# Supplementary material for: Genome-Wide Association Analysis Combined With Quantitative Trait Loci Mapping and Dynamic Transcriptome Unveil the Genetic Control of Seed Oil Content in Brassica napus L
Source: Front Plant Sci. 2022 Jul 1;13:929197. doi: 10.3389/fpls.2022.929197 (PMC9283957; doi:10.3389/fpls.2022.929197)
Supplement: Supplementary file 8 [file Data_Sheet_1.xlsx]

## Sheet: Supplementary Table 1
Supplementary Table 1. The information of the 204 B. napus accessions
Accession ID	Accession name	Ecotype	Country	Latitude	Longitude
X0001	XR1-134803	Semi-W	China	N 26°48′	E 106°45′′
X0002	ZHY18C-134818	Semi-W	China	N 30°11′′	E 120°08′′
X0003	XR-134825	Semi-W	China	N 26°48′	E 106°45′′
X0004	XR-134832	Semi-W	China	N 26°48′	E 106°45′
X0005	XR-134836	Semi-W	China	N 26°48′	E 106°45′
X0006	XR-134842	Semi-W	China	N 26°48′	E 106°45′
X0007	XR-134826	Semi-W	China	N 26°48′	E 106°45′
X0008	XR-134812	Semi-W	China	N 26°48′	E 106°45′
X0009	XR-134813	Semi-W	China	N 26°48′	E 106°45′
X0010	Zheyou 18*XR-1	Semi-W	China	N 26°48′	E 106°45′
X0011	Zheyou 18*XR-2	Semi-W	China	N 26°48′	E 106°45′
X0012	XR*Zhongyou119-1	Semi-W	China	N 26°48′	E 106°45′
X0013	XR*Zhongyou119-2	Semi-W	China	N 26°48′	E 106°45′
X0014	ZY119*LB28134862	Semi-W	China	N 26°48′	E 106°45′
X0015	LB28*ZY119134863	Semi-W	China	N 26°48′	E 106°45′
X0016	LB28*XR-134869	Semi-W	China	N 26°48′	E 106°45′
X0017	23D9ZHY18134878	Semi-W	China	N 26°48′	E 106°45′
X0018	3AB-134704	Semi-W	China	N 27°41′	E 108°16′
X0019	5AB-134710	Semi-W	China	N 27°41′	E 108°16′
X0020	6AB-134713	Semi-W	China	N 27°41′	E 108°16′
X0021	3361A*2B-134725	Semi-W	China	N 27°41′	E 108°16′
X0022	3984B-134728	Semi-W	China	N 27°41′	E 108°16′
X0023	4646*1528-134750	Semi-W	China	N 27°41′	E 108°16′
X0024	5862*1536-134752	Semi-W	China	N 27°41′	E 108°16′
X0025	LB*Q24862-134753	Semi-W	China	N 27°41′	E 108°16′
X0026	ZYy11B-134761	Semi-W	China	N 27°41′	E 108°16′
X0027	7B-134764	Semi-W	China	N 27°41′	E 108°16′
X0028	237B-134771	Semi-W	China	N 27°41′	E 108°16′
X0029	Z56602B-134773	Semi-W	China	N 27°41′	E 108°16′
X0030	ZHSH8B-134780	Semi-W	China	N 30°41′	E 114°23′
X0031	5862ZHS4B-134785	Semi-W	China	N 26°48′	E 106°45′
X0032	9803AB(237AB)-134786	Semi-W	China	N 27°41′	E 108°16′
X0033	9805AB(21931)-134789	Semi-W	China	N 27°41′	E 108°16′
X0034	9810AB(27821A(YY11B)(2716A＊821-77B))-134791	Semi-W	China	N 27°41′	E 108°16′
X0035	OguRf-134882	Semi-W	China	N 26°48′	E 106°45′
X0036	92261B-13S01	Semi-W	China	N 26°48′	E 106°45′
X0037	92278B-13S02	Semi-W	China	N 26°48′	E 106°45′
X0038	92285B-13S05	Semi-W	China	N 26°48′	E 106°45′
X0039	Qianyou-17	Semi-W	China	N 26°11′	E 107°17′′
X0040	Zheyou-21-13S26	Semi-W	China	N 30°11′	E 120°08′′
X0041	Ningyou-8-13S27	S	China	N 32°06′′	E 118°43′′
X0042	QY-12-13S28	Semi-W	China	N 26°11′	E 107°17′
X0043	ZHSH-10-13S29	Semi-W	China	N 30°41′′	E 114°23′′
X0044	92284B-13S30	Semi-W	China	N 26°48′	E 106°45′
X0045	Xiangzayou No 1	Semi-W	China	N 28°11′′	E 112°58′′
X0046	Yunyou-6H	Semi-W	China	N 25°01′′	E 102°45′′
X0047	Xiangzayou no 1B*ZY821	Semi-W	China	N 27°41′	E 108°16′
X0048	Ganyou-5H	Semi-W	China	N 30°41′	E 114°23′
X0049	Tongyou-1H	Semi-W	China	N 30°45′	E 117°42′
X0050	Guinong78	Semi-W	China	N 26°11′	E 107°17′
X0051	Regent	S	Canada	N 52°2′	W 106°7′
X0052	Aiyoucai	Semi-W	China	N 27°41′	E 108°16′
X0053	Feizhouyoucai	埃芥	Ethiopia	N 8°	E 35°
X0054	Zheyouyou-2H	Semi-W	China	N 30°11′	E 120°08′
X0055	Topas	S	France	N 49°17′	E 1°47′
X0056	ChnongCJ	W	China	N 30°25′	E 103°55′
X0057	Zhongyou-821	Semi-W	China	N 30°41′	E 114°23′
X0058	Tower*955	Semi-W	Canada	N 52°2′	W 106°7′
X0059	RRI123	Semi-W	China	N 27°41′	E 108°16′
X0060	Huahuang-1H	Semi-W	China	N 30°41′	E 114°23′
X0061	Youyan2*guibai3	Semi-W	China	N 27°41′	E 108°16′
X0062	Yuyou-2H	Semi-W	China	N 34°47′	E 113°38
X0063	Kunto	Semi-W	Abroad
X0064	Bronowski	S	Poland	N 52°15′	E 21°05′
X0065	Ww1307-1	Semi-W	China	N 27°41′	E 108°16′
X0066	Jade		Germany	N 52°40′	E 13°07′
X0067	W-13	Semi-W	China	N 27°41′	E 108°16′
X0068	Yunyou31*3-72	Semi-W	China	N 27°41′	E 108°16′
X0069	Jianbo	Semi-W	China	N 30°41′	E 114°23′
X0070	Ningyou-1H	Semi-W	China	N 32°06′	E 118°43′
X0071	Mardarn		Abroad
X0072	RRI076(50-2)	Semi-W	China	N 27°41′	E 108°16′
X0073	Huayou-8H	Semi-W	China	N 30°41′	E 114°23′
X0074	294system	Semi-W	China	N 27°41′	E 108°16′
X0075	Zhongyou-119	Semi-W	China	N 30°41′	E 114°23′
X0076	Tower*955*1002	Semi-W	China	N 27°41′	E 108°16′
X0077	768*ZHSH2	Semi-W	China	N 27°41′	E 108°16′
X0078	Regent*2328	Semi-W	China	N 27°41′	E 108°16′
X0079	YE-4	Semi-W	Germany	N 52°40′	E 13°07′
X0080	CJZHSH-2H	Semi-W	China	N 27°41′	E 108°16′
X0081	Wwkristina	Semi-W	Abroad
X0082	RRI179(2151)	Semi-W	China	N 30°41′	E 114°23′
X0083	Brisld	Semi-W	Abroad
X0084	Chuyou-1H	Semi-W	China	N 32°19′	E 118°19′
X0085	DSV-SR-10-2	Semi-W	Germany	N 52°40′	E 13°07′
X0086	Samorai	Semi-W	France	N 49°17′	E 1°47′
X0087	4315*HAU-GRA012	Semi-W	China	N 27°41′	E 108°16′
X0088	11807-90	W	Czech	N 50°05′	E 14°25′
X0089	YY50xuan-GRA053	Semi-W	China	N 27°41′	E 108°16′
X0090	No petals	Semi-W	China	N 27°41′	E 108°16′
X0091	(YY10*ZY18)*ZS11	Semi-W	China	N 26°11′	E 107°17′
X0092	Wanyou-12	Semi-W	China	N 30°57′	E 117°58′
X0093	HOac(NG10-215)	Semi-W	China	N 27°41′	E 108°16′
X0094	Huyou-21	Semi-W	China	N 31°07′	E 121°23′
X0095	Jingyou-2H	Semi-W	China	N 30°17′	E 112°13′
X0096	Zangyou-6H	Semi-W	China	N 29°41′	E 91°07′
X0097	White-flower	Semi-W	China	N 30°41′	E 114°23′
X0098	Baoyouzao12R	Semi-W	China	N 26°48′	E 106°45′
X0099	YY50xuan-GRA064	Semi-W	China	N 27°41′	E 108°16′
X0100	MiZhi-GRB074	Semi-W	China	N 27°41′	E 108°16′
X0101	RRI193	Semi-W	China	N 27°41′	E 108°16′
X0102	Qianyou-23H	Semi-W	China	N 26°35	E 106°43
X0103	Fei-7	埃芥	Ethiopia	N 9°01′	E 38°44′
X0104	Gaoyouyoucai	Semi-W	China	N 26°35′	E 106°43′
X0105	Chuyou-4H	Semi-W	China	N 31°51′	E 117°09′
X0106	Yunyou31	Semi-W	China	N 25°01′	E 102°45′
X0107	Zhongyou-119	Semi-W	China	N 30°41′	E 114°23′
X0108	Huayehui	Semi-W	China	N 28°11′	E 112°58′
X0109	Suyou211	Semi-W	China	N 32°23′	E 119°24′
X0110	Zheyou-19H	Semi-W	China	N 30°11′	E 120°08′
X0111	Xiangyou-15H	Semi-W	China	N 28°11′	E 112°58′
X0112	Gaoyou605	Semi-W	China	N 30°11′	E 120°08′
X0113	Suyou-1H	Semi-W	China	N 30°09′	E 115°45′
X0114	Zhengyou-5H	Semi-W	China	N 32°12′	E 119°27′
X0115	Gaoyouwang-99	Semi-W	China
X0116	Shilijia	Semi-W	China	N 32°06′	E 118°43′
X0117	GRA010	Semi-W	China	N 27°41′	E 108°16′
X0118	07RGRA031	Semi-W	China	N 27°41′	E 108°16′
X0119	ZhongYza-11XBZ	Semi-W	China	N 27°41′	E 108°16′
X0120	GRA059-GRB103	Semi-W	China	N 27°41′	E 108°16′
X0121	11804-GRB104	W	Czech	N 50°05	E 14°25
X0122	11806-GRB105	W	Germany	N 52°40	E 13°07
X0123	DPT247	Semi-W	China	N 27°41′	E 108°16′
X0124	Huyou-18	Semi-W	China	N 31°07	E 121°23
X0125	57R	Semi-W	China	N 27°41′	E 108°16′
X0126	50Q21017*Q4HAU	Semi-W	China	N 27°41′	E 108°16′
X0127	(4646*Q2)AH166B	Semi-W	China	N 27°41′	E 108°16′
X0128	(Jie*15*27)5B	Semi-W	China	N 27°41′	E 108°16′
X0129	3361*50B	Semi-W	China	N 27°41′	E 108°16′
X0130	50A*H166B	Semi-W	China	N 27°41′	E 108°16′
X0131	ZY18*09zheyin	Semi-W	China	N 27°41′	E 108°16′
X0132	XR1-GRB787	Semi-W	China	N 27°41′	E 108°16′
X0133	XR-GRB788	Semi-W	China	N 27°41′	E 108°16′
X0134	OguRf-14L6132	Semi-W	China	N 27°41′	E 108°16′
X0135	Dianyou 23 hao	Semi-W	China	N 24°21	E 102°31
X0136	Huayou-5H	Semi-W	China	N 25°01′	E 102°45′
X0137	Yangguang198	Semi-W	China	N 30°41′	E 114°23′
X0138	Yuhongyou-1H	Semi-W	China	N 24°21′	E 102°31′
X0139	Yuhongyou-2H	Semi-W	China	N 24°21′	E 102°31′
X0140	Yunyouza 8 hao	Semi-W	China	N 25°01′	E 102°45′
X0141	YuanhuayouZ-1H	Semi-W	China	N 25°01′	E 102°45′
X0142	Xiangyou-17	Semi-W	China	N 28°11′	E 112°58′
X0143	Xiangyou-13	Semi-W	China	N 28°11′	E 112°58′
X0144	Yang6026	Semi-W	China	N 33°16′	E 119°33′
X0145	Zheyou-601	Semi-W	China	N 30°11′	E 120°08′
X0146	K212	Semi-W	China	N 33°16′	E 119°33′
X0147	Qian737	Semi-W	China
X0148	K109	Semi-W	China	N 30°41′	E 114°23′
X0149	K103	Semi-W	China	N 30°41′	E 114°23′
X0150	Tezao-13	Semi-W	China	N 28°11′	E 112°58′
X0151	Yayou 1 hao	Semi-W	China	N 26°11′	E 107°17′
X0152	ZhY119	Semi-W	China	N 30°41′	E 114°23′
X0153	BA6	Semi-W	China
X0154	Robel	Semi-W	Abroad
X0155	Samorai	W	France	N 49°17′	E 1°47′
X0156	BA	Semi-W	China
X0157	Cesar	Semi-W	Abroad
X0158	DAK	Semi-W	Abroad
X0159	Q3	W	China
X0160	Dan	W	Denmark	N 55°40′	E 12°34′
X0161	Hua019	S	China	N 25°01′	E 102°45′
X0162	Lunbi		Abroad
X0163	11H-B32ZCJ	Semi-W	China	N 30°06′	E 103°00′
X0164	11H-B39RHH	Semi-W	China	N 30°06′	E 103°00′
X0165	11H-B26Z	Semi-W	China	N 30°06′	E 103°00′
X0166	11H-B25DGDLZH	Semi-W	China	N 30°06′	E 103°00′
X0167	Zhyou-28	Semi-W	China	N 30°11′	E 120°08′
X0168	Darmor	W	France	N 49°17′	E 1°47′
X0169	H1066	Semi-W	China	N 27°41′	E 108°16′
X0170	AB450	S	Australian	S 35°17′	E 149°07′
X0171	Liraglu	W	Australian	S 35°17′	E 149°07′
X0172	Optima	S	Denmark	N 55°40′	E 12°34′
X0173	Enshi31048	Semi-W	China	N 29°50′	E 109°04′
X0174	Nabo	W	France	N 49°17′	E 1°47′
X0175	HJa82470	S	Finland	N 60°	E 25°
X0176	Ramon-1	W	Netherlands	N 52°22′	E 4°53′
X0177	Huayou-2H	Semi-W	China	N 30°41′	E 114°23′
X0178	TRIVMPH	S	Canada	N 52°2′	W 106°7′
X0179	P11	W	Czech	N 50°05′	E 14°25′
X0180	Halleyuche	S	Korea	N 37°33′	E 126°58′
X0181	Qinseng	W	Japan	N 35°41′	E 139°44′
X0182	BF10(A)	S	China	N 20°45′′	E 119°18
X0183	P4	W	Germany	N 52°40′	E 13°07′
X0184	Superlati-velot 601	W	New Zealand	S 41°17′	E 174°46′
X0185	XR6307-1415-6307	Semi-W	China	N 26°01′	E 106°29′′
X0186	XR*Huyou18-1415-6315	Semi-W	China	N 26°01′	E 106°29′
X0187	XR*57R-1415-67/70	Semi-W	China	N 26°01′	E 106°29′
X0188	LB28*(2D9*Zheyou18)-1415-6341	Semi-W	China	N 26°01′	E 106°29′
X0189	XR*2263-1415-6344	Semi-W	China	N 26°01′	E 106°29′
X0190	2263*D9R*XR-1415-94/95	Semi-W	China	N 26°01′	E 106°29′
X0191	XR*(Q2*1047*17R)-1415-141	Semi-W	China	N 26°01′	E 106°29′
X0192	(LB*2822(2812*2216))*(XR*2263)-1415-150	Semi-W	China	N 26°01′	E 106°29′
X0193	YY9R	Semi-W	China	N 27°41′	E 108°16′
X0194	YY10R	Semi-W	China	N 27°41′	E 108°16′
X0195	LB*2822(2812*2216)	Semi-W	China	N 27°41′	E 108°16′
X0196	D*Baijie-GRB0836	Semi-W	China	N 26°48′	E 106°45′
X0197	D*Baijie-GRB0839	Semi-W	China	N 26°48′	E 106°45′
X0198	D*Baijie-GRB0919	Semi-W	China	N 26°48′	E 106°45′
X0199	D*Baijie-GRB0962	Semi-W	China	N 26°48′	E 106°45′
X0200	D*Baijie-GRB0971	Semi-W	China	N 26°48′	E 106°45′
X0201	1758R	Semi-W	China	N 26°01′	E 106°29′
X0202	XR x 57R	Semi-W	China	N 26°01′	E 106°29′
X0203	2366*D9R*XR*XR	Semi-W	China	N 26°01′	E 106°29′
X0204	1716R	Semi-W	China	N 26°01′	E 106°29′

## Sheet: Supplementary Table 2 
Supplementary Table 2. The primers of qRT-PCR were used in this study.
	Gene ID	F: Sequence(5'-3')	R: Sequence(5'-3')
DEG1	BnaCnng38850D	GTGAAGTTGCGAGAAGAACTAC	TTACACCACAATTAACAGCTGC
DEG2	BnaC03g03750D	CAACCAGCTTTCAAATGCTTTG	CACTGCTGTAATGATATGAGCG
DEG3	BnaA04g11170D	GACATGGATTATTGCTCGCAAT	TTTCGACGATGAGATCCACTAG
DEG4	BnaCnng53830D	GATAATCAAAGCGACGAACACA	ACATACCAATCACACAAACGTG
DEG5	BnaC08g44820D	GATGGTTCTGTTGCCGATAAAC	CCCTCAGCGTCCTGAATATATC
DEG6	BnaC02g05770D	GGAAAGGATCAAGAAAGCCAAG	CTCATCAGCTCATCTTCTGCTA
DEG7	BnaC02g30040D	GAAGAAGATGATGACGCAGAAC	GGTTTTTGTTGTTGTGTTCGTC
DEG8	BnaC02g03470D	CATAGTTCAAAGAGGCATCGTG	TCTCGTTCATGTTTAGGTGACA
DEG9	BnaC03g01760D	AAACACATCAAATGGGGAAAGG	GATTTGATTTGCTTCACCCCTT
DEG11	BnaC02g29950D	TCATCTAGCACGAATAACACGT	AGCTGAAATCAGAATCCAGTCA
DEG12	BnaC03g70920D	GTGTCTTGTCATCATCTTCGTG	GCATCTGACAAGAAATGCATCA
DEG13	BnaA02g07900D	AAGAAGAGACATACAAGCAGCT	TGAAACGAAGGTCTTGTGTTTC
DEG14	BnaC03g70960D	CATCCTCAGACGATGATGATCA	CTGCACTTAAATTGACCTCCAC
DEG15	BnaAnng19580D	CTGCTTCTAAGGAGATTAGCGA	GCGAGAGAGAACAATTCACATC
DEG16	BnaA03g30060D	CTCTCACAAGCTCCTGTAACC	GAGATAACCGGGATAAGGAGTG
DEG17	BnaC02g31440D	GACAAACCCATGATTGTTGTCA	ACGCTGAGAGTCATTGAAGTAA
DEG18	BnaA10g26840D	GTGAAGCTGAATGTGAACTTGT	GCACTCATCGCAGAAATAGAAG
DEG19	BnaC05g48660D	CATCGACGTCCTCATCCTAATC	TATAGGGTTGTGCAGAATCTCG
	BnaActin	CTGGAATTGCTGACCGTATGAG	ATCTGTTGGAAAGTGCTGAGGG

## Sheet: Supplementary Table 3
Supplementary Table 3. Comparison of seed oil content between the two parents in nine environments
	SOC (%)
Environment	2012-2013 GY	2013-2014 QH	2014-2015 CS	2015-2016 GY	2015-2016 CS	2016-2017 CS	2017-2018 TT	2017-2018 JS	2018-2019 CS
GRD328	47.68±2.52	49.48±1.26	48.96±2.62	47.61±1.21	48.90±2.01	49.16±1.01	48.43±0.60	46.37±1.47	45.96±2.00
GRG2462	35.99±2.69	36.93±2.00	38.27±4.70	35.87±2.64	36.93±2.27	39.49±1.06	39.61±1.11	34.24±4.02	34.17±2.02
P-value	0.000103911	0.000107538	0.000489893	0.000644148	0.000686174	0.000506003	0.000267823	1.4903e-05	1.99417e-05

## Sheet: Supplementary Table 4
Supplementary Table 4. Analysis of variance of SOC in the RIL population in multiple environments.
Source	Mean square	Degree of freedom
G	86.1312**	157
E	1329.3278**	8
G×E	23.4831**	1118
hN	0.7854
Homogeneity	42741.5
**Represents significance level of 0.01. E, environment; G, genotype; hN, narrow-sense heritability

## Sheet: Supplementary Table 5
Supplementary Table 5. SNP position with significant association for SOC in BLINK
chromosome	Physical position	-log10(P)	Environment
A07	7_18921462	4.99395	2014_2015 CS
A07	7_23260514	4.50829	2014_2015 CS
A07	7_17294573	4.50214	2014_2015 CS
A07	7_5633291	4.44928	2014_2015 CS
A07	7_19793768	4.29606	2014_2015 CS
A07	7_11440137	5.13916	2015_2016 CS
A07	7_17815586	4.96232	2015_2016 CS
A07	7_18779343	4.42892	2015_2016 CS
A07	7_6755454	4.33258	2015_2016 CS
A07	7_610943	4.29257	2015_2016 CS
A07	7_11440137	6.436	2016_2017 CS
A07	7_11440139	5.02259	2016_2017 CS
A07	7_11326661	4.99319	2016_2017 CS
A07	7_12729482	4.92281	2016_2017 CS
A07	7_17453235	4.89757	2016_2017 CS
A07	7_11440137	7.17397	BLUP
A07	7_4122295	5.3164	BLUP
A07	7_11440139	5.27096	BLUP
A07	7_23145524	5.0128	BLUP
A07	7_15175631	4.80901	BLUP

## Sheet: Supplementary Table 6
Supplementary Table 6. The physical position of all the Bin markers in each chromosome
Bin marker ID	Chromosome	Start (bp)	End (bp)
Block1	chrA01	340	70397
Block2	chrA01	70730	71249
Block3	chrA01	71369	73786
Block4	chrA01	74067	167567
Block5	chrA01	167582	173832
Block6	chrA01	173897	261842
Block7	chrA01	261890	262871
Block8	chrA01	262894	263078
Block9	chrA01	263109	267127
Block10	chrA01	267184	354807
Block11	chrA01	354939	362617
Block12	chrA01	362645	362645
Block13	chrA01	362713	362713
Block14	chrA01	362744	381621
Block15	chrA01	381682	391054
Block16	chrA01	391172	394878
Block17	chrA01	395110	465442
Block18	chrA01	465466	467081
Block19	chrA01	467262	471192
Block20	chrA01	471510	471723
Block21	chrA01	471828	473229
Block22	chrA01	473299	473493
Block23	chrA01	473541	474164
Block24	chrA01	474226	474686
Block25	chrA01	474788	483232
Block26	chrA01	483253	486773
Block27	chrA01	486800	486800
Block28	chrA01	486836	487597
Block29	chrA01	487633	487633
Block30	chrA01	487862	490018
Block31	chrA01	490446	490446
Block32	chrA01	490480	490567
Block33	chrA01	490618	492346
Block34	chrA01	492354	492556
Block35	chrA01	492573	496102
Block36	chrA01	496382	496857
Block37	chrA01	496871	496871
Block38	chrA01	496879	501315
Block39	chrA01	501347	505719
Block40	chrA01	505730	506288
Block41	chrA01	506303	512195
Block42	chrA01	512199	514975
Block43	chrA01	514999	517648
Block44	chrA01	517652	517955
Block45	chrA01	517968	522845
Block46	chrA01	522847	534250
Block47	chrA01	534639	534750
Block48	chrA01	534771	535750
Block49	chrA01	536430	536430
Block50	chrA01	536751	538868
Block51	chrA01	539528	539528
Block52	chrA01	539718	560848
Block53	chrA01	560890	565071
Block54	chrA01	565089	573352
Block55	chrA01	573430	573660
Block56	chrA01	573703	573895
Block57	chrA01	573959	598590
Block58	chrA01	598862	600354
Block59	chrA01	600456	611758
Block60	chrA01	612240	612321
Block61	chrA01	612356	612356
Block62	chrA01	614932	614932
Block63	chrA01	614947	614947
Block64	chrA01	614998	619016
Block65	chrA01	619057	619057
Block66	chrA01	619710	635679
Block67	chrA01	635689	636784
Block68	chrA01	636817	636836
Block69	chrA01	637985	639376
Block70	chrA01	639732	641476
Block71	chrA01	641536	642300
Block72	chrA01	642697	642893
Block73	chrA01	642936	648241
Block74	chrA01	648249	653444
Block75	chrA01	653475	654710
Block76	chrA01	655137	700186
Block77	chrA01	700267	702472
Block78	chrA01	702478	705553
Block79	chrA01	705569	705997
Block80	chrA01	706020	707086
Block81	chrA01	707215	707745
Block82	chrA01	707770	708427
Block83	chrA01	708723	715219
Block84	chrA01	715273	730783
Block85	chrA01	730843	731758
Block86	chrA01	731780	752383
Block87	chrA01	752441	753181
Block88	chrA01	753196	753277
Block89	chrA01	753306	755338
Block90	chrA01	755477	755477
Block91	chrA01	755525	758116
Block92	chrA01	758218	758656
Block93	chrA01	760147	767249
Block94	chrA01	767598	781974
Block95	chrA01	782002	802836
Block96	chrA01	802864	844023
Block97	chrA01	844074	844077
Block98	chrA01	844107	847139
Block99	chrA01	847171	847457
Block100	chrA01	847504	853552
Block101	chrA01	853748	854668
Block102	chrA01	854680	856631
Block103	chrA01	856642	867773
Block104	chrA01	867934	868103
Block105	chrA01	868107	876359
Block106	chrA01	876404	889601
Block107	chrA01	889753	896688
Block108	chrA01	896858	899227
Block109	chrA01	899229	901128
Block110	chrA01	901130	903933
Block111	chrA01	903951	904645
Block112	chrA01	906252	907391
Block113	chrA01	908031	908186
Block114	chrA01	908269	908436
Block115	chrA01	908445	910886
Block116	chrA01	910961	916813
Block117	chrA01	917002	917260
Block118	chrA01	917278	918052
Block119	chrA01	918387	921771
Block120	chrA01	921874	934669
Block121	chrA01	934678	934828
Block122	chrA01	934843	934927
Block123	chrA01	934939	936353
Block124	chrA01	936425	940401
Block125	chrA01	940531	943112
Block126	chrA01	943148	948249
Block127	chrA01	948309	970958
Block128	chrA01	971000	971121
Block129	chrA01	971123	971369
Block130	chrA01	971565	976941
Block131	chrA01	976945	981897
Block132	chrA01	982182	982774
Block133	chrA01	982818	992819
Block134	chrA01	993083	995724
Block135	chrA01	995745	1001873
Block136	chrA01	1001888	1002559
Block137	chrA01	1002600	1003526
Block138	chrA01	1003606	1009191
Block139	chrA01	1009298	1009662
Block140	chrA01	1009684	1009710
Block141	chrA01	1009799	1023521
Block142	chrA01	1023538	1030793
Block143	chrA01	1030871	1031617
Block144	chrA01	1031629	1036734
Block145	chrA01	1036768	1037712
Block146	chrA01	1037759	1038021
Block147	chrA01	1038044	1038314
Block148	chrA01	1043218	1046478
Block149	chrA01	1046781	1049097
Block150	chrA01	1049812	1050206
Block151	chrA01	1050395	1058445
Block152	chrA01	1058449	1058449
Block153	chrA01	1058467	1065931
Block154	chrA01	1066266	1066668
Block155	chrA01	1066669	1068601
Block156	chrA01	1068610	1081091
Block157	chrA01	1081209	1140006
Block158	chrA01	1140047	1140047
Block159	chrA01	1140678	1143639
Block160	chrA01	1143652	1143652
Block161	chrA01	1143660	1167748
Block162	chrA01	1167973	1170296
Block163	chrA01	1170312	1171214
Block164	chrA01	1174247	1174866
Block165	chrA01	1174867	1175210
Block166	chrA01	1175220	1200163
Block167	chrA01	1200198	1249283
Block168	chrA01	1249508	1258537
Block169	chrA01	1258717	1259101
Block170	chrA01	1259280	1259627
Block171	chrA01	1259658	1260237
Block172	chrA01	1260347	1260718
Block173	chrA01	1260733	1260852
Block174	chrA01	1260910	1262991
Block175	chrA01	1263146	1264162
Block176	chrA01	1264248	1265148
Block177	chrA01	1265205	1265267
Block178	chrA01	1265293	1267600
Block179	chrA01	1267636	1270194
Block180	chrA01	1270262	1272272
Block181	chrA01	1272283	1273976
Block182	chrA01	1274017	1289922
Block183	chrA01	1290846	1292168
Block184	chrA01	1292233	1294972
Block185	chrA01	1295435	1301340
Block186	chrA01	1301359	1305611
Block187	chrA01	1305614	1311337
Block188	chrA01	1311468	1311709
Block189	chrA01	1311722	1324430
Block190	chrA01	1324452	1324452
Block191	chrA01	1324517	1325961
Block192	chrA01	1326034	1326034
Block193	chrA01	1326064	1338189
Block194	chrA01	1338251	1340733
Block195	chrA01	1340823	1347864
Block196	chrA01	1347982	1347982
Block197	chrA01	1348260	1349126
Block198	chrA01	1349884	1349884
Block199	chrA01	1349973	1352601
Block200	chrA01	1352696	1352740
Block201	chrA01	1353630	1354151
Block202	chrA01	1354176	1354963
Block203	chrA01	1355059	1355178
Block204	chrA01	1355262	1355392
Block205	chrA01	1355445	1356271
Block206	chrA01	1356528	1356528
Block207	chrA01	1357394	1359555
Block208	chrA01	1492962	1492962
Block209	chrA01	1638779	1638779
Block210	chrA01	1654568	1654568
Block211	chrA01	1654580	1654580
Block212	chrA01	1676242	1698637
Block213	chrA01	1698767	1698767
Block214	chrA01	1698770	1699405
Block215	chrA01	1699440	1704998
Block216	chrA01	1705139	1706364
Block217	chrA01	1707232	1708179
Block218	chrA01	1709888	1721892
Block219	chrA01	1721960	1730071
Block220	chrA01	1731667	1734141
Block221	chrA01	1734173	1744174
Block222	chrA01	1744193	1747808
Block223	chrA01	1747821	1748809
Block224	chrA01	1748953	1748955
Block225	chrA01	1749151	1749151
Block226	chrA01	1749189	1749189
Block227	chrA01	1750132	1750132
Block228	chrA01	1750266	1752188
Block229	chrA01	1752611	1755799
Block230	chrA01	1755951	1755951
Block231	chrA01	1756160	1756214
Block232	chrA01	1756397	1756403
Block233	chrA01	1787009	1853732
Block234	chrA01	1853800	1853800
Block235	chrA01	1854175	1854175
Block236	chrA01	1854365	1860418
Block237	chrA01	1860649	1861281
Block238	chrA01	1862119	1885378
Block239	chrA01	1885481	1893294
Block240	chrA01	1893870	1893955
Block241	chrA01	1894036	1919121
Block242	chrA01	1919434	1921111
Block243	chrA01	1921117	1923925
Block244	chrA01	1924398	1943773
Block245	chrA01	1943907	1958408
Block246	chrA01	1958678	1972951
Block247	chrA01	1973134	1976660
Block248	chrA01	1976666	1976666
Block249	chrA01	1976672	1976698
Block250	chrA01	1976723	1979675
Block251	chrA01	1980548	1980567
Block252	chrA01	1980568	1980568
Block253	chrA01	1980586	1982015
Block254	chrA01	1982081	1982713
Block255	chrA01	1982818	1982818
Block256	chrA01	1983884	1983884
Block257	chrA01	1983996	1983996
Block258	chrA01	1984050	1984050
Block259	chrA01	1985026	1985026
Block260	chrA01	1985044	1985044
Block261	chrA01	1985066	1988862
Block262	chrA01	1988890	1988890
Block263	chrA01	1988923	1988923
Block264	chrA01	1988939	1988939
Block265	chrA01	1989475	1989475
Block266	chrA01	1990266	1996515
Block267	chrA01	2002475	2002475
Block268	chrA01	2002489	2002489
Block269	chrA01	2002504	2002504
Block270	chrA01	2003678	2003678
Block271	chrA01	2005376	2012605
Block272	chrA01	2012611	2012737
Block273	chrA01	2012738	2012738
Block274	chrA01	2012789	2012789
Block275	chrA01	2012824	2012894
Block276	chrA01	2013076	2013076
Block277	chrA01	2013220	2013220
Block278	chrA01	2014314	2015080
Block279	chrA01	2015306	2015306
Block280	chrA01	2015309	2064767
Block281	chrA01	2064817	2132167
Block282	chrA01	2132544	2133640
Block283	chrA01	2134020	2141965
Block284	chrA01	2142035	2142035
Block285	chrA01	2142293	2143350
Block286	chrA01	2143602	2143602
Block287	chrA01	2143613	2146224
Block288	chrA01	2146299	2146299
Block289	chrA01	2147816	2207251
Block290	chrA01	2207285	2207603
Block291	chrA01	2207634	2207645
Block292	chrA01	2207657	2207657
Block293	chrA01	2207741	2281999
Block294	chrA01	2282288	2370023
Block295	chrA01	2370050	2398367
Block296	chrA01	2398377	2405705
Block297	chrA01	2405712	2405712
Block298	chrA01	2413884	2421378
Block299	chrA01	2421614	2421614
Block300	chrA01	2421674	2421674
Block301	chrA01	2421813	2423140
Block302	chrA01	2428632	2428632
Block303	chrA01	2428645	2494856
Block304	chrA01	2495021	2518114
Block305	chrA01	2518338	2525817
Block306	chrA01	2525838	2537952
Block307	chrA01	2538030	2539315
Block308	chrA01	2539526	2543218
Block309	chrA01	2543282	2545151
Block310	chrA01	2545250	2619052
Block311	chrA01	2619064	2634687
Block312	chrA01	2634962	2697652
Block313	chrA01	2698787	2700627
Block314	chrA01	2700636	2700656
Block315	chrA01	2700659	2700659
Block316	chrA01	2700720	2700897
Block317	chrA01	2702087	2702087
Block318	chrA01	2702388	2702589
Block319	chrA01	2703899	2703899
Block320	chrA01	2703907	2708332
Block321	chrA01	2708374	2760197
Block322	chrA01	2802310	2802310
Block323	chrA01	2802311	2802311
Block324	chrA01	2802327	2802327
Block325	chrA01	2802371	2802371
Block326	chrA01	2802429	2802438
Block327	chrA01	2802449	2802449
Block328	chrA01	2803650	2803650
Block329	chrA01	2803654	2803654
Block330	chrA01	2803713	2822013
Block331	chrA01	2822019	2823667
Block332	chrA01	2823950	2829100
Block333	chrA01	2829741	2832484
Block334	chrA01	2832503	2834414
Block335	chrA01	2834607	2882417
Block336	chrA01	2882438	2882483
Block337	chrA01	2882692	2882692
Block338	chrA01	2884205	2902274
Block339	chrA01	2902312	2902877
Block340	chrA01	2902879	2903674
Block341	chrA01	2903704	2904525
Block342	chrA01	2904533	2904602
Block343	chrA01	2904714	2904725
Block344	chrA01	2904774	2906885
Block345	chrA01	2906990	2907002
Block346	chrA01	2914872	2917554
Block347	chrA01	2917587	2917587
Block348	chrA01	2917783	2918392
Block349	chrA01	2918404	2918404
Block350	chrA01	2918413	2922754
Block351	chrA01	2923099	2924245
Block352	chrA01	2924488	2926781
Block353	chrA01	2926790	2931947
Block354	chrA01	2931989	2935543
Block355	chrA01	2935586	2935782
Block356	chrA01	2935795	2935924
Block357	chrA01	2936024	2936329
Block358	chrA01	2936367	2936371
Block359	chrA01	2936397	2936397
Block360	chrA01	2938074	2938074
Block361	chrA01	2938077	2993519
Block362	chrA01	2993717	2993717
Block363	chrA01	2993890	2993937
Block364	chrA01	2995074	2996836
Block365	chrA01	2996895	2997165
Block366	chrA01	2997181	3008904
Block367	chrA01	3014380	3014380
Block368	chrA01	3290756	3374636
Block369	chrA01	3395613	3406165
Block370	chrA01	3406184	3406184
Block371	chrA01	3406315	3417784
Block372	chrA01	3417795	3417795
Block373	chrA01	3419921	3429093
Block374	chrA01	3429162	3434768
Block375	chrA01	3434814	3436321
Block376	chrA01	3436507	3436507
Block377	chrA01	3436817	3437972
Block378	chrA01	3437983	3444671
Block379	chrA01	3444677	3445088
Block380	chrA01	3445192	3447777
Block381	chrA01	3447780	3453290
Block382	chrA01	3453294	3455879
Block383	chrA01	3455950	3468676
Block384	chrA01	3468689	3468732
Block385	chrA01	3468870	3468902
Block386	chrA01	3469126	3469126
Block387	chrA01	3469142	3469142
Block388	chrA01	3469161	3474510
Block389	chrA01	3474534	3475293
Block390	chrA01	3475397	3475397
Block391	chrA01	3475409	3475409
Block392	chrA01	3475484	3475969
Block393	chrA01	3476066	3476066
Block394	chrA01	3476116	3476822
Block395	chrA01	3476952	3476952
Block396	chrA01	3476988	3476988
Block397	chrA01	3477050	3477438
Block398	chrA01	3477605	3504122
Block399	chrA01	3504135	3507114
Block400	chrA01	3507120	3508694
Block401	chrA01	3508747	3509028
Block402	chrA01	3509045	3509045
Block403	chrA01	3509083	3567610
Block404	chrA01	3567847	3570141
Block405	chrA01	3570174	3608695
Block406	chrA01	3608726	3612586
Block407	chrA01	3612646	3705627
Block408	chrA01	3705703	3705703
Block409	chrA01	3706081	3707523
Block410	chrA01	3707633	3709916
Block411	chrA01	3710023	3713358
Block412	chrA01	3713384	3727885
Block413	chrA01	3727985	3736099
Block414	chrA01	3736767	3737130
Block415	chrA01	3737327	3738804
Block416	chrA01	3738817	3741608
Block417	chrA01	3741626	3744428
Block418	chrA01	3744506	3744677
Block419	chrA01	3744694	3744694
Block420	chrA01	3744746	3751685
Block421	chrA01	3751920	3758149
Block422	chrA01	3758264	3758281
Block423	chrA01	3758676	3758676
Block424	chrA01	3758685	3786447
Block425	chrA01	3788028	3788034
Block426	chrA01	3788064	3795189
Block427	chrA01	3795263	3795579
Block428	chrA01	3795582	3797032
Block429	chrA01	3797404	3816152
Block430	chrA01	3816191	3816191
Block431	chrA01	3816309	3850692
Block432	chrA01	3850781	3853750
Block433	chrA01	3853804	3854113
Block434	chrA01	3854181	3864862
Block435	chrA01	3864909	3864909
Block436	chrA01	3865352	3865352
Block437	chrA01	3865430	3883389
Block438	chrA01	3883571	3898119
Block439	chrA01	3898139	3900204
Block440	chrA01	3900397	3910687
Block441	chrA01	3910721	3916676
Block442	chrA01	3916684	3932514
Block443	chrA01	3932581	3937687
Block444	chrA01	3937750	3937857
Block445	chrA01	3937858	3937990
Block446	chrA01	3938081	3938256
Block447	chrA01	3938848	3938848
Block448	chrA01	3939263	3939263
Block449	chrA01	3939288	3939288
Block450	chrA01	3939410	3939875
Block451	chrA01	3940505	3940622
Block452	chrA01	3940697	3940745
Block453	chrA01	3940805	3940814
Block454	chrA01	3940850	3940850
Block455	chrA01	3940868	3940868
Block456	chrA01	3940946	3940946
Block457	chrA01	3940949	3940949
Block458	chrA01	3941250	3941250
Block459	chrA01	3941273	3941273
Block460	chrA01	3941806	3943838
Block461	chrA01	3944357	3944762
Block462	chrA01	3947632	3947632
Block463	chrA01	3947731	3948110
Block464	chrA01	3948137	3948137
Block465	chrA01	3949493	3949493
Block466	chrA01	3949541	3949544
Block467	chrA01	3949568	3949568
Block468	chrA01	3949603	3949603
Block469	chrA01	3949625	3955234
Block470	chrA01	3955252	3955267
Block471	chrA01	3955292	3986013
Block472	chrA01	3986120	4011361
Block473	chrA01	4011444	4021449
Block474	chrA01	4021549	5673243
Block475	chrA01	5673256	5673256
Block476	chrA01	5673262	5673262
Block477	chrA01	5960845	6232718
Block478	chrA01	6233013	6366206
Block479	chrA01	6366390	6366390
Block480	chrA01	6366639	6369184
Block481	chrA01	6369220	6369535
Block482	chrA01	6369598	6370914
Block483	chrA01	6370962	6371929
Block484	chrA01	6371964	6375564
Block485	chrA01	6375601	6391274
Block486	chrA01	6391414	6396635
Block487	chrA01	6397093	6397093
Block488	chrA01	6397131	6397131
Block489	chrA01	6397140	6397803
Block490	chrA01	6397830	6397845
Block491	chrA01	6397848	6398236
Block492	chrA01	6398268	6399681
Block493	chrA01	6400180	6400180
Block494	chrA01	6400216	6400411
Block495	chrA01	6400456	6400746
Block496	chrA01	6400872	6401152
Block497	chrA01	6401512	6401813
Block498	chrA01	6401836	6401917
Block499	chrA01	6402338	6402338
Block500	chrA01	6402397	6402397
Block501	chrA01	6402464	6413758
Block502	chrA01	6414471	6414764
Block503	chrA01	6414774	6417161
Block504	chrA01	6417340	6444195
Block505	chrA01	6444369	6444390
Block506	chrA01	6444509	6444509
Block507	chrA01	6444694	6444704
Block508	chrA01	6444857	6444857
Block509	chrA01	6445371	6445371
Block510	chrA01	6445455	6445455
Block511	chrA01	6445525	6445525
Block512	chrA01	6445535	6445535
Block513	chrA01	6445774	6447272
Block514	chrA01	6447389	6460658
Block515	chrA01	6460713	6460713
Block516	chrA01	6460743	6469010
Block517	chrA01	6469060	6469239
Block518	chrA01	6469255	6470863
Block519	chrA01	6470910	6482561
Block520	chrA01	6484584	6485382
Block521	chrA01	6485763	6486605
Block522	chrA01	6486688	6489010
Block523	chrA01	6489222	6489328
Block524	chrA01	6489354	6489354
Block525	chrA01	6489558	6489823
Block526	chrA01	6489892	6489898
Block527	chrA01	6490193	6492916
Block528	chrA01	6493094	6493382
Block529	chrA01	6495498	6495716
Block530	chrA01	6496577	6496577
Block531	chrA01	6496579	6496579
Block532	chrA01	6498235	6501159
Block533	chrA01	6502533	6502533
Block534	chrA01	6506123	6506123
Block535	chrA01	6506306	6511442
Block536	chrA01	6511519	6517594
Block537	chrA01	6517958	6517958
Block538	chrA01	6518435	6524919
Block539	chrA01	6525018	6526706
Block540	chrA01	6527185	6527185
Block541	chrA01	6527468	6537395
Block542	chrA01	6538149	6540844
Block543	chrA01	6545219	6545219
Block544	chrA01	6556881	6577434
Block545	chrA01	6581350	6620538
Block546	chrA01	6620541	6656454
Block547	chrA01	6659209	6659262
Block548	chrA01	6660771	6664224
Block549	chrA01	6666779	6734613
Block550	chrA01	6734682	6739035
Block551	chrA01	6739205	6740602
Block552	chrA01	6741273	6745562
Block553	chrA01	6745616	6745616
Block554	chrA01	6745740	6745740
Block555	chrA01	6745752	6754724
Block556	chrA01	6755030	6755344
Block557	chrA01	6755474	6755474
Block558	chrA01	6756126	6779815
Block559	chrA01	6792930	6792930
Block560	chrA01	6793247	6793247
Block561	chrA01	6793387	6793527
Block562	chrA01	6793555	6794069
Block563	chrA01	6794146	6794146
Block564	chrA01	6794246	6813315
Block565	chrA01	6815587	6920995
Block566	chrA01	6921048	6949274
Block567	chrA01	6949616	6953857
Block568	chrA01	6953869	6953919
Block569	chrA01	6954030	6958675
Block570	chrA01	6958703	6967617
Block571	chrA01	6967813	6967990
Block572	chrA01	6967995	6968047
Block573	chrA01	6968055	6972893
Block574	chrA01	6973026	6973958
Block575	chrA01	6974026	6974026
Block576	chrA01	6974048	6974048
Block577	chrA01	6974117	6974117
Block578	chrA01	6974306	6974473
Block579	chrA01	6974508	6974508
Block580	chrA01	6974553	6977913
Block581	chrA01	6978807	6978807
Block582	chrA01	6979071	6994025
Block583	chrA01	6994248	7048378
Block584	chrA01	7048405	7048405
Block585	chrA01	7048447	7079299
Block586	chrA01	7079389	7082006
Block587	chrA01	7082490	7082490
Block588	chrA01	7082540	7082540
Block589	chrA01	7082866	7102856
Block590	chrA01	7102859	7102859
Block591	chrA01	7102927	7103773
Block592	chrA01	7103798	7104084
Block593	chrA01	7107446	7107804
Block594	chrA01	7107833	7108370
Block595	chrA01	7108458	7108558
Block596	chrA01	7108641	7109092
Block597	chrA01	7109229	7111068
Block598	chrA01	7111109	7155357
Block599	chrA01	7156395	7172571
Block600	chrA01	7172597	7177384
Block601	chrA01	7177385	7177605
Block602	chrA01	7177885	7188470
Block603	chrA01	7188498	7188701
Block604	chrA01	7188820	7188820
Block605	chrA01	7188867	7192014
Block606	chrA01	7192015	7193418
Block607	chrA01	7193436	7194273
Block608	chrA01	7194405	7194702
Block609	chrA01	7194756	7194904
Block610	chrA01	7195147	7195845
Block611	chrA01	7195927	7227939
Block612	chrA01	7228063	7232811
Block613	chrA01	7232925	7239414
Block614	chrA01	7239482	7241057
Block615	chrA01	7241058	7253052
Block616	chrA01	7253065	7253328
Block617	chrA01	7253518	7287318
Block618	chrA01	7287357	7304442
Block619	chrA01	7304509	7337151
Block620	chrA01	7337159	7339393
Block621	chrA01	7339792	7344080
Block622	chrA01	7345111	7349886
Block623	chrA01	7349887	7351426
Block624	chrA01	7351429	7351429
Block625	chrA01	7351516	7351619
Block626	chrA01	7351870	7359206
Block627	chrA01	7359260	7368336
Block628	chrA01	7368393	7379911
Block629	chrA01	7379919	7380068
Block630	chrA01	7380181	7381841
Block631	chrA01	7381849	7384075
Block632	chrA01	7384082	7387678
Block633	chrA01	7387734	7387956
Block634	chrA01	7387977	7388079
Block635	chrA01	7388089	7396014
Block636	chrA01	7396566	7407363
Block637	chrA01	7407364	7417440
Block638	chrA01	7417445	7420777
Block639	chrA01	7420838	7423579
Block640	chrA01	7423614	7450721
Block641	chrA01	7450733	7450733
Block642	chrA01	7451555	7451867
Block643	chrA01	7451985	7453224
Block644	chrA01	7453235	7462094
Block645	chrA01	7462121	7462371
Block646	chrA01	7462468	7463227
Block647	chrA01	7463244	7463244
Block648	chrA01	7463326	7463326
Block649	chrA01	7464888	7464952
Block650	chrA01	7466129	7467600
Block651	chrA01	7467696	7468084
Block652	chrA01	7468239	7468818
Block653	chrA01	7468843	7497621
Block654	chrA01	7497725	7497725
Block655	chrA01	7498847	7510431
Block656	chrA01	7510513	7513724
Block657	chrA01	7513803	7514812
Block658	chrA01	7514919	7516413
Block659	chrA01	7516415	7516415
Block660	chrA01	7516999	8071376
Block661	chrA01	8122100	8122100
Block662	chrA01	8241006	8469237
Block663	chrA01	8469910	8469910
Block664	chrA01	8475670	8475670
Block665	chrA01	8476023	8476023
Block666	chrA01	8477200	8489798
Block667	chrA01	8489801	8503649
Block668	chrA01	8503797	8505538
Block669	chrA01	8505641	8525917
Block670	chrA01	8527621	8572847
Block671	chrA01	8576125	8576125
Block672	chrA01	8576803	8577306
Block673	chrA01	8577416	8579338
Block674	chrA01	8579469	8579469
Block675	chrA01	8579525	8584586
Block676	chrA01	8584664	8591992
Block677	chrA01	8591996	8593151
Block678	chrA01	8593278	8593290
Block679	chrA01	8593293	8683168
Block680	chrA01	8683243	8690579
Block681	chrA01	8690966	8690966
Block682	chrA01	8691128	8697412
Block683	chrA01	8697420	8697457
Block684	chrA01	8697534	8697534
Block685	chrA01	8697621	8697663
Block686	chrA01	8697710	8707575
Block687	chrA01	8707581	8720546
Block688	chrA01	8720644	8720644
Block689	chrA01	8720717	8720717
Block690	chrA01	8720773	8720874
Block691	chrA01	8720923	8725346
Block692	chrA01	8725481	8725526
Block693	chrA01	8725538	8726304
Block694	chrA01	8726351	8730963
Block695	chrA01	8730990	8731396
Block696	chrA01	8731470	8737390
Block697	chrA01	8737508	8737965
Block698	chrA01	8737969	8744778
Block699	chrA01	8750149	8751070
Block700	chrA01	8751204	8751358
Block701	chrA01	8751446	8767851
Block702	chrA01	8767863	8781674
Block703	chrA01	8781731	8781731
Block704	chrA01	8781827	8781827
Block705	chrA01	8781853	8782404
Block706	chrA01	8782542	8782560
Block707	chrA01	8782615	8786460
Block708	chrA01	8786464	8786719
Block709	chrA01	8786808	8793653
Block710	chrA01	8794041	8797578
Block711	chrA01	8797744	8815719
Block712	chrA01	8816576	8817099
Block713	chrA01	8817100	8817100
Block714	chrA01	8817317	8825792
Block715	chrA01	8826004	8826004
Block716	chrA01	8826016	8826016
Block717	chrA01	8826025	8826025
Block718	chrA01	8826126	8850151
Block719	chrA01	8850372	8850957
Block720	chrA01	8851163	8851444
Block721	chrA01	8851540	8853237
Block722	chrA01	8853315	8855484
Block723	chrA01	8855493	8857612
Block724	chrA01	8857625	8920351
Block725	chrA01	8920541	8922680
Block726	chrA01	8923425	8923425
Block727	chrA01	8928770	8929140
Block728	chrA01	8929207	8929996
Block729	chrA01	8930214	8930214
Block730	chrA01	9128458	9128809
Block731	chrA01	9128815	9128815
Block732	chrA01	9128992	9129127
Block733	chrA01	9129157	9129157
Block734	chrA01	9129262	9130212
Block735	chrA01	9130479	9133431
Block736	chrA01	9133439	9133439
Block737	chrA01	9133479	9146144
Block738	chrA01	9146788	9149192
Block739	chrA01	9149260	9165655
Block740	chrA01	9165678	9165678
Block741	chrA01	9166866	9167435
Block742	chrA01	9169588	9169727
Block743	chrA01	9172185	9184755
Block744	chrA01	9184985	9187628
Block745	chrA01	9187749	9189726
Block746	chrA01	9190301	9217654
Block747	chrA01	9218195	9220744
Block748	chrA01	9220894	9228945
Block749	chrA01	9229238	9235019
Block750	chrA01	9235183	9235183
Block751	chrA01	9235280	9264439
Block752	chrA01	9264596	9264596
Block753	chrA01	9264833	9265000
Block754	chrA01	9265087	9265119
Block755	chrA01	9265140	9274233
Block756	chrA01	9274307	9274406
Block757	chrA01	9274605	9275280
Block758	chrA01	9275483	9275847
Block759	chrA01	9275902	9275902
Block760	chrA01	9276081	9282581
Block761	chrA01	9282611	9304583
Block762	chrA01	9304607	9359920
Block763	chrA01	9360353	9363299
Block764	chrA01	9363708	9376299
Block765	chrA01	9376327	9377721
Block766	chrA01	9378245	9379269
Block767	chrA01	9379387	9779769
Block768	chrA01	9779775	9787649
Block769	chrA01	9787721	9802043
Block770	chrA01	9802061	9804491
Block771	chrA01	9804505	9834949
Block772	chrA01	9835064	9836219
Block773	chrA01	9836387	9836387
Block774	chrA01	9836421	9836421
Block775	chrA01	9836450	9864435
Block776	chrA01	9864488	9864544
Block777	chrA01	9864546	9864546
Block778	chrA01	9864745	9864745
Block779	chrA01	10118270	10118270
Block780	chrA01	10136697	10136697
Block781	chrA01	10142448	10169139
Block782	chrA01	10254501	10255346
Block783	chrA01	10255530	10255845
Block784	chrA01	10255927	10257583
Block785	chrA01	10257856	10266484
Block786	chrA01	10266543	10272131
Block787	chrA01	10272177	10281043
Block788	chrA01	10281087	10289297
Block789	chrA01	10289472	10294410
Block790	chrA01	10294552	10317409
Block791	chrA01	10317449	10317449
Block792	chrA01	10317457	10336259
Block793	chrA01	10336479	10355423
Block794	chrA01	10355461	10355806
Block795	chrA01	10356932	10385028
Block796	chrA01	10385029	10388514
Block797	chrA01	10388538	10388884
Block798	chrA01	10388937	10389278
Block799	chrA01	10389644	10393479
Block800	chrA01	10393710	10394775
Block801	chrA01	10394804	10394804
Block802	chrA01	10394921	10395054
Block803	chrA01	10395071	10395432
Block804	chrA01	10395500	10416998
Block805	chrA01	10417031	10427379
Block806	chrA01	10432256	10589988
Block807	chrA01	10591773	10591773
Block808	chrA01	10592009	10623032
Block809	chrA01	10624561	10629345
Block810	chrA01	10629360	10633523
Block811	chrA01	10633689	10651846
Block812	chrA01	10651868	10660048
Block813	chrA01	10660093	10662510
Block814	chrA01	10662547	10663707
Block815	chrA01	10663743	10779630
Block816	chrA01	10779646	10821764
Block817	chrA01	10821771	10821817
Block818	chrA01	10821825	10822223
Block819	chrA01	10822226	10822274
Block820	chrA01	10822276	10822369
Block821	chrA01	10822371	10822371
Block822	chrA01	10822435	10924360
Block823	chrA01	11309593	11309593
Block824	chrA01	11309700	11309700
Block825	chrA01	11309718	11309718
Block826	chrA01	11309959	11309959
Block827	chrA01	11310124	11310247
Block828	chrA01	11310350	11310350
Block829	chrA01	11310390	11310390
Block830	chrA01	11310647	11310647
Block831	chrA01	11310648	11310883
Block832	chrA01	11310956	11310956
Block833	chrA01	11310968	11310968
Block834	chrA01	11311262	11311262
Block835	chrA01	11313550	11313550
Block836	chrA01	11331914	11500669
Block837	chrA01	11511376	11536957
Block838	chrA01	11550936	12297123
Block839	chrA01	12299031	12316594
Block840	chrA01	12316699	12316699
Block841	chrA01	12317129	12381526
Block842	chrA01	12381806	12387904
Block843	chrA01	12389800	12757370
Block844	chrA01	12757384	12778444
Block845	chrA01	12778609	12785337
Block846	chrA01	12785585	12788638
Block847	chrA01	12788993	12847028
Block848	chrA01	12847217	12856008
Block849	chrA01	12856034	12877227
Block850	chrA01	12877536	12905805
Block851	chrA01	12905806	12905806
Block852	chrA01	12906148	12915036
Block853	chrA01	12915106	14038297
Block854	chrA01	14038393	14076875
Block855	chrA01	14076950	14078561
Block856	chrA01	14081472	14082407
Block857	chrA01	14083135	14145040
Block858	chrA01	14145184	14171204
Block859	chrA01	14171222	14188848
Block860	chrA01	14188867	14192580
Block861	chrA01	14192629	14194725
Block862	chrA01	14194747	14194747
Block863	chrA01	14194805	14218074
Block864	chrA01	14218504	14228726
Block865	chrA01	14228771	14295392
Block866	chrA01	14295781	14321067
Block867	chrA01	14321416	14364927
Block868	chrA01	14365014	14405787
Block869	chrA01	14405874	14522532
Block870	chrA01	14522816	14571672
Block871	chrA01	14571932	14592252
Block872	chrA01	14592271	14595950
Block873	chrA01	14602620	14616850
Block874	chrA01	14616861	14616961
Block875	chrA01	14616971	14617111
Block876	chrA01	14617594	14617594
Block877	chrA01	14617725	14629379
Block878	chrA01	14629470	14631994
Block879	chrA01	14632049	14641886
Block880	chrA01	14641898	14644719
Block881	chrA01	14644836	14654832
Block882	chrA01	14655336	14659982
Block883	chrA01	14660003	14663362
Block884	chrA01	14663487	14666274
Block885	chrA01	14666322	14673474
Block886	chrA01	14673500	14675961
Block887	chrA01	14675984	14676064
Block888	chrA01	14676098	14681488
Block889	chrA01	14681513	14681789
Block890	chrA01	14681796	14696819
Block891	chrA01	14697309	14699535
Block892	chrA01	14700091	14716981
Block893	chrA01	14717001	14718337
Block894	chrA01	14718344	14718916
Block895	chrA01	14718917	14736394
Block896	chrA01	14736601	14736826
Block897	chrA01	14736989	14761117
Block898	chrA01	14761930	14786978
Block899	chrA01	14787083	14792182
Block900	chrA01	14792467	14840192
Block901	chrA01	14840197	14841579
Block902	chrA01	14841612	14846977
Block903	chrA01	14847177	14847290
Block904	chrA01	14847292	14847292
Block905	chrA01	14847422	14847422
Block906	chrA01	14847439	15957387
Block907	chrA01	15999451	16175795
Block908	chrA01	16175926	16212659
Block909	chrA01	16212929	16291863
Block910	chrA01	16291877	16308593
Block911	chrA01	16308684	16324777
Block912	chrA01	16324821	16332016
Block913	chrA01	16332446	16334081
Block914	chrA01	16334307	16337295
Block915	chrA01	16337427	16355476
Block916	chrA01	16355493	16355768
Block917	chrA01	16355783	16355783
Block918	chrA01	16355794	16384537
Block919	chrA01	16384553	16384754
Block920	chrA01	16384788	16387047
Block921	chrA01	16387094	16390848
Block922	chrA01	16390942	16395315
Block923	chrA01	16395371	16395943
Block924	chrA01	16395970	16400107
Block925	chrA01	16400143	16421979
Block926	chrA01	16421982	16433776
Block927	chrA01	16433859	16437794
Block928	chrA01	16437799	16444507
Block929	chrA01	16444517	16456899
Block930	chrA01	16456958	16463644
Block931	chrA01	16463726	16469919
Block932	chrA01	16471024	16692076
Block933	chrA01	16692188	16692366
Block934	chrA01	16692369	16692662
Block935	chrA01	16692711	16700074
Block936	chrA01	16700452	16716141
Block937	chrA01	16716161	16716161
Block938	chrA01	16716185	16883163
Block939	chrA01	16885558	16897414
Block940	chrA01	16897457	16897626
Block941	chrA01	16897665	16965897
Block942	chrA01	16965940	17128769
Block943	chrA01	17130014	17130014
Block944	chrA01	17130237	17130237
Block945	chrA01	17134563	17203549
Block946	chrA01	17203557	17208531
Block947	chrA01	17208647	17210537
Block948	chrA01	17210618	17210814
Block949	chrA01	17210868	17210868
Block950	chrA01	17210988	17215852
Block951	chrA01	17217473	17217473
Block952	chrA01	17217481	17218818
Block953	chrA01	17218835	17229954
Block954	chrA01	17229965	17229966
Block955	chrA01	17230093	17230100
Block956	chrA01	17230105	17230208
Block957	chrA01	17230219	17230499
Block958	chrA01	17230505	17230691
Block959	chrA01	17230804	17230850
Block960	chrA01	17230922	17231017
Block961	chrA01	17231035	17231035
Block962	chrA01	17231044	17231044
Block963	chrA01	17231079	17231079
Block964	chrA01	17231651	17231651
Block965	chrA01	17232167	17232633
Block966	chrA01	17232639	17232639
Block967	chrA01	17232648	17404306
Block968	chrA01	17404335	17436196
Block969	chrA01	17436545	17437538
Block970	chrA01	17437878	17446212
Block971	chrA01	17447966	17483204
Block972	chrA01	17483253	17483282
Block973	chrA01	17483390	17483416
Block974	chrA01	17483556	17486050
Block975	chrA01	17486134	17487209
Block976	chrA01	17487263	17488840
Block977	chrA01	17488861	17610449
Block978	chrA01	17610808	17637634
Block979	chrA01	17637659	17637661
Block980	chrA01	17638257	17685593
Block981	chrA01	17685606	17685606
Block982	chrA01	17685614	17685614
Block983	chrA01	17685669	17685669
Block984	chrA01	17686161	17715174
Block985	chrA01	17715371	17906339
Block986	chrA01	17907409	18120479
Block987	chrA01	18120531	18142476
Block988	chrA01	18142993	18142993
Block989	chrA01	18143019	18143019
Block990	chrA01	18143229	18153899
Block991	chrA01	18154070	18154070
Block992	chrA01	18154106	18163488
Block993	chrA01	18163498	18164772
Block994	chrA01	18164872	18166620
Block995	chrA01	18166646	18178441
Block996	chrA01	18178499	18193495
Block997	chrA01	18193511	18193511
Block998	chrA01	18193522	18193682
Block999	chrA01	18193813	18195092
Block1000	chrA01	18195236	18195236
Block1001	chrA01	18195258	18195258
Block1002	chrA01	18195264	18195264
Block1003	chrA01	18195445	18195445
Block1004	chrA01	18195683	18195683
Block1005	chrA01	18195716	18196001
Block1006	chrA01	18196070	18209731
Block1007	chrA01	18209742	18210557
Block1008	chrA01	18210854	18210854
Block1009	chrA01	18211284	18211284
Block1010	chrA01	18212922	18217364
Block1011	chrA01	18219728	18219728
Block1012	chrA01	18219899	18226187
Block1013	chrA01	18226240	18236671
Block1014	chrA01	18236688	18237770
Block1015	chrA01	18237974	18248488
Block1016	chrA01	18248570	18260429
Block1017	chrA01	18261115	18261345
Block1018	chrA01	18261364	18269134
Block1019	chrA01	18269917	18269935
Block1020	chrA01	18269978	18273156
Block1021	chrA01	18273370	18304011
Block1022	chrA01	18304131	18305977
Block1023	chrA01	18305992	18321812
Block1024	chrA01	18322165	18322296
Block1025	chrA01	18322338	18328635
Block1026	chrA01	18328683	18328683
Block1027	chrA01	18329872	18346593
Block1028	chrA01	18346612	18404521
Block1029	chrA01	18405184	18405184
Block1030	chrA01	18405480	18428271
Block1031	chrA01	18428318	18429181
Block1032	chrA01	18429365	18431541
Block1033	chrA01	18432418	18432447
Block1034	chrA01	18432466	18439819
Block1035	chrA01	18439877	18441345
Block1036	chrA01	18441348	18442344
Block1037	chrA01	18442664	18442664
Block1038	chrA01	18442960	18457440
Block1039	chrA01	18457462	18462554
Block1040	chrA01	18462597	18469515
Block1041	chrA01	18469518	18470038
Block1042	chrA01	18470107	18473631
Block1043	chrA01	18473649	18483406
Block1044	chrA01	18483475	18484060
Block1045	chrA01	18484076	18484076
Block1046	chrA01	18484219	18487954
Block1047	chrA01	18496245	18496245
Block1048	chrA01	18496434	18496434
Block1049	chrA01	18496461	18496656
Block1050	chrA01	18496714	18496714
Block1051	chrA01	18496859	18510400
Block1052	chrA01	18510430	18511487
Block1053	chrA01	18511564	18512190
Block1054	chrA01	18512487	18516453
Block1055	chrA01	18517678	18540904
Block1056	chrA01	18541013	18541985
Block1057	chrA01	18542385	18542385
Block1058	chrA01	18542391	18549278
Block1059	chrA01	18549535	18549535
Block1060	chrA01	18549737	18550129
Block1061	chrA01	18550183	18550183
Block1062	chrA01	18550379	18550379
Block1063	chrA01	18550397	18551647
Block1064	chrA01	18551708	18555144
Block1065	chrA01	18555175	18586912
Block1066	chrA01	18586935	18587863
Block1067	chrA01	18587926	18589436
Block1068	chrA01	18589553	18600139
Block1069	chrA01	18600186	18648664
Block1070	chrA01	18649141	18656746
Block1071	chrA01	18656773	18659466
Block1072	chrA01	18659528	18663548
Block1073	chrA01	18663971	18683235
Block1074	chrA01	18683622	18711348
Block1075	chrA01	18712447	18747617
Block1076	chrA01	18747749	18747882
Block1077	chrA01	18748050	18780817
Block1078	chrA01	18783169	18783169
Block1079	chrA01	18784706	18837139
Block1080	chrA01	18837167	18837745
Block1081	chrA01	18837780	18839599
Block1082	chrA01	18839635	18867907
Block1083	chrA01	18867926	18875446
Block1084	chrA01	18875459	18879128
Block1085	chrA01	18880985	18897217
Block1086	chrA01	18897286	18902541
Block1087	chrA01	18902939	18941000
Block1088	chrA01	18941067	18941067
Block1089	chrA01	18941202	18976311
Block1090	chrA01	18981246	18991922
Block1091	chrA01	18992183	18992183
Block1092	chrA01	18992232	19008057
Block1093	chrA01	19009207	19009207
Block1094	chrA01	19009767	19148032
Block1095	chrA01	19148153	19148402
Block1096	chrA01	19148792	19164435
Block1097	chrA01	19164504	19181433
Block1098	chrA01	19181454	19219931
Block1099	chrA01	19222283	19222283
Block1100	chrA01	19222724	19235669
Block1101	chrA01	19238780	19294958
Block1102	chrA01	19294971	19295011
Block1103	chrA01	19295052	19295052
Block1104	chrA01	19295055	19295055
Block1105	chrA01	19295072	19349901
Block1106	chrA01	19349911	19349911
Block1107	chrA01	19349912	19349912
Block1108	chrA01	19349937	19350059
Block1109	chrA01	19350082	19350082
Block1110	chrA01	19350103	19350103
Block1111	chrA01	19350137	19353929
Block1112	chrA01	19355959	19356006
Block1113	chrA01	19356029	19356029
Block1114	chrA01	19356042	19356042
Block1115	chrA01	19357376	19377515
Block1116	chrA01	19377581	19398659
Block1117	chrA01	19398678	19563336
Block1118	chrA01	19563342	19563342
Block1119	chrA01	19565906	19594706
Block1120	chrA01	19595006	19621359
Block1121	chrA01	19621466	19634264
Block1122	chrA01	19635024	19652671
Block1123	chrA01	19658746	19679035
Block1124	chrA01	19679041	19679371
Block1125	chrA01	19679788	19687133
Block1126	chrA01	19687157	19688087
Block1127	chrA01	19688119	19688119
Block1128	chrA01	19688477	19754246
Block1129	chrA01	19754343	19755854
Block1130	chrA01	19755861	19755861
Block1131	chrA01	19755875	19757254
Block1132	chrA01	19757264	19757264
Block1133	chrA01	19757274	19770006
Block1134	chrA01	19770171	19770171
Block1135	chrA01	19770237	19770237
Block1136	chrA01	19770597	19772111
Block1137	chrA01	19772432	19775756
Block1138	chrA01	19775994	19776960
Block1139	chrA01	19776994	19802667
Block1140	chrA01	19802669	19808052
Block1141	chrA01	19808083	19808093
Block1142	chrA01	19808096	19808241
Block1143	chrA01	19808577	19812939
Block1144	chrA01	19812991	19831125
Block1145	chrA01	19831132	19860970
Block1146	chrA01	19861000	19861162
Block1147	chrA01	19861262	19861262
Block1148	chrA01	19861350	19861761
Block1149	chrA01	19862269	19862287
Block1150	chrA01	19862329	19863192
Block1151	chrA01	19863387	19971957
Block1152	chrA01	19991282	20020074
Block1153	chrA01	20020645	20020645
Block1154	chrA01	20020720	20020720
Block1155	chrA01	20020781	20038363
Block1156	chrA01	20038383	20039093
Block1157	chrA01	20039096	20039576
Block1158	chrA01	20039598	20039598
Block1159	chrA01	20039770	20052616
Block1160	chrA01	20052628	20068468
Block1161	chrA01	20068612	20243352
Block1162	chrA01	20243364	20243625
Block1163	chrA01	20243656	20244864
Block1164	chrA01	20244900	20245171
Block1165	chrA01	20245185	20245511
Block1166	chrA01	20245574	20245650
Block1167	chrA01	20245693	20245827
Block1168	chrA01	20245932	20280413
Block1169	chrA01	20290460	20296862
Block1170	chrA01	20297042	20301617
Block1171	chrA01	20301724	20305597
Block1172	chrA01	20308556	20308556
Block1173	chrA01	20308650	20311481
Block1174	chrA01	20311535	20311535
Block1175	chrA01	20311652	20311654
Block1176	chrA01	20311803	20311803
Block1177	chrA01	20312038	20312038
Block1178	chrA01	20312309	20312983
Block1179	chrA01	20313119	20313119
Block1180	chrA01	20313138	20313138
Block1181	chrA01	20313540	20313734
Block1182	chrA01	20313736	20313781
Block1183	chrA01	20313794	20315990
Block1184	chrA01	20316053	20325446
Block1185	chrA01	20325465	20347669
Block1186	chrA01	20347672	20349346
Block1187	chrA01	20349456	20350024
Block1188	chrA01	20350535	20370264
Block1189	chrA01	20370637	20390470
Block1190	chrA01	20390474	20451473
Block1191	chrA01	20451494	20463465
Block1192	chrA01	20463492	20464336
Block1193	chrA01	20465113	20465336
Block1194	chrA01	20465406	20465406
Block1195	chrA01	20465408	20467842
Block1196	chrA01	20467859	20467859
Block1197	chrA01	20468015	20471778
Block1198	chrA01	20471878	20477963
Block1199	chrA01	20478175	20478175
Block1200	chrA01	20478273	20479452
Block1201	chrA01	20479701	20480378
Block1202	chrA01	20481248	20512127
Block1203	chrA01	20512182	20545681
Block1204	chrA01	20545936	20575193
Block1205	chrA01	20579640	20579640
Block1206	chrA01	20580080	20580482
Block1207	chrA01	20580503	20580503
Block1208	chrA01	20580506	20580593
Block1209	chrA01	20580595	20580595
Block1210	chrA01	20580679	20580679
Block1211	chrA01	20581025	20581117
Block1212	chrA01	20581745	20587997
Block1213	chrA01	20589243	20631764
Block1214	chrA01	20633512	20688151
Block1215	chrA01	20688172	20688172
Block1216	chrA01	20688249	20741053
Block1217	chrA01	20741107	20741107
Block1218	chrA01	20741354	20741513
Block1219	chrA01	20742271	20742271
Block1220	chrA01	20742325	20742325
Block1221	chrA01	20742596	20742741
Block1222	chrA01	20742835	20758536
Block1223	chrA01	20759890	20759890
Block1224	chrA01	20759900	20759900
Block1225	chrA01	20759963	20759963
Block1226	chrA01	20759965	20759965
Block1227	chrA01	20760043	20760043
Block1228	chrA01	20760145	20760145
Block1229	chrA01	20760197	20760197
Block1230	chrA01	20760317	20760317
Block1231	chrA01	20760682	20760863
Block1232	chrA01	20761065	20762052
Block1233	chrA01	20762104	20763509
Block1234	chrA01	20763515	20763852
Block1235	chrA01	20763864	20763864
Block1236	chrA01	20763865	20764153
Block1237	chrA01	20764196	20764257
Block1238	chrA01	20764554	20764554
Block1239	chrA01	20764643	20764643
Block1240	chrA01	20764673	20764673
Block1241	chrA01	20764791	20764791
Block1242	chrA01	20765096	20765096
Block1243	chrA01	20765502	20765502
Block1244	chrA01	20765894	20789053
Block1245	chrA01	20789105	20801097
Block1246	chrA01	20801664	20801664
Block1247	chrA01	20801892	20801892
Block1248	chrA01	20801960	20834314
Block1249	chrA01	20834700	20834700
Block1250	chrA01	20834701	20834701
Block1251	chrA01	20834938	20838271
Block1252	chrA01	20838316	20839008
Block1253	chrA01	20839104	20840188
Block1254	chrA01	20840259	20840631
Block1255	chrA01	20840640	20840640
Block1256	chrA01	20841492	20864949
Block1257	chrA01	20872411	20872411
Block1258	chrA01	20872908	20872908
Block1259	chrA01	20872927	20872927
Block1260	chrA01	20872935	20873585
Block1261	chrA01	20874091	20878479
Block1262	chrA01	20878714	20878808
Block1263	chrA01	20879618	20879635
Block1264	chrA01	20887005	20892767
Block1265	chrA01	20893066	20893530
Block1266	chrA01	20893537	20893537
Block1267	chrA01	20893983	20893983
Block1268	chrA01	20894173	20902655
Block1269	chrA01	20902664	20905037
Block1270	chrA01	20905633	20907822
Block1271	chrA01	20907828	20910437
Block1272	chrA01	20910893	20917937
Block1273	chrA01	20922229	20933741
Block1274	chrA01	20933797	20939158
Block1275	chrA01	20939259	20947692
Block1276	chrA01	20947695	20947695
Block1277	chrA01	20947704	20947704
Block1278	chrA01	20947737	20948091
Block1279	chrA01	20948190	20956666
Block1280	chrA01	20959872	20970767
Block1281	chrA01	20970800	20971727
Block1282	chrA01	20972196	20972412
Block1283	chrA01	20972462	20973084
Block1284	chrA01	20973232	20973472
Block1285	chrA01	20973475	20973516
Block1286	chrA01	20974153	20975368
Block1287	chrA01	20975568	20975611
Block1288	chrA01	20976723	20976723
Block1289	chrA01	20978132	20981680
Block1290	chrA01	20985047	21005194
Block1291	chrA01	21005241	21005242
Block1292	chrA01	21005278	21006778
Block1293	chrA01	21006781	21009474
Block1294	chrA01	21009524	21013922
Block1295	chrA01	21014195	21014789
Block1296	chrA01	21014823	21014823
Block1297	chrA01	21014828	21020433
Block1298	chrA01	21020485	21020729
Block1299	chrA01	21020940	21021373
Block1300	chrA01	21021515	21021563
Block1301	chrA01	21025259	21025533
Block1302	chrA01	21026000	21033452
Block1303	chrA01	21033468	21033477
Block1304	chrA01	21033508	21034344
Block1305	chrA01	21034401	21034489
Block1306	chrA01	21034557	21034812
Block1307	chrA01	21035014	21035551
Block1308	chrA01	21035585	21035585
Block1309	chrA01	21035593	21035593
Block1310	chrA01	21035659	21036109
Block1311	chrA01	21038697	21038697
Block1312	chrA01	21038706	21039650
Block1313	chrA01	21039744	21039770
Block1314	chrA01	21039787	21051632
Block1315	chrA01	21075184	21075184
Block1316	chrA01	21093446	21174310
Block1317	chrA01	21181078	21181078
Block1318	chrA01	21182035	21190305
Block1319	chrA01	21197939	21199343
Block1320	chrA01	21202398	21208656
Block1321	chrA01	21208681	21208681
Block1322	chrA01	21208682	21227087
Block1323	chrA01	21227312	21266978
Block1324	chrA01	21277229	21277229
Block1325	chrA01	21277502	21278082
Block1326	chrA01	21278863	21278863
Block1327	chrA01	21278882	21511969
Block1328	chrA01	21559977	21559977
Block1329	chrA01	21608606	21608606
Block1330	chrA01	21610111	21610111
Block1331	chrA01	21672195	21672195
Block1332	chrA01	21704414	21704414
Block1333	chrA01	21720573	21720573
Block1334	chrA01	21720754	21720754
Block1335	chrA01	21720844	21721123
Block1336	chrA01	21721130	21722324
Block1337	chrA01	21722335	21722335
Block1338	chrA01	21722349	21722362
Block1339	chrA01	21722428	21722428
Block1340	chrA01	21722466	21722466
Block1341	chrA01	21722492	21722492
Block1342	chrA01	21722643	21722643
Block1343	chrA01	21722920	21722920
Block1344	chrA01	21722937	21722982
Block1345	chrA01	21723128	21723389
Block1346	chrA01	21723467	21723482
Block1347	chrA01	21723555	21724031
Block1348	chrA01	21724085	21724085
Block1349	chrA01	21724118	21724118
Block1350	chrA01	21724260	21724260
Block1351	chrA01	21724283	21724283
Block1352	chrA01	21724343	21724343
Block1353	chrA01	21724355	21724355
Block1354	chrA01	21724745	21725200
Block1355	chrA01	21725496	21725642
Block1356	chrA01	21725644	21725644
Block1357	chrA01	21725684	21778543
Block1358	chrA01	21778554	21778554
Block1359	chrA01	21778663	21782549
Block1360	chrA01	21782796	21782796
Block1361	chrA01	21782865	21799222
Block1362	chrA01	21799238	21803593
Block1363	chrA01	21803598	21803598
Block1364	chrA01	21803685	21803685
Block1365	chrA01	21803787	21809075
Block1366	chrA01	21812476	21812476
Block1367	chrA01	21813143	21813143
Block1368	chrA01	21813169	21813169
Block1369	chrA01	21813223	21813223
Block1370	chrA01	21813331	21813331
Block1371	chrA01	21813426	21820737
Block1372	chrA01	21821203	21834955
Block1373	chrA01	21834994	21834994
Block1374	chrA01	21835045	21835045
Block1375	chrA01	21835551	21837859
Block1376	chrA01	21838017	21974129
Block1377	chrA01	21974259	21974259
Block1378	chrA01	21975187	21983259
Block1379	chrA01	21983283	21983283
Block1380	chrA01	21983299	21983375
Block1381	chrA01	21983398	21983398
Block1382	chrA01	21983470	21983503
Block1383	chrA01	21983511	21983511
Block1384	chrA01	21983546	21983546
Block1385	chrA01	21983680	21983952
Block1386	chrA01	21985526	21985529
Block1387	chrA01	21985735	21985735
Block1388	chrA01	21986278	21986278
Block1389	chrA01	21986376	21986376
Block1390	chrA01	21986410	21992810
Block1391	chrA01	21992819	21995499
Block1392	chrA01	21995571	21995571
Block1393	chrA01	21996207	22000995
Block1394	chrA01	22101171	22102223
Block1395	chrA01	22102230	22102230
Block1396	chrA01	22102992	22104456
Block1397	chrA01	22112802	22121937
Block1398	chrA01	22124122	22130400
Block1399	chrA01	22137933	22137933
Block1400	chrA01	22138538	22138734
Block1401	chrA01	22144974	22144974
Block1402	chrA01	22145001	22145612
Block1403	chrA01	22148015	22148015
Block1404	chrA01	22148091	22148091
Block1405	chrA01	22148297	22149753
Block1406	chrA01	22149756	22149796
Block1407	chrA01	22149810	22149814
Block1408	chrA01	22149844	22149844
Block1409	chrA01	22149926	22149926
Block1410	chrA01	22149931	22168981
Block1411	chrA01	22169306	22170659
Block1412	chrA01	22180249	22180249
Block1413	chrA01	22185844	22185844
Block1414	chrA01	22595458	22595711
Block1415	chrA01	22595737	22595737
Block1416	chrA01	22595794	22706847
Block1417	chrA01	22706919	22706919
Block1418	chrA01	22706967	22706967
Block1419	chrA01	22706994	22708004
Block1420	chrA01	22708032	22708155
Block1421	chrA01	22708315	22708405
Block1422	chrA01	22709231	22710458
Block1423	chrA01	22710478	22712695
Block1424	chrA01	22712941	22713469
Block1425	chrA01	22713584	22715203
Block1426	chrA01	22715223	22720171
Block1427	chrA01	22720201	22720375
Block1428	chrA01	22720394	22723636
Block1429	chrA01	22723665	22724663
Block1430	chrA01	22724701	22725003
Block1431	chrA01	22725062	22726223
Block1432	chrA01	22726226	22736667
Block1433	chrA01	22737422	22749606
Block1434	chrA01	22749631	22758522
Block1435	chrA01	22758534	22763978
Block1436	chrA01	22764322	22765756
Block1437	chrA01	22765827	22766200
Block1438	chrA01	22766921	22770634
Block1439	chrA01	22771521	22771521
Block1440	chrA01	22771527	22771527
Block1441	chrA01	22771568	22771739
Block1442	chrA01	22771755	22772146
Block1443	chrA01	22772311	22773846
Block1444	chrA01	22774104	22774104
Block1445	chrA01	22774108	22774108
Block1446	chrA01	22774184	22774184
Block1447	chrA01	22774243	22774464
Block1448	chrA01	22775860	22775860
Block1449	chrA01	22775862	22776142
Block1450	chrA01	22776184	22776184
Block1451	chrA01	22776187	22776187
Block1452	chrA01	22776358	22778190
Block1453	chrA01	22778199	22778199
Block1454	chrA01	22778208	22778208
Block1455	chrA01	22778223	22778623
Block1456	chrA01	22778656	22780193
Block1457	chrA01	22780310	22780310
Block1458	chrA01	22780323	22782945
Block1459	chrA01	22782997	22792953
Block1460	chrA01	22792976	22792976
Block1461	chrA01	22793220	22793371
Block1462	chrA01	22793874	22793929
Block1463	chrA01	22793958	22797074
Block1464	chrA01	22797094	22797195
Block1465	chrA01	22797674	22798000
Block1466	chrA01	22798025	22902322
Block1467	chrA01	22902517	22902517
Block1468	chrA01	22902532	22902532
Block1469	chrA01	22902559	22902559
Block1470	chrA01	22902676	22914484
Block1471	chrA01	22914500	22917228
Block1472	chrA01	22917350	22917569
Block1473	chrA01	22918760	22919860
Block1474	chrA01	22920036	22922418
Block1475	chrA01	22922493	22923030
Block1476	chrA01	22923641	22925075
Block1477	chrA01	22925358	22925492
Block1478	chrA01	22925904	22925904
Block1479	chrA01	22925911	22926113
Block1480	chrA01	22926176	22926273
Block1481	chrA01	22926291	22926351
Block1482	chrA01	22926369	22926396
Block1483	chrA01	22926420	22926420
Block1484	chrA01	22926457	22926498
Block1485	chrA01	22926519	22927901
Block1486	chrA01	22927916	22927963
Block1487	chrA01	22928030	22928510
Block1488	chrA01	22928522	22928595
Block1489	chrA01	22928776	22929313
Block1490	chrA01	22929314	22929372
Block1491	chrA01	22929397	22930602
Block1492	chrA01	22930634	22930727
Block1493	chrA01	22930826	22930826
Block1494	chrA01	22930878	22930892
Block1495	chrA01	22930929	22930929
Block1496	chrA01	22930989	22930989
Block1497	chrA01	22931136	22931357
Block1498	chrA01	22931568	22931892
Block1499	chrA01	22931960	22932469
Block1500	chrA01	22933124	22933335
Block1501	chrA01	22933591	22933942
Block1502	chrA01	22933948	22934336
Block1503	chrA01	22934592	22935325
Block1504	chrA01	22935469	22935469
Block1505	chrA01	22935693	22935693
Block1506	chrA01	22935872	22937451
Block1507	chrA01	22937494	22937518
Block1508	chrA01	22937535	22937535
Block1509	chrA01	22937601	22937601
Block1510	chrA01	22937622	22937622
Block1511	chrA01	22937625	22948871
Block1512	chrA01	22948972	22948972
Block1513	chrA01	22949113	22949113
Block1514	chrA01	22949145	22949145
Block1515	chrA01	22949188	22950490
Block1516	chrA01	22950510	22950510
Block1517	chrA01	22950519	22950537
Block1518	chrA01	22950547	22950836
Block1519	chrA01	22950839	22950949
Block1520	chrA01	22950960	22953599
Block1521	chrA01	22953608	22954292
Block1522	chrA01	22954750	22955229
Block1523	chrA01	22955325	22955325
Block1524	chrA01	23042444	23046622
Block1525	chrA01	23046623	23048071
Block1526	chrA01	23048083	23192165
Block1527	chrA01	23192182	23200558
Block1528	chrA01	23200585	23201901
Block1529	chrA01	23202008	23208867
Block1530	chrA01	23208934	23209146
Block1531	chrA01	23209194	23209194
Block1532	chrA01	23209267	23209267
Block1533	chrA01	23209438	23209488
Block1534	chrA01	23209493	23209814
Block1535	chrA01	23209825	23210338
Block1536	chrA01	23210380	23210380
Block1537	chrA01	23210413	23210593
Block1538	chrA01	23210630	23226101
Block1539	chrA01	23226330	23227422
Block1540	chrA01	23227493	23228675
Block1541	chrA01	23228700	23228719
Block1542	chrA01	23228725	23229034
Block1543	chrA01	23229035	23242456
Block1544	chrA01	23242598	23245528
Block1545	chrA01	23245589	23246869
Block1546	chrA01	23246896	23246952
Block1547	chrA01	23246962	23251727
Block1548	chrA01	23251826	23251909
Block1549	chrA01	23251999	23252709
Block1550	chrA01	23254663	23255264
Block1551	chrA01	23255291	23255625
Block1552	chrA01	23256207	23267477
Block1553	chrA01_random	1837	9310
Block1554	chrA01_random	9352	25564
Block1555	chrA01_random	25992	25992
Block1556	chrA01_random	26632	27221
Block1557	chrA01_random	27294	27294
Block1558	chrA01_random	28163	29451
Block1559	chrA01_random	30040	30101
Block1560	chrA01_random	30141	30141
Block1561	chrA01_random	30146	30280
Block1562	chrA01_random	30349	32803
Block1563	chrA01_random	34230	43250
Block1564	chrA01_random	43259	75796
Block1565	chrA01_random	75909	85065
Block1566	chrA01_random	85084	92289
Block1567	chrA01_random	92757	93338
Block1568	chrA01_random	93375	94730
Block1569	chrA01_random	94801	97471
Block1570	chrA01_random	97473	97473
Block1571	chrA01_random	97486	97676
Block1572	chrA01_random	97737	98057
Block1573	chrA01_random	98080	98738
Block1574	chrA01_random	98762	98762
Block1575	chrA01_random	98774	99086
Block1576	chrA01_random	99122	99614
Block1577	chrA01_random	99628	99628
Block1578	chrA01_random	99674	99969
Block1579	chrA01_random	101941	107756
Block1580	chrA01_random	107764	108347
Block1581	chrA01_random	108377	108377
Block1582	chrA01_random	108704	108754
Block1583	chrA01_random	109178	109205
Block1584	chrA01_random	114955	115015
Block1585	chrA01_random	115473	115473
Block1586	chrA01_random	115476	115476
Block1587	chrA01_random	115588	115588
Block1588	chrA01_random	115687	115687
Block1589	chrA01_random	115785	120017
Block1590	chrA01_random	120167	167254
Block1591	chrA01_random	167516	168207
Block1592	chrA01_random	169279	169591
Block1593	chrA01_random	170715	170715
Block1594	chrA01_random	170826	170826
Block1595	chrA01_random	170846	170846
Block1596	chrA01_random	170912	171180
Block1597	chrA01_random	171347	184645
Block1598	chrA01_random	184714	201840
Block1599	chrA01_random	201898	204668
Block1600	chrA01_random	204676	204676
Block1601	chrA01_random	204788	204798
Block1602	chrA01_random	204920	204920
Block1603	chrA01_random	205096	205192
Block1604	chrA01_random	207036	240125
Block1605	chrA01_random	241216	431788
Block1606	chrA01_random	432183	432183
Block1607	chrA01_random	432202	432202
Block1608	chrA01_random	432715	432715
Block1609	chrA01_random	433286	433286
Block1610	chrA01_random	433636	439479
Block1611	chrA01_random	439482	439482
Block1612	chrA01_random	439703	443799
Block1613	chrA01_random	443890	447933
Block1614	chrA01_random	452106	452106
Block1615	chrA01_random	452182	452182
Block1616	chrA01_random	452247	452247
Block1617	chrA01_random	452455	453412
Block1618	chrA01_random	453461	478714
Block1619	chrA01_random	478739	495263
Block1620	chrA01_random	495346	507384
Block1621	chrA01_random	507587	507587
Block1622	chrA01_random	509247	616868
Block1623	chrA01_random	617031	617031
Block1624	chrA01_random	648473	648473
Block1625	chrA01_random	648608	648608
Block1626	chrA01_random	648729	648729
Block1627	chrA01_random	648730	648788
Block1628	chrA01_random	659571	804727
Block1629	chrA01_random	847421	1283128
Block1630	chrA01_random	1283207	1288934
Block1631	chrA01_random	1288987	1354713
Block1632	chrA01_random	1355611	1359111
Block1633	chrA01_random	1359299	1841980
Block1634	chrA01_random	1855246	1993551
Block1635	chrA01_random	1993842	1994827
Block1636	chrA01_random	2024074	2024570
Block1637	chrA01_random	2024576	2048071
Block1638	chrA01_random	2048086	2048086
Block1639	chrA01_random	2048137	2127941
Block1640	chrA01_random	2128417	2128417
Block1641	chrA01_random	2128418	2136736
Block1642	chrA01_random	2136789	2137312
Block1643	chrA01_random	2137324	2152888
Block1644	chrA01_random	2152954	2204200
Block1645	chrA01_random	2204213	2204366
Block1646	chrA01_random	2204470	2206194
Block1647	chrA01_random	2206232	2216163
Block1648	chrA01_random	2216320	2235927
Block1649	chrA01_random	2235967	2235967
Block1650	chrA01_random	2235994	2272494
Block1651	chrA01_random	2272658	2289126
Block1652	chrA01_random	2289189	2321555
Block1653	chrA01_random	2321964	2361425
Block1654	chrA01_random	2363002	2363002
Block1655	chrA01_random	2366169	2410973
Block1656	chrA01_random	2411003	2419698
Block1657	chrA01_random	2423454	2445815
Block1658	chrA01_random	2445818	2447058
Block1659	chrA01_random	2447091	2447369
Block1660	chrA01_random	2447383	2447389
Block1661	chrA01_random	2447795	2477223
Block1662	chrA01_random	2478061	2482217
Block1663	chrA01_random	2482218	2482333
Block1664	chrA01_random	2482406	2482509
Block1665	chrA01_random	2482591	2496109
Block1666	chrA01_random	2496411	2518044
Block1667	chrA01_random	2518176	2518176
Block1668	chrA01_random	2518652	2521008
Block1669	chrA01_random	2521066	2521066
Block1670	chrA01_random	2521076	2522967
Block1671	chrA01_random	2523155	2523185
Block1672	chrA01_random	2523188	2529483
Block1673	chrA01_random	2529540	2538570
Block1674	chrA01_random	2538579	2543146
Block1675	chrA01_random	2543233	2545403
Block1676	chrA01_random	2545583	2553975
Block1677	chrA01_random	2554076	2567811
Block1678	chrA01_random	2567888	2575863
Block1679	chrA01_random	2575871	2599557
Block1680	chrA01_random	2599607	2607381
Block1681	chrA01_random	2607418	2607418
Block1682	chrA01_random	2607865	2667420
Block1683	chrA01_random	2670225	2670225
Block1684	chrA01_random	2670249	2670370
Block1685	chrA01_random	2670536	2687104
Block1686	chrA02	28629	1501363
Block1687	chrA02	1501875	1501875
Block1688	chrA02	1501898	1501898
Block1689	chrA02	1501906	1501986
Block1690	chrA02	1502040	1502040
Block1691	chrA02	1502417	1506074
Block1692	chrA02	1506208	1506208
Block1693	chrA02	1506245	1506245
Block1694	chrA02	1506358	1506573
Block1695	chrA02	1506578	1506675
Block1696	chrA02	1506876	1507634
Block1697	chrA02	1508265	1519737
Block1698	chrA02	1519844	1520250
Block1699	chrA02	1520317	1520327
Block1700	chrA02	1520483	1521920
Block1701	chrA02	1522295	1522654
Block1702	chrA02	1524342	1524378
Block1703	chrA02	1524509	1524509
Block1704	chrA02	1524515	1524515
Block1705	chrA02	1524522	1524558
Block1706	chrA02	1524584	1524584
Block1707	chrA02	1525029	1525029
Block1708	chrA02	1525080	1525707
Block1709	chrA02	1525729	1529654
Block1710	chrA02	1529711	1529852
Block1711	chrA02	1529862	1529862
Block1712	chrA02	1529941	1530170
Block1713	chrA02	1530215	1530215
Block1714	chrA02	1531746	1531746
Block1715	chrA02	1531791	1531791
Block1716	chrA02	1531798	1531820
Block1717	chrA02	1531910	1534715
Block1718	chrA02	1534721	1537468
Block1719	chrA02	1540090	1540090
Block1720	chrA02	1540098	1540098
Block1721	chrA02	1540293	1540585
Block1722	chrA02	1540921	1541645
Block1723	chrA02	1541771	1542734
Block1724	chrA02	1542871	1542871
Block1725	chrA02	1542899	1543185
Block1726	chrA02	1543195	1543525
Block1727	chrA02	1543534	1543534
Block1728	chrA02	1543540	1543540
Block1729	chrA02	1544070	1544253
Block1730	chrA02	1544297	1544297
Block1731	chrA02	1544312	1544312
Block1732	chrA02	1544327	1544625
Block1733	chrA02	1544651	1544651
Block1734	chrA02	1544652	1544652
Block1735	chrA02	1544976	1544989
Block1736	chrA02	1545050	1546008
Block1737	chrA02	1546366	1546366
Block1738	chrA02	1546373	1546373
Block1739	chrA02	1546439	1546439
Block1740	chrA02	1546502	1546700
Block1741	chrA02	1547475	1549785
Block1742	chrA02	1549791	1550633
Block1743	chrA02	1550873	1551057
Block1744	chrA02	1551078	1551151
Block1745	chrA02	1551254	1551254
Block1746	chrA02	1551306	1551306
Block1747	chrA02	1552138	1552138
Block1748	chrA02	1552200	1552200
Block1749	chrA02	1552216	1552586
Block1750	chrA02	1552588	1552588
Block1751	chrA02	1552795	1554025
Block1752	chrA02	1555197	1555304
Block1753	chrA02	1555324	1560042
Block1754	chrA02	1560361	1561809
Block1755	chrA02	1562528	1562554
Block1756	chrA02	1562602	1564493
Block1757	chrA02	1564843	1564923
Block1758	chrA02	1564980	1565180
Block1759	chrA02	1565362	1565526
Block1760	chrA02	1565548	1571367
Block1761	chrA02	1571368	1571368
Block1762	chrA02	1571380	1571380
Block1763	chrA02	1571462	1571958
Block1764	chrA02	1571965	1575259
Block1765	chrA02	1575265	1575947
Block1766	chrA02	1576083	1577123
Block1767	chrA02	1577127	1577127
Block1768	chrA02	1577200	1577200
Block1769	chrA02	1577250	1578296
Block1770	chrA02	1578313	1578777
Block1771	chrA02	1578800	1578800
Block1772	chrA02	1578833	1579099
Block1773	chrA02	1579266	1579326
Block1774	chrA02	1579354	1579354
Block1775	chrA02	1579367	1579367
Block1776	chrA02	1579392	1579392
Block1777	chrA02	1579584	1579584
Block1778	chrA02	1579600	1579600
Block1779	chrA02	1579667	1579768
Block1780	chrA02	1579798	1580669
Block1781	chrA02	1581167	1581380
Block1782	chrA02	1581449	1582171
Block1783	chrA02	1582191	1583507
Block1784	chrA02	1583757	1587164
Block1785	chrA02	1587547	1589086
Block1786	chrA02	1589188	1593749
Block1787	chrA02	1593750	1595410
Block1788	chrA02	1595644	1595687
Block1789	chrA02	1595756	1596207
Block1790	chrA02	1596502	1602542
Block1791	chrA02	1604118	1605312
Block1792	chrA02	1606596	1606792
Block1793	chrA02	1606933	1606933
Block1794	chrA02	1607782	1609035
Block1795	chrA02	1609038	1609083
Block1796	chrA02	1609408	1610036
Block1797	chrA02	1610048	1611880
Block1798	chrA02	1613144	1613343
Block1799	chrA02	1613348	1614498
Block1800	chrA02	1614508	1614508
Block1801	chrA02	1700177	1700177
Block1802	chrA02	1700662	1700662
Block1803	chrA02	1700821	1700821
Block1804	chrA02	1701221	1701221
Block1805	chrA02	1701411	1701411
Block1806	chrA02	1701649	1701649
Block1807	chrA02	1701933	1702327
Block1808	chrA02	1703057	1703057
Block1809	chrA02	1703157	1710478
Block1810	chrA02	1710698	1712085
Block1811	chrA02	1712095	1712593
Block1812	chrA02	1712706	1713513
Block1813	chrA02	1713561	1714048
Block1814	chrA02	1714137	1714137
Block1815	chrA02	1714215	1714215
Block1816	chrA02	1714244	1714264
Block1817	chrA02	1714313	1714480
Block1818	chrA02	1714490	1714490
Block1819	chrA02	1714502	1714864
Block1820	chrA02	1714889	1717514
Block1821	chrA02	1717543	1717775
Block1822	chrA02	1717838	1718102
Block1823	chrA02	1718159	1718159
Block1824	chrA02	1718363	1718489
Block1825	chrA02	1718492	1719372
Block1826	chrA02	1719559	1721379
Block1827	chrA02	1721393	1721393
Block1828	chrA02	1721438	1722373
Block1829	chrA02	1722613	1722613
Block1830	chrA02	1722619	1723016
Block1831	chrA02	1723021	1723021
Block1832	chrA02	1723409	1723566
Block1833	chrA02	1723593	1723593
Block1834	chrA02	1723623	1723623
Block1835	chrA02	1723713	1723713
Block1836	chrA02	1723861	1723897
Block1837	chrA02	1723935	1724155
Block1838	chrA02	1724331	1725022
Block1839	chrA02	1725053	1726347
Block1840	chrA02	1726350	1726403
Block1841	chrA02	1726408	1730249
Block1842	chrA02	1731638	1731749
Block1843	chrA02	1731789	1731789
Block1844	chrA02	1731961	1731994
Block1845	chrA02	1732008	1732130
Block1846	chrA02	1732432	1732478
Block1847	chrA02	1732482	1732499
Block1848	chrA02	1732530	1732544
Block1849	chrA02	1732678	1732678
Block1850	chrA02	1732688	1732701
Block1851	chrA02	1732702	1732858
Block1852	chrA02	1732977	1732977
Block1853	chrA02	1733082	1733082
Block1854	chrA02	1733133	1733133
Block1855	chrA02	1733179	1733179
Block1856	chrA02	1733181	1733223
Block1857	chrA02	1733232	1733232
Block1858	chrA02	1733502	1734033
Block1859	chrA02	1734039	1734039
Block1860	chrA02	1734087	1736867
Block1861	chrA02	1737036	1737054
Block1862	chrA02	1737093	1737276
Block1863	chrA02	1737279	1737324
Block1864	chrA02	1737351	1738548
Block1865	chrA02	1738653	1738761
Block1866	chrA02	1738836	1738873
Block1867	chrA02	1738882	1738882
Block1868	chrA02	1738999	1739021
Block1869	chrA02	1739437	1739437
Block1870	chrA02	1739461	1739461
Block1871	chrA02	1739486	1739486
Block1872	chrA02	1739515	1761004
Block1873	chrA02	1761826	1761826
Block1874	chrA02	1762679	1762679
Block1875	chrA02	1762910	1765706
Block1876	chrA02	1769411	1769411
Block1877	chrA02	1769418	1769418
Block1878	chrA02	1769523	1772702
Block1879	chrA02	1772709	1772821
Block1880	chrA02	1772824	1772824
Block1881	chrA02	1773105	1773105
Block1882	chrA02	1773155	1773155
Block1883	chrA02	1773352	1773559
Block1884	chrA02	1773658	1773696
Block1885	chrA02	1773719	1773757
Block1886	chrA02	1773919	1773919
Block1887	chrA02	1774116	1774116
Block1888	chrA02	1776125	1783546
Block1889	chrA02	1783694	1784141
Block1890	chrA02	1784156	1784720
Block1891	chrA02	1784773	1795086
Block1892	chrA02	1795212	1795246
Block1893	chrA02	1795709	1797303
Block1894	chrA02	1797314	1802066
Block1895	chrA02	1802092	1802092
Block1896	chrA02	1802096	1802178
Block1897	chrA02	1802218	1802267
Block1898	chrA02	1802270	1802449
Block1899	chrA02	1802455	1802455
Block1900	chrA02	1802962	1802962
Block1901	chrA02	1802966	1802966
Block1902	chrA02	1803853	1803853
Block1903	chrA02	1806097	1806097
Block1904	chrA02	1806116	1806116
Block1905	chrA02	1806229	1806229
Block1906	chrA02	1806282	1806282
Block1907	chrA02	1806393	1806393
Block1908	chrA02	1806442	1806442
Block1909	chrA02	1806950	1806950
Block1910	chrA02	1806983	1808367
Block1911	chrA02	1808368	1808368
Block1912	chrA02	1808756	1808961
Block1913	chrA02	1809800	1816992
Block1914	chrA02	1817005	1818167
Block1915	chrA02	1818315	1818315
Block1916	chrA02	1818469	1818855
Block1917	chrA02	1819734	1821130
Block1918	chrA02	1821310	1823043
Block1919	chrA02	1823046	1823175
Block1920	chrA02	1823211	1840523
Block1921	chrA02	1840538	1840544
Block1922	chrA02	1841387	1841387
Block1923	chrA02	1841563	1841574
Block1924	chrA02	1848768	1851110
Block1925	chrA02	1851161	1851239
Block1926	chrA02	1851267	1851328
Block1927	chrA02	1851431	1851492
Block1928	chrA02	1851542	1851542
Block1929	chrA02	1851543	1851865
Block1930	chrA02	1851917	1856900
Block1931	chrA02	1856993	1857077
Block1932	chrA02	1857146	1857146
Block1933	chrA02	1857149	1857149
Block1934	chrA02	1857173	1857272
Block1935	chrA02	1857527	1857527
Block1936	chrA02	1858016	1858016
Block1937	chrA02	1858058	1858058
Block1938	chrA02	1858080	1858080
Block1939	chrA02	1858082	1859134
Block1940	chrA02	1859142	1859142
Block1941	chrA02	1859199	1860539
Block1942	chrA02	1860665	1860665
Block1943	chrA02	1860989	1860989
Block1944	chrA02	1861124	1861124
Block1945	chrA02	1861224	1861225
Block1946	chrA02	1861319	1861431
Block1947	chrA02	1861552	1861552
Block1948	chrA02	1861596	1862041
Block1949	chrA02	1862093	1862093
Block1950	chrA02	1862154	1862487
Block1951	chrA02	1862562	1863882
Block1952	chrA02	1863905	1864059
Block1953	chrA02	1864089	1864089
Block1954	chrA02	1864153	1865581
Block1955	chrA02	1865634	1865634
Block1956	chrA02	1865673	1865673
Block1957	chrA02	1866170	1866172
Block1958	chrA02	1866376	1866665
Block1959	chrA02	1869131	1869565
Block1960	chrA02	1869568	1869568
Block1961	chrA02	1869577	1869577
Block1962	chrA02	1869635	1869677
Block1963	chrA02	1869691	1869691
Block1964	chrA02	1869879	1869879
Block1965	chrA02	1869927	1870024
Block1966	chrA02	1870062	1870081
Block1967	chrA02	1870223	1870223
Block1968	chrA02	1870235	1870410
Block1969	chrA02	1870414	1885100
Block1970	chrA02	1885190	1907736
Block1971	chrA02	1907952	1907952
Block1972	chrA02	1907989	1907989
Block1973	chrA02	1908021	1908021
Block1974	chrA02	1908028	1908028
Block1975	chrA02	1908078	1908078
Block1976	chrA02	1908097	1908097
Block1977	chrA02	1908181	1908282
Block1978	chrA02	1911899	1912489
Block1979	chrA02	1912505	1912831
Block1980	chrA02	1912832	1913447
Block1981	chrA02	1914200	1914719
Block1982	chrA02	1914747	1914747
Block1983	chrA02	1914866	1916024
Block1984	chrA02	1916091	1916091
Block1985	chrA02	1916130	1916416
Block1986	chrA02	1916428	1916428
Block1987	chrA02	1916490	1916490
Block1988	chrA02	1916500	1916654
Block1989	chrA02	1916769	1916784
Block1990	chrA02	1916800	1916800
Block1991	chrA02	1916815	1916815
Block1992	chrA02	1916869	1916869
Block1993	chrA02	1917128	1917128
Block1994	chrA02	1917446	1917446
Block1995	chrA02	1917504	1925420
Block1996	chrA02	1925450	1925471
Block1997	chrA02	1925472	1925472
Block1998	chrA02	1926011	1926507
[truncated: 36,518 more rows]

## Sheet: Supplementary Table 7
Supplementary Table 7. The genotype in the RIL population based on the Bin markers
Bin Marker ID	type	GRG2301	GRG2302	GRG2303	GRG2304	GRG2305	GRG2306	GRG2307	GRG2308	GRG2309	GRG2310	GRG2311	GRG2312	GRG2313	GRG2314	GRG2315	GRG2316	GRG2317	GRG2318	GRG2319	GRG2320	GRG2321	GRG2322	GRG2323	GRG2324	GRG2325	GRG2326	GRG2327	GRG2328	GRG2329	GRG2330	GRG2331	GRG2332	GRG2333	GRG2334	GRG2335	GRG2336	GRG2337	GRG2338	GRG2339	GRG2340	GRG2341	GRG2342	GRG2343	GRG2344	GRG2345	GRG2346	GRG2347	GRG2348
Block57	aaxbb	bb	bb	bb	aa	aa	aa	aa	aa	bb	aa	bb	bb	bb	aa	bb	bb	bb	bb	bb	aa	aa	bb	aa	aa	aa	bb	aa	aa	aa	aa	bb	aa	aa	bb	aa	bb	aa	bb	bb	aa	aa	aa	aa	aa	aa	aa	bb	aa
Block59	aaxbb	bb	bb	bb	aa	aa	aa	aa	aa	bb	aa	bb	bb	bb	aa	bb	bb	bb	bb	bb	aa	aa	bb	aa	aa	aa	bb	aa	aa	aa	aa	bb	aa	aa	bb	aa	bb	aa	bb	bb	aa	aa	aa	aa	aa	aa	aa	bb	aa
Block66	aaxbb	bb	bb	bb	aa	aa	aa	aa	aa	bb	aa	bb	bb	bb	aa	bb	bb	bb	bb	bb	aa	aa	bb	aa	aa	aa	bb	aa	aa	aa	aa	bb	aa	aa	bb	aa	bb	aa	bb	bb	aa	aa	aa	aa	aa	aa	aa	bb	aa
Block46	aaxbb	bb	bb	bb	aa	aa	aa	aa	aa	bb	aa	bb	bb	bb	aa	bb	bb	bb	bb	bb	aa	aa	bb	aa	aa	aa	bb	aa	aa	aa	aa	bb	aa	aa	bb	aa	bb	aa	bb	bb	aa	aa	aa	aa	aa	aa	aa	bb	aa
Block76	aaxbb	bb	bb	bb	aa	aa	aa	aa	aa	bb	aa	bb	bb	bb	aa	bb	bb	bb	bb	bb	aa	aa	bb	aa	aa	aa	bb	aa	aa	aa	aa	bb	aa	aa	bb	aa	bb	aa	bb	bb	aa	aa	aa	aa	aa	aa	aa	bb	aa
Block52	aaxbb	bb	bb	bb	aa	aa	aa	aa	aa	bb	aa	bb	bb	bb	aa	bb	bb	bb	bb	bb	aa	aa	bb	aa	aa	aa	bb	aa	aa	aa	aa	bb	aa	aa	bb	aa	bb	aa	bb	bb	aa	aa	aa	aa	aa	aa	aa	bb	aa
Block84	aaxbb	bb	bb	bb	aa	aa	aa	aa	aa	bb	aa	bb	bb	bb	aa	bb	bb	bb	bb	bb	aa	aa	bb	aa	aa	aa	bb	aa	aa	aa	aa	bb	aa	aa	bb	aa	bb	aa	bb	bb	aa	aa	aa	aa	aa	aa	aa	bb	aa
Block86	aaxbb	bb	bb	bb	aa	aa	aa	aa	aa	bb	aa	bb	bb	bb	aa	bb	bb	bb	bb	bb	aa	aa	bb	aa	aa	aa	bb	aa	aa	aa	aa	bb	aa	aa	bb	aa	bb	aa	bb	bb	aa	aa	aa	aa	aa	aa	aa	bb	aa
Block94	aaxbb	bb	bb	bb	aa	aa	aa	aa	aa	bb	aa	bb	bb	bb	aa	bb	bb	bb	bb	bb	aa	aa	bb	aa	aa	aa	bb	aa	aa	aa	aa	bb	aa	aa	bb	aa	bb	aa	bb	bb	aa	aa	aa	aa	aa	aa	aa	bb	aa
Block95	aaxbb	bb	bb	bb	aa	aa	aa	aa	aa	bb	aa	bb	bb	bb	aa	bb	bb	bb	bb	bb	aa	aa	bb	aa	aa	aa	bb	aa	aa	aa	aa	bb	aa	aa	bb	aa	bb	aa	bb	bb	aa	aa	aa	aa	aa	aa	aa	bb	aa
Block96	aaxbb	bb	bb	bb	aa	aa	aa	aa	aa	bb	aa	bb	bb	bb	aa	bb	bb	bb	bb	bb	aa	aa	bb	aa	aa	aa	bb	aa	aa	aa	aa	bb	aa	aa	bb	aa	bb	aa	bb	bb	aa	aa	aa	aa	aa	aa	aa	bb	aa
Block103	aaxbb	bb	bb	bb	aa	aa	aa	aa	aa	bb	aa	bb	bb	bb	aa	bb	bb	bb	bb	bb	aa	aa	bb	aa	aa	aa	bb	aa	aa	aa	aa	bb	aa	aa	bb	aa	bb	aa	bb	bb	aa	aa	aa	aa	aa	aa	aa	bb	aa
Block106	aaxbb	bb	bb	bb	aa	aa	aa	aa	aa	bb	aa	bb	bb	bb	aa	bb	bb	bb	bb	bb	aa	aa	bb	aa	aa	aa	bb	aa	aa	aa	aa	bb	aa	aa	bb	aa	bb	aa	bb	bb	aa	aa	aa	aa	aa	aa	aa	bb	aa
Block120	aaxbb	bb	bb	bb	aa	aa	aa	aa	aa	bb	aa	bb	bb	bb	aa	bb	bb	bb	bb	bb	aa	aa	bb	aa	aa	aa	bb	aa	aa	aa	aa	bb	aa	aa	bb	aa	bb	aa	bb	bb	aa	aa	aa	aa	aa	aa	aa	bb	aa
Block127	aaxbb	bb	bb	bb	aa	aa	aa	aa	aa	bb	aa	bb	bb	bb	aa	bb	bb	bb	bb	bb	aa	aa	bb	aa	aa	aa	bb	aa	aa	aa	aa	bb	aa	aa	bb	aa	bb	aa	bb	bb	aa	aa	aa	aa	aa	aa	aa	bb	aa
Block133	aaxbb	bb	bb	bb	aa	aa	aa	aa	aa	bb	aa	bb	bb	bb	aa	bb	bb	bb	bb	bb	aa	aa	bb	aa	aa	aa	bb	aa	aa	aa	aa	bb	aa	aa	bb	aa	bb	aa	bb	bb	aa	aa	aa	aa	aa	aa	aa	bb	aa
Block141	aaxbb	bb	bb	bb	aa	aa	aa	aa	aa	bb	aa	bb	bb	bb	aa	bb	bb	bb	bb	bb	aa	aa	bb	aa	aa	aa	bb	aa	aa	aa	aa	bb	aa	aa	bb	aa	bb	aa	bb	bb	aa	aa	aa	aa	aa	aa	aa	bb	aa
Block156	aaxbb	bb	bb	bb	aa	aa	aa	aa	aa	bb	aa	bb	bb	bb	aa	bb	bb	bb	bb	bb	aa	aa	bb	aa	aa	aa	bb	aa	aa	aa	aa	bb	aa	aa	bb	aa	bb	aa	bb	aa	aa	aa	aa	aa	aa	aa	aa	bb	aa
Block157	aaxbb	bb	bb	bb	aa	aa	aa	aa	aa	bb	aa	bb	bb	bb	aa	bb	bb	bb	bb	bb	aa	aa	bb	aa	aa	aa	bb	aa	aa	aa	aa	bb	aa	aa	bb	aa	bb	aa	bb	aa	aa	aa	aa	aa	aa	aa	aa	bb	aa
Block161	aaxbb	bb	bb	bb	aa	aa	aa	aa	aa	bb	aa	bb	bb	bb	aa	bb	bb	bb	bb	bb	aa	aa	bb	aa	aa	aa	bb	aa	aa	aa	aa	bb	aa	aa	bb	aa	bb	aa	bb	aa	aa	aa	aa	aa	aa	aa	aa	bb	aa
Block166	aaxbb	bb	bb	bb	aa	aa	aa	aa	aa	bb	aa	bb	bb	bb	aa	bb	bb	bb	bb	bb	aa	aa	bb	aa	aa	aa	aa	aa	aa	aa	aa	bb	aa	aa	bb	aa	bb	aa	bb	aa	aa	aa	aa	aa	aa	aa	aa	bb	aa
Block167	aaxbb	bb	bb	bb	aa	aa	aa	aa	aa	bb	aa	bb	bb	bb	aa	bb	bb	bb	bb	bb	aa	aa	bb	aa	aa	aa	aa	aa	aa	aa	aa	bb	aa	aa	bb	aa	bb	aa	bb	aa	aa	aa	aa	aa	aa	aa	aa	bb	aa
Block182	aaxbb	bb	bb	bb	aa	aa	aa	aa	aa	bb	aa	bb	bb	bb	aa	bb	bb	bb	bb	bb	aa	aa	bb	aa	aa	aa	aa	aa	aa	aa	aa	bb	aa	aa	bb	aa	bb	aa	bb	aa	aa	aa	aa	aa	aa	aa	aa	bb	aa
Block189	aaxbb	bb	bb	bb	aa	aa	aa	aa	aa	aa	aa	bb	bb	bb	aa	bb	bb	bb	bb	bb	aa	aa	bb	aa	aa	aa	aa	aa	aa	aa	aa	bb	aa	aa	bb	aa	bb	aa	bb	aa	aa	aa	aa	aa	aa	aa	aa	bb	aa
Block193	aaxbb	bb	bb	bb	aa	aa	aa	aa	aa	aa	aa	bb	bb	bb	aa	bb	bb	bb	bb	bb	aa	aa	bb	aa	aa	aa	aa	aa	aa	aa	aa	bb	aa	aa	bb	aa	bb	aa	bb	aa	aa	aa	aa	aa	aa	aa	aa	bb	aa
Block218	aaxbb	bb	bb	bb	aa	aa	aa	aa	aa	aa	aa	bb	bb	bb	aa	bb	bb	bb	bb	bb	aa	aa	bb	aa	aa	aa	aa	aa	aa	aa	aa	bb	aa	aa	bb	aa	bb	aa	bb	aa	aa	aa	aa	aa	aa	aa	aa	bb	aa
Block221	aaxbb	bb	bb	bb	aa	aa	aa	aa	aa	aa	aa	bb	bb	bb	aa	bb	bb	bb	bb	bb	aa	aa	bb	aa	aa	aa	aa	bb	aa	aa	aa	bb	aa	aa	bb	aa	bb	aa	bb	aa	aa	aa	aa	aa	aa	aa	aa	bb	aa
Block238	aaxbb	bb	bb	bb	aa	aa	aa	aa	aa	aa	aa	bb	bb	bb	aa	bb	bb	bb	bb	bb	aa	aa	bb	aa	aa	aa	aa	bb	aa	aa	aa	bb	aa	aa	bb	aa	bb	aa	bb	aa	aa	aa	aa	aa	aa	aa	aa	bb	aa
Block241	aaxbb	bb	bb	bb	aa	aa	aa	aa	aa	aa	aa	bb	bb	bb	aa	bb	bb	bb	bb	bb	aa	aa	bb	aa	aa	aa	aa	bb	aa	aa	aa	bb	aa	aa	bb	aa	bb	aa	bb	aa	aa	aa	aa	aa	aa	aa	aa	bb	aa
Block244	aaxbb	bb	bb	bb	aa	aa	aa	aa	aa	aa	aa	bb	bb	bb	aa	bb	bb	bb	bb	bb	aa	aa	bb	aa	aa	aa	aa	bb	aa	aa	aa	bb	aa	aa	bb	aa	bb	aa	bb	aa	aa	aa	aa	aa	aa	aa	aa	bb	aa
Block245	aaxbb	bb	bb	bb	aa	aa	aa	aa	aa	aa	aa	bb	bb	bb	aa	bb	bb	bb	bb	bb	aa	aa	bb	aa	aa	aa	aa	bb	aa	aa	aa	bb	aa	aa	bb	aa	bb	aa	bb	aa	aa	aa	aa	aa	aa	aa	aa	bb	aa
Block246	aaxbb	bb	bb	bb	aa	aa	aa	aa	aa	aa	aa	bb	bb	bb	aa	bb	bb	bb	bb	bb	aa	aa	bb	aa	aa	aa	aa	bb	aa	aa	aa	bb	aa	aa	bb	aa	bb	aa	bb	aa	aa	aa	aa	aa	aa	aa	aa	bb	aa
Block330	aaxbb	bb	bb	bb	aa	aa	aa	aa	aa	aa	aa	bb	bb	bb	aa	bb	bb	bb	bb	bb	aa	aa	aa	aa	bb	aa	aa	bb	aa	aa	aa	bb	aa	aa	bb	aa	bb	aa	bb	aa	aa	aa	bb	bb	aa	aa	aa	bb	aa
Block335	aaxbb	bb	bb	bb	aa	aa	aa	aa	aa	aa	aa	bb	bb	bb	aa	bb	bb	bb	bb	bb	aa	aa	aa	aa	bb	aa	aa	bb	aa	aa	aa	aa	aa	aa	bb	aa	bb	aa	bb	aa	aa	aa	bb	bb	bb	aa	aa	bb	aa
Block338	aaxbb	bb	bb	bb	aa	aa	aa	aa	aa	aa	aa	bb	bb	bb	aa	bb	bb	bb	bb	bb	aa	aa	aa	aa	bb	aa	aa	bb	aa	aa	aa	aa	aa	aa	bb	aa	bb	aa	bb	aa	aa	aa	bb	bb	bb	aa	aa	bb	aa
Block361	aaxbb	bb	bb	bb	aa	aa	aa	aa	aa	aa	aa	bb	bb	bb	aa	bb	bb	bb	bb	bb	aa	aa	aa	aa	bb	aa	aa	bb	aa	aa	aa	aa	aa	aa	bb	aa	bb	aa	bb	aa	bb	aa	bb	bb	bb	aa	aa	bb	aa
Block371	aaxbb	bb	bb	bb	aa	aa	aa	aa	aa	aa	aa	bb	bb	bb	aa	bb	bb	bb	bb	bb	aa	bb	aa	aa	bb	aa	aa	bb	aa	aa	aa	aa	aa	aa	bb	aa	bb	aa	aa	aa	bb	aa	bb	bb	bb	aa	aa	bb	aa
Block383	aaxbb	bb	bb	bb	aa	aa	aa	aa	aa	aa	aa	bb	bb	bb	aa	bb	bb	bb	bb	bb	aa	bb	aa	aa	bb	aa	aa	bb	aa	aa	aa	aa	aa	aa	bb	aa	bb	aa	aa	aa	bb	aa	bb	bb	bb	aa	aa	bb	aa
Block398	aaxbb	bb	bb	bb	aa	aa	aa	aa	aa	aa	aa	bb	bb	bb	aa	bb	bb	bb	bb	bb	aa	bb	aa	aa	bb	aa	aa	bb	aa	aa	aa	aa	aa	aa	bb	aa	bb	aa	aa	aa	bb	aa	bb	bb	bb	aa	aa	bb	aa
Block403	aaxbb	bb	bb	bb	aa	aa	aa	aa	aa	aa	aa	bb	bb	bb	aa	bb	bb	bb	bb	bb	aa	bb	aa	aa	bb	aa	aa	bb	aa	bb	aa	aa	aa	aa	bb	aa	bb	aa	aa	aa	bb	aa	bb	bb	bb	aa	aa	bb	aa
Block405	aaxbb	bb	bb	bb	aa	aa	aa	aa	aa	aa	aa	bb	bb	bb	aa	bb	bb	bb	bb	bb	aa	bb	aa	aa	bb	aa	aa	bb	aa	bb	aa	aa	aa	aa	bb	aa	bb	aa	aa	aa	bb	aa	bb	bb	bb	aa	aa	bb	aa
Block407	aaxbb	bb	bb	bb	aa	aa	aa	aa	aa	aa	aa	bb	bb	bb	aa	bb	bb	bb	bb	bb	bb	bb	aa	aa	bb	aa	aa	bb	aa	bb	aa	aa	aa	aa	bb	aa	bb	aa	aa	aa	bb	aa	bb	bb	bb	aa	aa	bb	aa
Block412	aaxbb	bb	bb	bb	aa	aa	aa	aa	aa	aa	aa	bb	bb	bb	aa	bb	bb	bb	bb	bb	bb	bb	aa	aa	bb	aa	aa	bb	aa	bb	aa	aa	aa	aa	bb	aa	bb	aa	aa	aa	bb	aa	bb	bb	bb	aa	aa	bb	aa
Block424	aaxbb	bb	bb	bb	aa	aa	aa	aa	aa	aa	aa	bb	bb	bb	aa	bb	bb	bb	bb	bb	bb	bb	aa	aa	bb	aa	aa	bb	aa	bb	aa	aa	aa	aa	bb	aa	bb	aa	aa	aa	bb	aa	bb	bb	bb	aa	aa	bb	aa
Block429	aaxbb	bb	bb	bb	aa	aa	aa	aa	aa	aa	aa	bb	bb	bb	aa	bb	bb	bb	bb	bb	bb	bb	aa	aa	bb	aa	aa	bb	aa	bb	aa	aa	aa	aa	bb	aa	bb	aa	aa	aa	bb	aa	bb	bb	bb	aa	aa	bb	aa
Block431	aaxbb	bb	bb	bb	aa	aa	aa	aa	aa	aa	aa	bb	bb	bb	aa	bb	bb	bb	bb	bb	bb	bb	aa	aa	bb	aa	aa	bb	aa	bb	aa	aa	aa	aa	bb	aa	bb	aa	aa	aa	bb	aa	bb	bb	bb	aa	aa	bb	aa
Block434	aaxbb	bb	bb	bb	aa	aa	aa	aa	aa	aa	aa	bb	bb	bb	aa	bb	bb	bb	bb	bb	bb	bb	aa	aa	bb	aa	aa	bb	aa	bb	aa	aa	aa	aa	bb	aa	bb	aa	aa	aa	bb	aa	bb	bb	bb	aa	aa	bb	aa
Block437	aaxbb	bb	bb	bb	aa	aa	aa	aa	aa	aa	aa	bb	bb	bb	aa	bb	bb	bb	bb	bb	bb	bb	aa	aa	bb	aa	aa	bb	aa	bb	aa	aa	aa	aa	bb	aa	bb	aa	aa	aa	bb	aa	bb	bb	bb	aa	aa	bb	aa
Block438	aaxbb	bb	bb	bb	aa	aa	aa	aa	aa	aa	aa	bb	bb	bb	aa	bb	bb	bb	bb	bb	bb	bb	aa	aa	bb	aa	aa	bb	aa	bb	aa	aa	aa	aa	bb	aa	bb	aa	aa	aa	bb	aa	bb	bb	bb	aa	aa	bb	aa
Block440	aaxbb	bb	bb	bb	aa	aa	aa	aa	aa	aa	aa	bb	bb	bb	aa	bb	bb	bb	bb	bb	bb	bb	aa	aa	bb	aa	aa	bb	aa	bb	aa	aa	aa	aa	bb	aa	bb	aa	aa	aa	bb	aa	bb	bb	bb	aa	aa	bb	aa
Block442	aaxbb	bb	bb	bb	aa	aa	aa	aa	aa	aa	aa	bb	bb	bb	aa	bb	bb	bb	bb	bb	bb	bb	aa	aa	bb	aa	aa	bb	aa	bb	aa	aa	aa	aa	bb	aa	bb	aa	aa	aa	bb	aa	bb	bb	bb	aa	aa	bb	aa
Block472	aaxbb	bb	bb	bb	bb	aa	aa	aa	bb	aa	aa	bb	bb	bb	aa	bb	bb	bb	bb	bb	bb	bb	aa	bb	bb	aa	aa	bb	aa	bb	aa	aa	aa	aa	bb	aa	bb	aa	aa	aa	bb	aa	bb	bb	bb	aa	aa	bb	aa
Block474	aaxbb	bb	bb	bb	bb	bb	aa	bb	bb	aa	aa	bb	bb	bb	aa	bb	bb	bb	bb	bb	bb	bb	aa	bb	bb	aa	aa	bb	aa	bb	aa	aa	aa	bb	bb	bb	bb	aa	aa	aa	bb	bb	bb	bb	bb	aa	aa	bb	bb
Block477	aaxbb	bb	bb	bb	bb	bb	aa	bb	bb	aa	bb	bb	bb	bb	aa	bb	bb	bb	bb	bb	bb	bb	aa	bb	bb	aa	aa	bb	aa	bb	aa	aa	aa	bb	bb	bb	bb	bb	aa	aa	bb	bb	bb	bb	bb	aa	aa	bb	bb
Block478	aaxbb	bb	bb	bb	bb	bb	aa	bb	bb	aa	bb	bb	bb	bb	aa	bb	bb	bb	bb	bb	bb	bb	aa	bb	bb	aa	aa	bb	aa	bb	aa	aa	aa	bb	bb	bb	bb	bb	aa	aa	bb	bb	bb	bb	bb	aa	aa	bb	bb
Block485	aaxbb	bb	bb	bb	bb	bb	aa	bb	bb	aa	bb	bb	bb	bb	aa	bb	bb	bb	bb	bb	bb	bb	aa	bb	bb	aa	aa	bb	aa	bb	aa	aa	aa	bb	bb	bb	bb	bb	aa	aa	aa	bb	bb	bb	bb	aa	aa	bb	bb
Block501	aaxbb	aa	bb	bb	bb	bb	bb	bb	bb	aa	bb	aa	aa	aa	aa	bb	bb	bb	bb	bb	bb	bb	aa	bb	aa	aa	aa	bb	aa	bb	aa	aa	aa	bb	bb	bb	bb	bb	aa	aa	aa	bb	aa	aa	bb	aa	aa	bb	bb
Block514	aaxbb	aa	aa	bb	bb	bb	bb	bb	bb	aa	bb	aa	aa	aa	aa	bb	bb	bb	bb	bb	bb	bb	aa	bb	aa	aa	bb	bb	aa	bb	aa	aa	aa	bb	bb	bb	bb	bb	aa	aa	aa	bb	aa	aa	bb	aa	aa	bb	bb
Block504	aaxbb	aa	aa	bb	bb	bb	bb	bb	bb	aa	bb	aa	aa	aa	aa	bb	bb	bb	bb	bb	bb	bb	aa	bb	aa	aa	bb	bb	aa	bb	aa	aa	aa	bb	bb	bb	bb	bb	aa	aa	aa	bb	aa	aa	bb	aa	aa	bb	bb
Block519	aaxbb	aa	aa	bb	bb	bb	bb	bb	bb	aa	bb	aa	aa	aa	aa	bb	bb	bb	bb	bb	bb	bb	aa	bb	aa	aa	bb	bb	aa	bb	bb	aa	aa	bb	bb	bb	bb	bb	aa	aa	aa	bb	aa	aa	bb	aa	aa	aa	bb
Block558	aaxbb	aa	aa	bb	bb	bb	bb	bb	bb	aa	bb	aa	aa	aa	aa	bb	bb	bb	bb	bb	bb	bb	aa	bb	aa	aa	bb	bb	aa	bb	bb	aa	aa	bb	bb	bb	bb	bb	aa	aa	aa	bb	aa	aa	bb	aa	aa	aa	bb
Block564	aaxbb	aa	aa	bb	bb	bb	bb	bb	bb	aa	bb	aa	aa	aa	aa	bb	bb	bb	bb	bb	bb	bb	aa	bb	aa	aa	bb	bb	aa	bb	bb	aa	aa	bb	bb	bb	bb	bb	aa	aa	aa	bb	aa	aa	bb	aa	aa	aa	bb
Block565	aaxbb	aa	aa	bb	bb	bb	bb	bb	bb	aa	bb	aa	aa	aa	aa	bb	bb	bb	bb	bb	bb	bb	aa	bb	aa	aa	bb	bb	aa	bb	bb	aa	aa	bb	bb	bb	bb	bb	aa	aa	aa	bb	aa	aa	bb	aa	aa	aa	bb
Block566	aaxbb	aa	aa	bb	bb	bb	bb	bb	bb	aa	bb	aa	aa	aa	aa	bb	bb	bb	bb	bb	bb	bb	aa	bb	aa	aa	bb	bb	aa	bb	bb	aa	aa	bb	bb	bb	bb	bb	aa	aa	aa	bb	aa	aa	bb	aa	aa	aa	bb
Block598	aaxbb	aa	aa	bb	bb	bb	bb	bb	bb	aa	bb	aa	aa	aa	aa	bb	bb	bb	bb	bb	bb	bb	aa	bb	aa	aa	bb	bb	aa	aa	bb	aa	aa	bb	bb	bb	bb	bb	aa	aa	aa	bb	aa	aa	bb	aa	aa	aa	bb
Block599	aaxbb	aa	aa	bb	bb	bb	bb	bb	bb	aa	bb	aa	aa	aa	aa	bb	bb	bb	bb	bb	bb	bb	aa	bb	aa	aa	bb	bb	aa	aa	bb	aa	aa	bb	bb	bb	bb	bb	aa	aa	aa	bb	aa	aa	bb	aa	aa	aa	bb
Block602	aaxbb	aa	aa	bb	bb	bb	bb	bb	bb	aa	bb	aa	aa	aa	aa	bb	bb	bb	bb	bb	bb	bb	aa	bb	aa	aa	bb	bb	aa	aa	bb	aa	aa	bb	bb	bb	bb	bb	aa	aa	aa	bb	aa	aa	bb	aa	aa	aa	bb
Block611	aaxbb	aa	aa	bb	bb	bb	bb	bb	bb	aa	bb	aa	aa	aa	aa	bb	bb	bb	bb	bb	bb	bb	aa	bb	aa	aa	bb	bb	aa	aa	bb	aa	aa	bb	bb	bb	bb	bb	aa	aa	aa	bb	aa	aa	bb	aa	aa	aa	bb
Block615	aaxbb	aa	aa	bb	bb	bb	bb	bb	bb	aa	bb	aa	aa	aa	aa	bb	bb	bb	bb	bb	bb	bb	aa	bb	aa	aa	bb	bb	aa	aa	bb	aa	aa	bb	bb	bb	bb	bb	aa	aa	aa	bb	aa	aa	bb	aa	aa	aa	bb
Block617	aaxbb	aa	aa	bb	bb	bb	bb	bb	bb	aa	bb	aa	aa	aa	aa	bb	bb	bb	bb	bb	bb	bb	aa	bb	aa	aa	bb	bb	aa	aa	bb	aa	aa	bb	bb	bb	bb	bb	aa	aa	aa	bb	aa	aa	bb	aa	aa	aa	bb
Block618	aaxbb	aa	aa	bb	bb	bb	bb	bb	bb	aa	bb	aa	aa	aa	aa	bb	bb	bb	bb	bb	bb	bb	aa	bb	aa	aa	bb	bb	aa	aa	bb	aa	aa	bb	bb	bb	bb	bb	aa	aa	aa	bb	aa	aa	bb	aa	aa	aa	bb
Block619	aaxbb	aa	aa	bb	bb	bb	bb	bb	bb	aa	bb	aa	aa	aa	aa	bb	bb	bb	bb	bb	bb	bb	aa	bb	aa	aa	bb	bb	aa	aa	bb	aa	aa	bb	bb	bb	bb	bb	aa	aa	aa	bb	aa	aa	bb	aa	aa	aa	bb
Block628	aaxbb	aa	aa	bb	bb	bb	bb	bb	bb	aa	bb	aa	aa	aa	aa	bb	bb	bb	bb	bb	bb	bb	aa	bb	aa	aa	bb	bb	aa	aa	bb	aa	aa	bb	bb	bb	bb	bb	aa	aa	aa	bb	aa	aa	bb	aa	aa	aa	bb
Block636	aaxbb	aa	aa	bb	bb	bb	bb	bb	bb	aa	bb	aa	aa	aa	aa	bb	bb	bb	bb	bb	bb	bb	aa	bb	aa	aa	bb	bb	aa	aa	bb	aa	aa	bb	bb	bb	bb	bb	aa	aa	aa	bb	aa	aa	bb	aa	aa	aa	bb
Block637	aaxbb	aa	aa	bb	bb	bb	bb	bb	bb	aa	bb	aa	aa	aa	aa	bb	bb	bb	bb	bb	bb	bb	aa	bb	aa	aa	bb	bb	aa	aa	bb	aa	aa	bb	bb	bb	bb	bb	aa	aa	aa	bb	aa	aa	bb	aa	aa	aa	bb
Block640	aaxbb	aa	aa	bb	bb	bb	bb	bb	bb	aa	bb	aa	aa	aa	aa	bb	bb	bb	bb	bb	bb	bb	aa	bb	aa	aa	bb	bb	aa	aa	bb	aa	aa	bb	bb	bb	bb	bb	aa	aa	aa	bb	aa	aa	bb	aa	aa	aa	bb
Block653	aaxbb	aa	aa	bb	bb	bb	bb	bb	bb	aa	bb	aa	aa	aa	aa	bb	bb	bb	bb	bb	bb	bb	aa	bb	aa	aa	bb	bb	aa	aa	bb	aa	aa	bb	bb	bb	bb	bb	aa	aa	aa	bb	aa	aa	bb	aa	aa	aa	bb
Block655	aaxbb	aa	aa	bb	bb	bb	bb	bb	bb	aa	bb	aa	aa	aa	aa	bb	bb	bb	bb	bb	bb	bb	aa	bb	aa	aa	bb	bb	aa	aa	bb	aa	aa	bb	bb	bb	bb	bb	aa	aa	aa	bb	aa	aa	bb	aa	aa	aa	bb
Block660	aaxbb	aa	aa	bb	aa	bb	bb	bb	bb	aa	bb	aa	aa	aa	aa	bb	bb	bb	bb	bb	bb	bb	aa	bb	aa	aa	bb	bb	aa	aa	bb	aa	aa	bb	bb	bb	bb	bb	aa	aa	aa	bb	aa	aa	bb	aa	aa	aa	bb
Block662	aaxbb	aa	aa	bb	aa	bb	bb	bb	bb	aa	bb	aa	aa	aa	aa	bb	bb	bb	bb	bb	bb	bb	aa	bb	aa	aa	aa	bb	aa	aa	bb	aa	aa	bb	bb	bb	bb	bb	aa	aa	aa	bb	aa	aa	bb	aa	aa	aa	bb
Block667	aaxbb	aa	aa	bb	aa	bb	bb	bb	bb	aa	bb	aa	aa	aa	aa	bb	bb	bb	bb	bb	bb	bb	aa	bb	aa	aa	aa	bb	aa	aa	bb	aa	aa	bb	bb	bb	bb	aa	aa	aa	aa	bb	aa	aa	bb	aa	aa	aa	bb
Block679	aaxbb	aa	aa	bb	aa	bb	bb	bb	bb	aa	bb	aa	aa	aa	aa	bb	bb	bb	bb	bb	bb	bb	aa	bb	aa	aa	aa	bb	aa	aa	bb	aa	aa	aa	bb	bb	bb	aa	aa	aa	aa	bb	aa	aa	bb	aa	aa	aa	bb
Block711	aaxbb	aa	aa	bb	aa	bb	bb	bb	bb	aa	bb	aa	aa	aa	aa	bb	bb	bb	bb	bb	bb	bb	aa	bb	aa	aa	aa	bb	aa	aa	bb	aa	aa	aa	bb	bb	bb	aa	aa	aa	aa	bb	aa	aa	aa	aa	aa	aa	bb
Block724	aaxbb	aa	aa	aa	aa	bb	bb	bb	bb	aa	aa	aa	aa	aa	aa	bb	bb	aa	bb	bb	bb	aa	aa	bb	aa	aa	aa	bb	aa	aa	bb	aa	aa	aa	bb	bb	bb	aa	aa	aa	aa	aa	aa	aa	aa	aa	aa	aa	aa
Block737	aaxbb	aa	aa	aa	aa	bb	bb	bb	bb	aa	aa	aa	aa	aa	aa	bb	bb	aa	aa	bb	bb	aa	aa	bb	aa	aa	aa	aa	aa	aa	bb	aa	aa	aa	bb	bb	bb	aa	aa	aa	aa	aa	aa	aa	aa	aa	aa	aa	aa
Block746	aaxbb	aa	aa	aa	aa	bb	bb	bb	bb	aa	aa	aa	aa	aa	aa	bb	bb	aa	aa	bb	bb	aa	aa	bb	aa	aa	aa	aa	aa	aa	bb	aa	aa	aa	bb	bb	bb	aa	aa	aa	aa	aa	aa	aa	aa	aa	aa	aa	aa
Block761	aaxbb	aa	aa	aa	aa	bb	bb	bb	bb	aa	aa	aa	aa	aa	aa	bb	bb	aa	aa	bb	bb	aa	aa	bb	aa	aa	aa	aa	aa	aa	bb	aa	aa	aa	bb	bb	bb	aa	aa	aa	aa	aa	aa	aa	aa	aa	aa	aa	aa
Block764	aaxbb	aa	aa	aa	aa	bb	bb	bb	bb	aa	aa	aa	aa	aa	aa	bb	bb	aa	aa	aa	bb	aa	aa	bb	aa	aa	aa	aa	aa	aa	bb	aa	aa	aa	bb	bb	bb	aa	aa	aa	aa	aa	aa	aa	aa	aa	aa	aa	aa
Block767	aaxbb	aa	aa	aa	aa	bb	bb	bb	bb	aa	aa	aa	aa	aa	aa	bb	bb	aa	aa	aa	bb	aa	aa	bb	aa	aa	aa	aa	aa	aa	bb	aa	aa	aa	bb	bb	bb	aa	aa	aa	aa	aa	aa	aa	aa	aa	aa	aa	aa
Block775	aaxbb	aa	aa	aa	aa	bb	bb	bb	bb	aa	aa	aa	aa	aa	aa	bb	bb	aa	aa	aa	bb	aa	aa	bb	aa	aa	aa	aa	aa	aa	bb	aa	aa	aa	bb	bb	bb	aa	aa	aa	aa	aa	aa	aa	aa	aa	aa	aa	aa
Block781	aaxbb	aa	aa	aa	aa	bb	bb	bb	bb	aa	aa	aa	aa	aa	aa	bb	bb	aa	aa	aa	bb	aa	aa	bb	aa	aa	aa	aa	aa	aa	bb	aa	aa	aa	bb	bb	aa	aa	aa	aa	aa	aa	aa	aa	aa	aa	aa	aa	aa
Block900	aaxbb	aa	aa	aa	aa	bb	bb	bb	bb	aa	aa	aa	aa	aa	aa	aa	bb	aa	aa	aa	bb	aa	aa	bb	aa	aa	aa	aa	aa	aa	bb	aa	aa	aa	aa	bb	aa	aa	aa	aa	aa	aa	aa	aa	aa	aa	aa	aa	aa
Block822	aaxbb	aa	aa	aa	aa	bb	bb	bb	bb	aa	aa	aa	aa	aa	aa	aa	bb	aa	aa	aa	bb	aa	aa	bb	aa	aa	aa	aa	aa	aa	bb	aa	aa	aa	aa	bb	aa	aa	aa	aa	aa	aa	aa	aa	aa	aa	aa	aa	aa
Block836	aaxbb	aa	aa	aa	aa	bb	bb	bb	bb	aa	aa	aa	aa	aa	aa	aa	bb	aa	aa	aa	bb	aa	aa	bb	aa	aa	aa	aa	aa	aa	bb	aa	aa	aa	aa	bb	aa	aa	aa	aa	aa	aa	aa	aa	aa	aa	aa	aa	aa
Block838	aaxbb	aa	aa	aa	aa	bb	bb	bb	bb	aa	aa	aa	aa	aa	aa	aa	bb	aa	aa	aa	bb	aa	aa	bb	aa	aa	aa	aa	aa	aa	bb	aa	aa	aa	aa	bb	aa	aa	aa	aa	aa	aa	aa	aa	aa	aa	aa	aa	aa
Block839	aaxbb	aa	aa	aa	aa	bb	bb	bb	bb	aa	aa	aa	aa	aa	aa	aa	bb	aa	aa	aa	bb	aa	aa	bb	aa	aa	aa	aa	aa	aa	bb	aa	aa	aa	aa	bb	aa	aa	aa	aa	aa	aa	aa	aa	aa	aa	aa	aa	aa
Block853	aaxbb	aa	aa	aa	aa	bb	bb	bb	bb	aa	aa	aa	aa	aa	aa	aa	bb	aa	aa	aa	bb	aa	aa	bb	aa	aa	aa	aa	aa	aa	bb	aa	aa	aa	aa	bb	aa	aa	aa	aa	aa	aa	aa	aa	aa	aa	aa	aa	aa
Block873	aaxbb	aa	aa	aa	aa	bb	bb	bb	bb	aa	aa	aa	aa	aa	aa	aa	bb	aa	aa	aa	bb	aa	aa	bb	aa	aa	aa	aa	aa	aa	bb	aa	aa	aa	aa	bb	aa	aa	aa	aa	aa	aa	aa	aa	aa	aa	aa	aa	aa
Block906	aaxbb	aa	aa	aa	aa	bb	bb	bb	bb	aa	aa	aa	aa	aa	aa	aa	bb	aa	aa	aa	bb	aa	aa	bb	aa	aa	aa	aa	aa	aa	bb	aa	aa	aa	aa	bb	aa	aa	aa	aa	aa	aa	aa	aa	aa	aa	aa	aa	aa
Block907	aaxbb	aa	aa	aa	aa	bb	bb	bb	bb	aa	aa	aa	aa	aa	aa	aa	bb	aa	aa	aa	bb	aa	aa	bb	aa	aa	aa	aa	aa	aa	bb	aa	aa	aa	aa	bb	aa	aa	aa	aa	aa	aa	aa	aa	aa	aa	aa	aa	aa
Block932	aaxbb	aa	aa	aa	aa	bb	bb	bb	bb	aa	aa	aa	aa	aa	aa	aa	bb	aa	aa	aa	bb	aa	aa	bb	aa	aa	aa	aa	aa	aa	bb	aa	aa	aa	aa	bb	aa	aa	aa	aa	aa	aa	aa	aa	aa	aa	aa	aa	aa
Block938	aaxbb	aa	aa	aa	aa	bb	bb	bb	bb	aa	aa	aa	aa	aa	aa	aa	bb	aa	aa	aa	bb	aa	aa	bb	aa	aa	aa	aa	aa	aa	bb	aa	aa	aa	aa	bb	aa	aa	aa	aa	aa	aa	aa	aa	aa	aa	aa	aa	aa
Block942	aaxbb	aa	aa	aa	aa	bb	bb	bb	bb	aa	aa	aa	aa	aa	aa	aa	bb	aa	aa	aa	bb	aa	aa	bb	aa	aa	aa	aa	aa	aa	bb	aa	aa	aa	aa	bb	aa	aa	aa	aa	aa	aa	aa	aa	aa	aa	aa	aa	aa
Block967	aaxbb	aa	aa	aa	aa	bb	bb	bb	bb	aa	aa	aa	aa	aa	aa	aa	bb	aa	aa	aa	bb	aa	aa	bb	aa	aa	aa	aa	aa	aa	bb	aa	aa	aa	aa	bb	aa	aa	aa	aa	aa	aa	aa	aa	aa	aa	aa	aa	aa
Block977	aaxbb	aa	aa	aa	aa	bb	bb	bb	bb	aa	aa	aa	aa	aa	aa	aa	bb	aa	aa	aa	bb	aa	aa	bb	aa	aa	aa	aa	aa	aa	bb	aa	aa	aa	bb	bb	aa	aa	aa	aa	aa	aa	aa	aa	aa	aa	aa	aa	aa
Block985	aaxbb	aa	aa	aa	aa	bb	bb	bb	bb	aa	aa	aa	aa	aa	aa	bb	bb	aa	aa	aa	bb	aa	aa	bb	aa	aa	aa	aa	aa	aa	bb	aa	aa	aa	bb	bb	bb	aa	aa	aa	aa	aa	aa	aa	aa	aa	aa	aa	aa
Block986	aaxbb	aa	aa	aa	aa	bb	bb	bb	bb	aa	aa	aa	aa	aa	aa	bb	bb	aa	aa	aa	bb	aa	aa	bb	aa	aa	aa	aa	aa	aa	bb	aa	aa	aa	bb	bb	bb	aa	aa	aa	aa	aa	aa	aa	aa	aa	aa	aa	aa
Block1006	aaxbb	aa	aa	aa	aa	bb	bb	bb	bb	aa	aa	bb	aa	aa	aa	bb	bb	aa	aa	aa	bb	aa	aa	bb	aa	aa	aa	aa	aa	aa	bb	aa	aa	aa	bb	bb	bb	aa	aa	aa	aa	aa	aa	aa	aa	aa	aa	aa	aa
Block1013	aaxbb	aa	aa	aa	aa	bb	bb	bb	bb	aa	aa	bb	aa	aa	aa	bb	bb	aa	aa	aa	bb	aa	aa	bb	aa	aa	aa	aa	aa	aa	bb	aa	aa	aa	bb	bb	bb	aa	bb	aa	aa	aa	aa	aa	aa	aa	aa	aa	aa
Block1015	aaxbb	aa	aa	aa	aa	bb	bb	bb	bb	aa	aa	bb	aa	aa	aa	bb	bb	aa	aa	bb	bb	aa	aa	bb	aa	aa	aa	aa	aa	aa	bb	aa	aa	aa	bb	bb	bb	aa	bb	aa	aa	aa	aa	aa	aa	aa	aa	aa	aa
Block1016	aaxbb	aa	aa	aa	aa	bb	bb	bb	bb	aa	aa	bb	aa	aa	aa	bb	bb	aa	aa	bb	bb	aa	aa	bb	aa	aa	aa	aa	aa	aa	bb	aa	aa	aa	bb	bb	bb	aa	bb	aa	aa	aa	aa	aa	aa	aa	aa	aa	aa
Block1021	aaxbb	aa	aa	aa	aa	bb	bb	bb	bb	aa	aa	bb	aa	aa	aa	bb	bb	aa	aa	bb	bb	aa	aa	bb	aa	aa	aa	aa	aa	aa	bb	aa	aa	aa	bb	bb	bb	aa	bb	aa	aa	aa	aa	aa	aa	aa	aa	aa	aa
Block1023	aaxbb	aa	aa	aa	aa	bb	bb	bb	bb	aa	aa	bb	aa	aa	aa	bb	aa	aa	aa	bb	bb	aa	aa	bb	aa	aa	aa	aa	aa	aa	bb	aa	aa	aa	bb	bb	bb	aa	bb	aa	aa	aa	aa	aa	aa	aa	aa	aa	aa
Block1027	aaxbb	aa	aa	aa	aa	bb	bb	bb	bb	aa	aa	bb	aa	aa	aa	bb	aa	aa	aa	bb	bb	aa	aa	bb	aa	aa	aa	aa	aa	aa	bb	aa	aa	aa	bb	bb	bb	aa	bb	aa	aa	aa	aa	aa	aa	bb	bb	aa	aa
Block1028	aaxbb	aa	aa	aa	aa	bb	bb	bb	bb	aa	aa	bb	aa	aa	aa	bb	aa	aa	aa	bb	bb	aa	aa	bb	aa	aa	aa	aa	aa	aa	bb	aa	aa	aa	bb	bb	bb	aa	bb	aa	aa	aa	aa	aa	aa	bb	bb	aa	aa
Block1030	aaxbb	aa	aa	aa	aa	bb	bb	bb	bb	aa	aa	bb	aa	aa	aa	bb	aa	aa	aa	bb	bb	aa	aa	bb	aa	aa	aa	aa	aa	aa	bb	aa	aa	aa	bb	bb	bb	aa	bb	aa	aa	aa	aa	aa	aa	bb	bb	aa	aa
Block1038	aaxbb	aa	aa	aa	aa	bb	bb	bb	bb	aa	aa	bb	aa	aa	aa	bb	aa	aa	aa	bb	bb	aa	aa	bb	aa	aa	aa	aa	aa	aa	bb	aa	aa	aa	bb	bb	bb	aa	bb	aa	aa	aa	aa	aa	aa	bb	bb	aa	aa
Block1051	aaxbb	aa	aa	aa	aa	bb	bb	bb	bb	aa	aa	bb	aa	aa	aa	bb	aa	aa	aa	bb	bb	aa	aa	bb	aa	aa	aa	aa	aa	aa	bb	aa	aa	aa	bb	bb	bb	aa	bb	aa	aa	aa	aa	aa	aa	bb	bb	aa	aa
Block1055	aaxbb	aa	aa	aa	aa	bb	bb	bb	bb	aa	aa	bb	aa	aa	aa	bb	aa	aa	aa	bb	bb	aa	aa	bb	aa	aa	aa	aa	aa	aa	bb	aa	aa	aa	bb	bb	bb	aa	bb	aa	aa	aa	aa	aa	aa	bb	bb	aa	aa
Block1256	aaxbb	aa	aa	aa	aa	bb	bb	bb	bb	aa	aa	bb	aa	aa	aa	bb	aa	aa	aa	bb	bb	aa	aa	bb	aa	aa	aa	aa	aa	aa	bb	aa	aa	aa	bb	bb	bb	aa	bb	aa	aa	aa	aa	aa	aa	bb	bb	aa	aa
Block1273	aaxbb	bb	aa	aa	aa	bb	bb	bb	bb	bb	aa	bb	bb	aa	aa	bb	aa	aa	aa	bb	bb	aa	aa	bb	aa	aa	aa	aa	aa	aa	bb	aa	aa	aa	bb	bb	bb	aa	bb	aa	aa	aa	aa	aa	aa	bb	bb	aa	aa
Block1376	aaxbb	bb	bb	aa	aa	bb	bb	bb	bb	bb	aa	bb	bb	aa	aa	bb	aa	aa	aa	bb	bb	aa	aa	bb	aa	aa	aa	aa	aa	aa	bb	aa	aa	aa	bb	bb	bb	aa	bb	aa	aa	aa	aa	aa	aa	bb	bb	aa	aa
Block1361	aaxbb	bb	bb	aa	aa	bb	bb	bb	bb	bb	aa	bb	bb	aa	aa	bb	aa	aa	aa	bb	bb	aa	aa	bb	aa	aa	aa	aa	aa	aa	bb	aa	aa	aa	bb	bb	bb	aa	bb	aa	aa	aa	aa	aa	aa	bb	bb	aa	aa
Block1357	aaxbb	bb	bb	aa	aa	bb	bb	bb	bb	bb	aa	bb	bb	aa	aa	bb	aa	aa	aa	bb	bb	aa	aa	bb	aa	aa	aa	aa	aa	aa	bb	aa	aa	aa	bb	bb	bb	aa	bb	aa	aa	aa	aa	aa	aa	bb	bb	aa	aa
Block1314	aaxbb	bb	bb	aa	aa	bb	bb	bb	bb	bb	aa	bb	bb	aa	aa	bb	aa	aa	aa	bb	bb	aa	aa	bb	aa	aa	aa	aa	aa	aa	bb	aa	bb	aa	bb	bb	bb	aa	bb	aa	aa	aa	aa	aa	aa	bb	bb	aa	aa
Block1316	aaxbb	bb	bb	aa	aa	bb	bb	bb	bb	bb	aa	bb	bb	aa	aa	bb	aa	aa	aa	bb	bb	aa	aa	bb	aa	aa	aa	aa	aa	aa	bb	aa	bb	aa	bb	bb	bb	aa	bb	aa	aa	aa	aa	aa	aa	bb	bb	aa	aa
Block1290	aaxbb	bb	bb	aa	aa	bb	bb	bb	bb	bb	aa	bb	bb	aa	aa	bb	aa	aa	aa	bb	bb	aa	aa	bb	aa	aa	aa	aa	aa	aa	bb	aa	bb	aa	bb	bb	bb	aa	bb	aa	aa	aa	aa	aa	aa	bb	bb	aa	aa
Block1280	aaxbb	bb	aa	aa	aa	bb	bb	bb	bb	bb	aa	bb	bb	aa	aa	bb	aa	aa	aa	bb	bb	aa	aa	bb	aa	aa	aa	aa	aa	aa	bb	aa	bb	aa	bb	bb	bb	aa	bb	aa	aa	aa	aa	aa	aa	bb	bb	aa	aa
Block1686	aaxbb	bb	bb	aa	aa	bb	bb	bb	bb	bb	aa	bb	aa	bb	aa	aa	aa	bb	bb	bb	bb	bb	aa	aa	aa	aa	bb	bb	bb	aa	bb	ab	bb	bb	bb	bb	bb	bb	bb	aa	aa	bb	bb	ab	aa	aa	aa	bb	bb
Block2020	aaxbb	bb	bb	aa	aa	bb	bb	bb	bb	bb	aa	bb	aa	bb	aa	aa	aa	bb	bb	bb	bb	bb	aa	aa	aa	aa	bb	bb	bb	aa	bb	bb	bb	bb	bb	bb	bb	bb	bb	aa	aa	bb	bb	ab	aa	aa	aa	bb	bb
Block2039	aaxbb	bb	bb	aa	aa	bb	bb	bb	bb	bb	aa	bb	aa	bb	aa	aa	aa	bb	bb	bb	bb	bb	aa	aa	aa	aa	bb	bb	bb	aa	bb	bb	bb	bb	bb	bb	bb	bb	bb	aa	aa	bb	bb	ab	aa	aa	aa	bb	bb
Block1969	aaxbb	bb	bb	aa	aa	bb	bb	bb	bb	bb	aa	bb	aa	bb	aa	aa	aa	bb	bb	bb	bb	bb	aa	aa	aa	aa	bb	bb	bb	aa	bb	bb	bb	bb	bb	bb	bb	bb	bb	aa	aa	bb	bb	ab	aa	aa	aa	bb	bb
Block2057	aaxbb	bb	bb	aa	aa	bb	bb	bb	bb	bb	aa	bb	aa	bb	aa	aa	aa	bb	bb	bb	bb	bb	aa	aa	aa	aa	bb	bb	bb	aa	bb	bb	bb	bb	bb	bb	bb	bb	bb	aa	aa	bb	bb	bb	aa	aa	aa	bb	bb
Block2095	aaxbb	bb	bb	aa	aa	bb	bb	bb	bb	bb	aa	bb	aa	bb	aa	aa	aa	bb	bb	bb	bb	bb	aa	aa	aa	aa	bb	bb	bb	aa	bb	bb	bb	bb	bb	bb	bb	bb	bb	aa	aa	bb	bb	bb	aa	aa	aa	bb	bb
Block2107	aaxbb	bb	bb	aa	aa	bb	bb	bb	bb	bb	aa	bb	aa	bb	aa	aa	aa	bb	bb	bb	bb	bb	aa	aa	aa	aa	bb	bb	bb	bb	bb	bb	bb	bb	bb	bb	bb	bb	bb	aa	aa	bb	bb	bb	aa	aa	aa	bb	bb
Block2122	aaxbb	bb	bb	aa	aa	bb	bb	bb	aa	bb	aa	bb	aa	bb	aa	aa	aa	bb	bb	bb	bb	bb	aa	aa	aa	aa	bb	bb	bb	bb	bb	bb	bb	bb	bb	bb	bb	bb	bb	bb	aa	bb	bb	bb	aa	aa	aa	bb	bb
Block2140	aaxbb	bb	bb	aa	aa	bb	aa	bb	aa	bb	aa	bb	aa	bb	aa	aa	aa	bb	bb	bb	bb	bb	aa	aa	aa	aa	bb	bb	bb	bb	bb	bb	bb	bb	bb	bb	bb	bb	bb	bb	aa	bb	bb	bb	aa	aa	aa	bb	bb
Block2200	aaxbb	bb	bb	aa	aa	bb	aa	bb	aa	bb	aa	bb	aa	bb	aa	aa	aa	bb	bb	bb	bb	bb	aa	aa	aa	aa	bb	bb	bb	bb	bb	bb	bb	bb	bb	bb	bb	bb	bb	bb	aa	bb	bb	bb	aa	aa	aa	bb	bb
Block2234	aaxbb	bb	bb	aa	aa	bb	aa	bb	aa	bb	aa	bb	aa	bb	aa	aa	aa	bb	bb	bb	bb	bb	aa	aa	aa	aa	bb	bb	bb	bb	bb	bb	bb	bb	bb	bb	bb	bb	bb	bb	aa	bb	bb	bb	aa	aa	aa	bb	bb
Block2245	aaxbb	bb	bb	aa	aa	bb	aa	bb	aa	bb	aa	bb	aa	bb	aa	aa	aa	bb	bb	bb	bb	bb	aa	aa	aa	aa	bb	bb	bb	bb	bb	bb	bb	bb	bb	bb	bb	bb	bb	bb	aa	bb	bb	bb	aa	aa	aa	bb	bb
Block2265	aaxbb	bb	bb	aa	aa	bb	aa	bb	aa	bb	aa	bb	aa	bb	aa	aa	aa	bb	bb	bb	bb	bb	aa	aa	aa	aa	bb	bb	bb	bb	bb	bb	bb	bb	bb	bb	bb	bb	bb	bb	aa	bb	bb	bb	aa	aa	aa	bb	bb
Block2293	aaxbb	bb	bb	aa	aa	bb	aa	bb	aa	bb	aa	bb	aa	bb	aa	aa	aa	bb	bb	bb	bb	bb	aa	aa	aa	aa	bb	bb	bb	bb	bb	bb	bb	bb	bb	bb	bb	bb	bb	bb	aa	bb	bb	bb	aa	aa	aa	bb	bb
Block2317	aaxbb	bb	bb	aa	aa	bb	aa	bb	aa	bb	aa	bb	aa	bb	aa	aa	aa	bb	bb	bb	bb	bb	aa	aa	aa	aa	bb	bb	bb	bb	bb	bb	bb	bb	bb	bb	bb	bb	bb	bb	aa	bb	bb	bb	aa	aa	aa	bb	bb
Block2327	aaxbb	bb	bb	aa	aa	bb	aa	bb	aa	bb	aa	bb	aa	bb	aa	aa	aa	bb	bb	bb	bb	bb	aa	aa	aa	aa	bb	bb	bb	bb	bb	bb	bb	bb	bb	bb	bb	bb	bb	bb	aa	bb	bb	aa	aa	aa	aa	bb	bb
Block2336	aaxbb	bb	bb	aa	aa	bb	aa	bb	aa	bb	aa	bb	aa	bb	aa	aa	aa	bb	bb	bb	bb	bb	aa	aa	aa	aa	bb	bb	bb	bb	bb	bb	bb	bb	bb	bb	bb	bb	bb	bb	aa	bb	bb	aa	aa	aa	aa	bb	bb
Block2340	aaxbb	bb	bb	aa	aa	bb	aa	bb	aa	bb	aa	bb	aa	bb	aa	aa	aa	bb	bb	bb	bb	bb	aa	aa	aa	aa	bb	bb	bb	bb	bb	bb	bb	bb	bb	bb	bb	bb	bb	bb	aa	bb	bb	aa	aa	aa	aa	bb	bb
Block2351	aaxbb	bb	bb	aa	aa	bb	aa	bb	aa	bb	aa	bb	aa	bb	aa	aa	aa	bb	bb	bb	bb	bb	aa	aa	aa	aa	bb	bb	bb	bb	bb	bb	bb	bb	bb	bb	bb	bb	bb	bb	aa	bb	bb	aa	aa	aa	aa	bb	bb
Block2354	aaxbb	bb	bb	aa	aa	bb	aa	bb	aa	bb	aa	bb	aa	bb	aa	aa	aa	bb	bb	bb	bb	bb	aa	aa	aa	aa	bb	bb	bb	bb	bb	bb	bb	bb	bb	bb	bb	bb	bb	bb	aa	bb	bb	aa	aa	aa	aa	bb	bb
Block2360	aaxbb	bb	bb	aa	aa	bb	aa	bb	aa	bb	aa	bb	aa	bb	aa	aa	aa	bb	bb	bb	bb	bb	aa	aa	aa	aa	bb	bb	bb	bb	bb	bb	bb	bb	bb	bb	bb	bb	bb	bb	aa	bb	bb	aa	aa	aa	aa	bb	bb
Block2372	aaxbb	bb	bb	aa	aa	bb	aa	bb	aa	bb	aa	bb	aa	bb	aa	aa	aa	bb	bb	bb	bb	bb	aa	aa	aa	aa	bb	bb	bb	bb	bb	bb	bb	bb	bb	bb	bb	bb	bb	bb	aa	bb	bb	aa	aa	aa	aa	bb	bb
Block2375	aaxbb	bb	bb	aa	aa	bb	aa	bb	aa	bb	aa	bb	aa	bb	aa	aa	aa	bb	bb	bb	bb	bb	aa	aa	aa	aa	bb	bb	bb	bb	bb	bb	bb	bb	bb	bb	bb	bb	bb	bb	aa	bb	bb	aa	aa	aa	aa	bb	bb
Block2385	aaxbb	bb	bb	aa	aa	bb	aa	bb	aa	bb	aa	bb	aa	bb	aa	aa	aa	bb	bb	bb	bb	bb	aa	aa	aa	aa	bb	bb	bb	bb	bb	bb	bb	bb	bb	bb	bb	bb	bb	bb	aa	bb	bb	aa	aa	aa	aa	bb	bb
Block2378	aaxbb	bb	bb	aa	aa	bb	aa	bb	aa	bb	aa	bb	aa	bb	aa	aa	aa	bb	bb	bb	bb	bb	aa	aa	aa	aa	bb	bb	bb	bb	bb	bb	bb	bb	bb	bb	bb	bb	bb	bb	aa	bb	bb	aa	aa	aa	aa	bb	bb
Block2377	aaxbb	bb	bb	aa	aa	bb	aa	bb	aa	bb	aa	bb	aa	bb	aa	aa	aa	bb	bb	bb	bb	bb	aa	aa	aa	aa	bb	bb	bb	bb	bb	bb	bb	bb	bb	bb	bb	bb	bb	bb	aa	bb	bb	aa	aa	aa	aa	bb	bb
Block2393	aaxbb	bb	bb	aa	aa	bb	aa	bb	aa	bb	aa	bb	aa	bb	aa	aa	aa	bb	bb	bb	bb	bb	aa	aa	aa	aa	bb	bb	bb	bb	bb	bb	bb	bb	bb	bb	bb	bb	bb	bb	aa	bb	bb	aa	aa	aa	aa	bb	bb
Block2390	aaxbb	bb	bb	aa	aa	bb	aa	bb	aa	bb	aa	bb	aa	bb	aa	aa	aa	bb	bb	bb	bb	bb	aa	aa	aa	aa	bb	bb	bb	bb	bb	bb	bb	bb	bb	bb	bb	bb	bb	bb	aa	bb	bb	aa	aa	aa	aa	bb	bb
Block2386	aaxbb	bb	bb	aa	aa	bb	aa	bb	aa	bb	aa	bb	aa	bb	aa	aa	aa	bb	bb	bb	bb	bb	aa	aa	aa	aa	bb	bb	bb	bb	bb	bb	bb	bb	bb	bb	bb	bb	bb	bb	aa	bb	bb	aa	aa	aa	aa	bb	bb
Block2397	aaxbb	bb	bb	aa	aa	bb	aa	bb	aa	bb	aa	bb	aa	bb	aa	aa	aa	bb	bb	bb	bb	bb	aa	aa	aa	aa	bb	bb	bb	bb	bb	bb	bb	bb	bb	bb	bb	bb	bb	bb	aa	bb	bb	aa	aa	aa	aa	bb	bb
Block2398	aaxbb	bb	bb	aa	aa	bb	aa	bb	aa	bb	aa	bb	aa	bb	aa	aa	aa	bb	bb	bb	bb	bb	aa	aa	aa	aa	bb	bb	bb	bb	bb	bb	bb	bb	bb	bb	bb	bb	bb	bb	aa	bb	aa	aa	aa	aa	aa	bb	bb
Block2410	aaxbb	bb	bb	aa	aa	bb	aa	bb	aa	bb	aa	bb	aa	bb	aa	aa	aa	bb	bb	bb	bb	bb	aa	aa	aa	aa	bb	bb	bb	bb	bb	bb	bb	bb	bb	bb	bb	bb	bb	bb	aa	bb	aa	aa	aa	aa	aa	bb	bb
Block2412	aaxbb	bb	bb	aa	aa	bb	aa	bb	aa	bb	aa	bb	aa	bb	aa	aa	aa	bb	bb	bb	bb	bb	aa	aa	aa	aa	bb	bb	bb	bb	bb	bb	bb	bb	bb	bb	bb	bb	bb	bb	aa	bb	aa	aa	aa	aa	aa	bb	bb
Block2413	aaxbb	bb	bb	aa	aa	bb	aa	bb	aa	bb	aa	bb	aa	bb	aa	aa	aa	bb	bb	bb	bb	bb	aa	aa	aa	aa	bb	bb	bb	bb	bb	bb	bb	bb	bb	bb	bb	bb	bb	bb	aa	bb	aa	aa	aa	aa	aa	bb	bb
Block2420	aaxbb	bb	bb	aa	aa	bb	aa	bb	aa	bb	aa	bb	aa	bb	aa	aa	aa	bb	bb	bb	bb	bb	aa	aa	aa	aa	bb	bb	bb	bb	bb	bb	bb	bb	bb	bb	bb	bb	bb	bb	aa	bb	aa	aa	aa	aa	aa	bb	bb
Block2427	aaxbb	bb	bb	aa	aa	bb	aa	bb	aa	bb	aa	bb	aa	bb	aa	aa	aa	bb	bb	bb	bb	bb	aa	aa	aa	aa	bb	bb	bb	bb	bb	bb	bb	bb	bb	bb	bb	bb	bb	bb	aa	bb	aa	aa	aa	aa	aa	bb	bb
Block2428	aaxbb	bb	bb	aa	aa	bb	aa	bb	aa	bb	aa	bb	aa	bb	aa	aa	aa	bb	bb	bb	bb	bb	aa	aa	aa	aa	bb	bb	bb	bb	bb	bb	bb	bb	bb	bb	bb	bb	bb	bb	aa	bb	aa	aa	aa	aa	aa	bb	bb
Block2429	aaxbb	bb	bb	bb	aa	bb	aa	bb	aa	bb	aa	bb	aa	bb	aa	aa	aa	bb	bb	bb	bb	bb	aa	aa	aa	aa	bb	bb	bb	bb	bb	bb	bb	bb	bb	bb	bb	bb	bb	bb	aa	bb	aa	aa	aa	aa	aa	bb	bb
Block2430	aaxbb	bb	bb	bb	aa	bb	aa	bb	aa	bb	aa	bb	aa	bb	aa	aa	aa	bb	bb	bb	bb	bb	aa	aa	aa	aa	bb	bb	bb	bb	bb	bb	bb	bb	bb	bb	bb	bb	bb	bb	aa	bb	aa	aa	aa	aa	aa	bb	bb
Block2438	aaxbb	bb	bb	bb	aa	bb	aa	bb	aa	bb	aa	bb	aa	bb	aa	aa	aa	bb	bb	bb	bb	bb	aa	aa	aa	aa	bb	bb	bb	bb	bb	bb	bb	bb	bb	bb	bb	bb	bb	bb	aa	bb	aa	aa	aa	aa	aa	bb	bb
Block2440	aaxbb	bb	bb	bb	aa	bb	aa	bb	aa	bb	aa	bb	aa	bb	aa	aa	aa	bb	bb	bb	bb	bb	aa	aa	aa	aa	bb	bb	bb	bb	bb	bb	bb	bb	bb	bb	bb	bb	bb	bb	aa	bb	aa	aa	aa	aa	aa	bb	bb
Block2442	aaxbb	bb	bb	bb	aa	bb	aa	bb	aa	bb	aa	bb	aa	bb	aa	aa	aa	bb	bb	bb	bb	bb	aa	aa	aa	aa	bb	bb	bb	bb	bb	bb	bb	bb	bb	bb	bb	bb	bb	bb	aa	bb	aa	aa	aa	aa	aa	bb	bb
Block2443	aaxbb	bb	bb	bb	aa	bb	aa	bb	aa	bb	aa	bb	aa	bb	aa	aa	aa	bb	bb	bb	bb	bb	aa	aa	aa	aa	bb	bb	bb	bb	bb	bb	bb	bb	bb	bb	bb	bb	bb	bb	aa	bb	aa	aa	aa	aa	aa	bb	bb
Block2462	aaxbb	bb	bb	bb	aa	bb	aa	bb	aa	bb	aa	bb	aa	bb	aa	aa	aa	bb	bb	bb	bb	bb	aa	aa	aa	aa	bb	bb	bb	bb	bb	bb	bb	bb	bb	bb	bb	bb	bb	bb	aa	bb	aa	aa	aa	aa	aa	bb	bb
Block2463	aaxbb	bb	bb	bb	aa	bb	aa	bb	aa	bb	aa	bb	aa	bb	aa	aa	aa	bb	bb	bb	bb	bb	aa	aa	aa	aa	bb	bb	bb	bb	bb	bb	bb	bb	bb	bb	bb	bb	bb	bb	aa	bb	aa	aa	aa	aa	aa	bb	bb
Block2465	aaxbb	bb	bb	bb	aa	bb	aa	bb	aa	bb	aa	bb	aa	bb	aa	aa	aa	bb	bb	bb	bb	bb	aa	aa	aa	aa	bb	bb	bb	bb	bb	bb	bb	bb	bb	bb	bb	bb	bb	bb	aa	bb	aa	aa	aa	aa	aa	bb	bb
Block2478	aaxbb	bb	bb	bb	aa	bb	aa	bb	aa	bb	aa	bb	aa	bb	aa	aa	aa	bb	bb	bb	bb	bb	aa	aa	aa	aa	bb	bb	bb	bb	bb	bb	bb	bb	bb	bb	bb	bb	bb	bb	aa	bb	aa	aa	aa	aa	aa	bb	bb
Block2476	aaxbb	bb	bb	bb	aa	bb	aa	bb	aa	bb	aa	bb	aa	bb	aa	aa	aa	bb	bb	bb	bb	bb	aa	aa	aa	aa	bb	bb	bb	bb	bb	bb	bb	bb	bb	bb	bb	bb	bb	bb	aa	bb	aa	aa	aa	aa	aa	bb	bb
Block2474	aaxbb	bb	bb	bb	aa	bb	aa	bb	aa	bb	aa	bb	aa	bb	aa	aa	aa	bb	bb	bb	bb	bb	aa	aa	aa	aa	bb	bb	bb	bb	bb	bb	bb	bb	bb	bb	bb	bb	bb	bb	aa	bb	aa	aa	aa	aa	aa	bb	bb
Block2471	aaxbb	bb	bb	bb	aa	bb	aa	bb	aa	bb	aa	bb	aa	bb	aa	aa	aa	bb	bb	bb	bb	bb	aa	aa	aa	aa	bb	bb	bb	bb	bb	bb	bb	bb	bb	bb	bb	bb	bb	bb	aa	bb	aa	aa	aa	aa	aa	bb	bb
Block2469	aaxbb	bb	bb	bb	aa	bb	aa	bb	aa	bb	aa	bb	aa	bb	aa	aa	aa	bb	bb	bb	bb	bb	aa	aa	aa	aa	bb	bb	bb	bb	bb	bb	bb	bb	bb	bb	bb	bb	bb	bb	aa	bb	aa	aa	aa	aa	aa	bb	bb
Block2480	aaxbb	bb	bb	bb	aa	bb	aa	bb	aa	bb	aa	bb	aa	bb	aa	aa	aa	bb	bb	bb	bb	bb	aa	aa	aa	aa	bb	bb	bb	bb	bb	bb	bb	bb	bb	bb	bb	bb	bb	bb	aa	bb	aa	aa	aa	aa	aa	bb	bb
Block2488	aaxbb	bb	bb	bb	aa	bb	aa	bb	aa	bb	aa	bb	aa	bb	aa	aa	aa	bb	bb	bb	bb	bb	aa	aa	aa	aa	bb	bb	bb	bb	bb	bb	bb	bb	bb	bb	bb	bb	bb	bb	aa	bb	aa	aa	aa	aa	aa	bb	bb
Block2484	aaxbb	bb	bb	bb	aa	bb	aa	bb	aa	bb	aa	bb	aa	bb	aa	aa	aa	bb	bb	bb	bb	bb	aa	aa	aa	aa	bb	bb	bb	bb	bb	bb	bb	bb	bb	bb	bb	bb	bb	bb	aa	bb	aa	aa	aa	aa	aa	bb	bb
Block2493	aaxbb	bb	bb	bb	aa	bb	aa	bb	aa	bb	aa	bb	aa	bb	aa	aa	aa	bb	bb	bb	bb	bb	aa	aa	aa	aa	bb	bb	bb	bb	bb	bb	bb	bb	bb	bb	bb	bb	bb	bb	aa	bb	aa	aa	aa	aa	aa	bb	bb
Block2496	aaxbb	bb	bb	bb	aa	aa	aa	bb	aa	bb	aa	bb	aa	bb	aa	aa	aa	bb	bb	bb	bb	bb	aa	aa	aa	aa	bb	bb	bb	bb	aa	aa	bb	bb	bb	bb	bb	bb	bb	bb	aa	aa	aa	aa	aa	aa	aa	bb	bb
Block2497	aaxbb	bb	bb	bb	aa	aa	aa	bb	aa	bb	aa	aa	aa	bb	aa	aa	aa	bb	aa	bb	bb	bb	aa	aa	aa	aa	aa	bb	bb	bb	aa	aa	bb	bb	bb	bb	bb	bb	bb	bb	aa	aa	aa	aa	aa	aa	aa	bb	bb
Block2500	aaxbb	bb	bb	bb	aa	aa	aa	bb	aa	bb	aa	aa	aa	aa	aa	aa	aa	bb	aa	bb	bb	bb	aa	aa	aa	aa	aa	aa	bb	bb	aa	aa	bb	bb	bb	bb	bb	bb	aa	aa	aa	aa	aa	aa	aa	aa	aa	bb	bb
Block2506	aaxbb	bb	aa	bb	aa	aa	aa	bb	aa	bb	aa	aa	aa	aa	aa	aa	aa	bb	aa	bb	bb	bb	aa	aa	aa	aa	aa	aa	bb	bb	aa	aa	bb	bb	bb	bb	bb	bb	aa	aa	aa	aa	aa	aa	aa	aa	aa	bb	bb
Block2516	aaxbb	bb	aa	bb	aa	aa	aa	bb	aa	bb	aa	aa	aa	aa	aa	aa	aa	bb	aa	aa	bb	bb	aa	aa	aa	aa	aa	aa	bb	bb	aa	aa	bb	bb	bb	aa	bb	aa	aa	aa	aa	aa	aa	aa	aa	aa	aa	bb	aa
Block2592	aaxbb	aa	aa	bb	aa	aa	aa	aa	aa	aa	aa	aa	aa	aa	aa	aa	aa	aa	aa	aa	bb	aa	aa	aa	aa	aa	aa	aa	aa	bb	aa	aa	bb	aa	aa	aa	bb	aa	aa	aa	aa	aa	aa	aa	aa	aa	aa	aa	aa
Block2597	aaxbb	aa	aa	bb	aa	aa	aa	aa	aa	aa	aa	aa	aa	aa	aa	aa	aa	aa	aa	aa	aa	aa	aa	aa	aa	aa	aa	aa	aa	bb	aa	aa	bb	aa	aa	aa	aa	aa	aa	aa	aa	aa	aa	aa	aa	aa	aa	aa	aa
Block2605	aaxbb	aa	aa	bb	aa	aa	aa	aa	aa	aa	aa	aa	aa	aa	aa	aa	aa	aa	aa	aa	aa	aa	aa	aa	aa	aa	aa	aa	aa	bb	aa	aa	bb	aa	aa	aa	aa	aa	aa	aa	aa	aa	aa	aa	aa	aa	aa	aa	aa
Block2610	aaxbb	aa	aa	bb	aa	aa	aa	aa	aa	aa	aa	aa	aa	aa	aa	aa	aa	aa	aa	aa	aa	aa	aa	aa	aa	aa	aa	aa	aa	bb	aa	aa	bb	aa	aa	aa	aa	aa	aa	aa	aa	aa	aa	aa	aa	aa	aa	aa	aa
Block2611	aaxbb	aa	aa	bb	aa	aa	aa	aa	aa	aa	aa	aa	aa	aa	aa	aa	aa	aa	aa	aa	aa	aa	aa	aa	aa	aa	aa	aa	aa	bb	aa	aa	bb	aa	aa	aa	aa	aa	aa	aa	aa	aa	aa	aa	aa	aa	aa	aa	aa
Block2618	aaxbb	aa	aa	bb	aa	aa	aa	aa	aa	aa	aa	aa	aa	aa	aa	aa	aa	aa	aa	aa	aa	aa	aa	aa	aa	aa	aa	aa	aa	bb	aa	aa	bb	aa	aa	aa	aa	aa	aa	aa	aa	aa	aa	aa	aa	aa	aa	aa	aa
Block2623	aaxbb	aa	aa	bb	aa	aa	aa	aa	aa	aa	aa	aa	aa	aa	aa	aa	aa	aa	aa	aa	aa	aa	aa	aa	aa	aa	aa	aa	aa	bb	aa	aa	bb	aa	aa	aa	aa	aa	aa	aa	aa	aa	aa	aa	aa	aa	aa	aa	aa
Block2626	aaxbb	aa	aa	bb	aa	aa	aa	aa	aa	aa	aa	aa	aa	aa	aa	aa	aa	aa	aa	aa	aa	aa	aa	aa	aa	aa	aa	aa	aa	bb	aa	aa	bb	aa	aa	aa	aa	aa	aa	aa	aa	aa	aa	aa	aa	aa	aa	aa	aa
Block2629	aaxbb	aa	aa	bb	aa	aa	aa	aa	aa	aa	aa	aa	aa	aa	aa	aa	aa	aa	aa	aa	aa	aa	aa	aa	aa	aa	aa	aa	aa	bb	aa	aa	bb	aa	aa	aa	aa	aa	aa	aa	aa	aa	aa	aa	aa	aa	aa	aa	aa
Block2635	aaxbb	aa	aa	bb	aa	aa	aa	aa	aa	aa	aa	aa	aa	aa	aa	aa	aa	aa	aa	aa	aa	aa	aa	aa	aa	aa	aa	aa	aa	bb	aa	aa	bb	aa	aa	aa	aa	aa	aa	aa	aa	aa	aa	aa	aa	aa	aa	aa	aa
Block2641	aaxbb	aa	aa	bb	aa	aa	aa	aa	aa	aa	aa	aa	aa	aa	aa	aa	aa	aa	aa	aa	aa	aa	aa	aa	aa	aa	aa	aa	aa	bb	aa	aa	bb	aa	aa	aa	aa	aa	aa	aa	aa	aa	aa	aa	aa	aa	aa	aa	aa
Block2648	aaxbb	aa	aa	bb	aa	aa	aa	aa	aa	aa	aa	aa	aa	aa	aa	aa	aa	aa	aa	aa	aa	aa	aa	aa	aa	aa	aa	aa	aa	bb	aa	aa	bb	aa	aa	aa	aa	aa	aa	aa	aa	aa	aa	aa	aa	aa	aa	aa	aa
Block2652	aaxbb	aa	aa	bb	aa	aa	aa	aa	aa	aa	aa	aa	aa	aa	aa	aa	aa	aa	aa	aa	aa	aa	aa	aa	aa	aa	aa	aa	aa	bb	aa	aa	bb	aa	aa	aa	aa	aa	aa	aa	aa	aa	aa	aa	aa	aa	aa	aa	aa
Block2662	aaxbb	aa	aa	bb	aa	aa	aa	aa	aa	aa	aa	aa	aa	aa	aa	aa	aa	aa	aa	aa	aa	aa	aa	aa	aa	aa	aa	aa	aa	bb	aa	aa	bb	aa	aa	aa	aa	aa	aa	aa	aa	aa	aa	aa	aa	aa	aa	aa	aa
Block2670	aaxbb	aa	aa	bb	aa	aa	aa	aa	aa	aa	aa	aa	aa	aa	aa	aa	aa	aa	aa	aa	aa	aa	aa	aa	aa	aa	aa	aa	aa	bb	aa	aa	bb	aa	aa	aa	aa	aa	aa	aa	aa	aa	aa	aa	aa	aa	aa	aa	aa
Block2678	aaxbb	aa	aa	bb	aa	aa	aa	aa	aa	aa	aa	aa	aa	aa	aa	aa	aa	aa	aa	aa	aa	aa	aa	aa	aa	aa	aa	aa	aa	bb	aa	aa	bb	aa	aa	aa	aa	aa	aa	aa	aa	aa	aa	aa	aa	aa	aa	aa	aa
Block2684	aaxbb	aa	aa	bb	aa	aa	aa	aa	aa	aa	aa	aa	aa	aa	aa	aa	aa	aa	aa	aa	aa	aa	aa	aa	aa	aa	aa	aa	aa	bb	aa	aa	bb	aa	aa	aa	aa	aa	aa	aa	aa	aa	aa	aa	aa	aa	aa	aa	aa
Block2691	aaxbb	aa	aa	bb	aa	aa	aa	aa	aa	aa	aa	aa	aa	aa	aa	aa	aa	aa	aa	aa	aa	aa	aa	bb	aa	aa	aa	aa	aa	bb	aa	aa	bb	aa	aa	aa	aa	aa	aa	aa	aa	aa	aa	aa	aa	bb	bb	aa	aa
Block2693	aaxbb	aa	aa	bb	aa	aa	aa	aa	aa	aa	aa	aa	aa	aa	bb	aa	bb	aa	aa	aa	aa	aa	aa	bb	bb	aa	aa	aa	aa	bb	aa	aa	bb	aa	aa	aa	aa	aa	aa	bb	aa	aa	aa	aa	aa	bb	bb	aa	aa
Block2705	aaxbb	aa	aa	bb	aa	aa	aa	aa	aa	aa	aa	aa	aa	aa	bb	aa	bb	aa	aa	aa	aa	aa	aa	bb	bb	aa	aa	aa	aa	bb	aa	aa	bb	aa	aa	aa	aa	aa	aa	bb	aa	aa	aa	aa	aa	bb	bb	aa	aa
Block2827	aaxbb	aa	aa	bb	aa	aa	aa	aa	aa	aa	aa	aa	aa	aa	bb	aa	bb	aa	aa	aa	aa	aa	aa	bb	bb	aa	aa	aa	aa	bb	aa	aa	bb	aa	aa	aa	aa	aa	aa	bb	aa	aa	aa	aa	aa	bb	bb	aa	aa
Block2713	aaxbb	aa	aa	bb	aa	aa	aa	aa	aa	aa	aa	aa	aa	aa	bb	aa	bb	aa	aa	aa	aa	aa	aa	bb	bb	aa	aa	aa	aa	bb	aa	aa	bb	aa	aa	aa	aa	aa	aa	bb	aa	aa	aa	aa	aa	bb	bb	aa	aa
Block2714	aaxbb	aa	aa	bb	aa	aa	aa	aa	aa	aa	aa	aa	aa	aa	bb	aa	bb	aa	aa	aa	aa	aa	aa	bb	bb	aa	aa	aa	aa	bb	aa	aa	bb	aa	aa	aa	aa	aa	aa	bb	aa	aa	aa	aa	aa	bb	bb	aa	aa
Block2782	aaxbb	aa	aa	bb	aa	aa	aa	aa	aa	aa	aa	aa	aa	aa	bb	aa	bb	aa	aa	aa	aa	aa	aa	bb	bb	aa	aa	aa	aa	bb	aa	aa	bb	aa	aa	aa	aa	aa	aa	bb	aa	aa	aa	aa	aa	bb	bb	aa	aa
Block2793	aaxbb	aa	aa	bb	aa	aa	aa	aa	aa	aa	aa	aa	aa	aa	bb	aa	bb	aa	aa	aa	aa	aa	aa	bb	bb	aa	aa	aa	aa	bb	aa	aa	bb	aa	aa	aa	aa	aa	aa	bb	aa	aa	aa	aa	aa	bb	bb	aa	aa
Block2797	aaxbb	aa	aa	bb	aa	aa	aa	aa	aa	aa	aa	aa	aa	aa	bb	aa	bb	aa	aa	aa	aa	aa	aa	bb	bb	aa	aa	aa	aa	bb	aa	aa	bb	aa	aa	aa	aa	aa	aa	bb	aa	aa	aa	aa	aa	bb	bb	aa	aa
Block2798	aaxbb	aa	aa	bb	aa	aa	aa	aa	aa	aa	aa	aa	aa	aa	bb	aa	bb	aa	aa	aa	aa	aa	aa	bb	bb	aa	aa	aa	aa	bb	aa	aa	bb	aa	aa	aa	aa	aa	aa	bb	aa	aa	aa	aa	aa	bb	bb	aa	aa
Block2800	aaxbb	aa	aa	bb	aa	aa	aa	aa	aa	aa	aa	aa	aa	aa	bb	aa	bb	aa	aa	aa	aa	aa	aa	bb	bb	aa	aa	aa	aa	bb	aa	aa	bb	aa	aa	aa	aa	aa	aa	bb	aa	aa	aa	aa	aa	bb	bb	aa	aa
Block2803	aaxbb	aa	aa	bb	aa	aa	aa	aa	aa	aa	aa	aa	aa	aa	bb	aa	bb	aa	aa	aa	aa	aa	aa	bb	bb	aa	aa	aa	aa	bb	aa	aa	bb	aa	aa	aa	aa	aa	aa	bb	aa	aa	aa	aa	aa	bb	bb	aa	aa
Block2806	aaxbb	aa	aa	bb	aa	aa	aa	aa	aa	aa	aa	aa	aa	aa	bb	aa	bb	aa	aa	aa	aa	aa	aa	bb	bb	aa	aa	aa	aa	bb	aa	aa	bb	aa	aa	aa	aa	aa	aa	bb	aa	aa	aa	aa	aa	bb	bb	aa	aa
Block2808	aaxbb	aa	aa	bb	aa	aa	aa	aa	aa	aa	aa	aa	aa	aa	bb	aa	bb	aa	aa	aa	aa	aa	aa	bb	bb	aa	aa	aa	aa	bb	aa	aa	bb	aa	aa	aa	aa	aa	aa	bb	aa	aa	aa	aa	aa	bb	bb	aa	aa
Block2811	aaxbb	aa	aa	bb	aa	aa	aa	aa	aa	aa	aa	aa	aa	aa	bb	aa	bb	aa	aa	aa	aa	aa	aa	bb	bb	aa	aa	aa	aa	bb	aa	aa	bb	aa	aa	aa	aa	aa	aa	bb	aa	aa	aa	aa	aa	bb	bb	aa	aa
Block2812	aaxbb	aa	aa	bb	aa	aa	aa	aa	aa	aa	aa	aa	aa	aa	bb	aa	bb	aa	aa	aa	aa	aa	aa	bb	bb	aa	aa	aa	aa	bb	aa	aa	bb	aa	aa	aa	aa	aa	aa	bb	aa	aa	aa	aa	aa	bb	bb	aa	aa
Block2712	aaxbb	aa	aa	bb	aa	aa	aa	aa	aa	aa	aa	aa	aa	aa	bb	aa	bb	aa	aa	aa	aa	aa	aa	bb	bb	aa	aa	aa	aa	bb	aa	aa	bb	aa	aa	aa	aa	aa	aa	bb	aa	aa	aa	aa	aa	bb	bb	aa	aa
Block2819	aaxbb	aa	aa	bb	aa	aa	aa	aa	aa	aa	aa	aa	aa	aa	bb	aa	bb	aa	aa	aa	aa	aa	aa	bb	bb	aa	aa	aa	aa	bb	aa	aa	bb	aa	aa	aa	aa	aa	aa	bb	aa	aa	aa	aa	aa	bb	bb	aa	aa
Block2821	aaxbb	aa	aa	bb	aa	aa	aa	aa	aa	aa	aa	aa	aa	aa	bb	aa	bb	aa	aa	aa	aa	aa	aa	bb	bb	aa	aa	aa	aa	bb	aa	aa	bb	aa	aa	aa	aa	aa	aa	bb	aa	aa	aa	aa	aa	bb	bb	aa	aa
Block2831	aaxbb	aa	aa	bb	aa	aa	aa	aa	aa	aa	aa	aa	aa	aa	bb	aa	bb	aa	aa	aa	aa	aa	aa	bb	bb	aa	aa	aa	aa	bb	aa	aa	bb	aa	aa	aa	aa	aa	aa	aa	aa	aa	aa	aa	aa	bb	bb	aa	aa
Block2833	aaxbb	aa	aa	bb	aa	aa	aa	aa	aa	aa	aa	aa	aa	aa	bb	aa	bb	aa	aa	aa	aa	aa	aa	bb	bb	aa	aa	aa	aa	bb	aa	aa	bb	aa	aa	aa	aa	aa	aa	aa	aa	aa	aa	aa	aa	bb	bb	aa	aa
Block2846	aaxbb	aa	aa	bb	aa	aa	aa	aa	aa	aa	aa	aa	aa	aa	aa	aa	aa	aa	aa	aa	aa	aa	aa	aa	aa	aa	aa	aa	aa	bb	aa	aa	bb	aa	aa	aa	aa	aa	aa	aa	aa	aa	aa	aa	aa	aa	aa	aa	aa
Block2847	aaxbb	aa	aa	bb	aa	aa	aa	aa	aa	aa	aa	aa	aa	aa	aa	aa	aa	aa	aa	aa	aa	aa	aa	aa	aa	aa	aa	aa	aa	bb	aa	aa	bb	aa	aa	aa	aa	aa	aa	aa	aa	aa	aa	aa	aa	aa	aa	aa	aa
Block2850	aaxbb	aa	aa	bb	aa	aa	aa	aa	aa	aa	aa	aa	aa	aa	aa	aa	aa	aa	aa	aa	aa	aa	aa	aa	aa	aa	aa	aa	aa	bb	aa	aa	bb	aa	aa	aa	aa	aa	aa	aa	aa	aa	aa	aa	aa	aa	aa	aa	aa
Block2841	aaxbb	aa	aa	bb	aa	aa	aa	aa	aa	aa	aa	aa	aa	aa	aa	aa	aa	aa	aa	aa	aa	aa	aa	aa	aa	aa	aa	aa	aa	bb	aa	aa	bb	aa	aa	aa	aa	aa	aa	aa	aa	aa	aa	aa	aa	aa	aa	aa	aa
Block2853	aaxbb	aa	aa	bb	bb	aa	aa	aa	aa	aa	aa	aa	bb	aa	aa	aa	aa	aa	aa	aa	aa	aa	bb	aa	aa	aa	aa	aa	aa	bb	aa	aa	bb	aa	aa	aa	aa	aa	aa	aa	aa	aa	aa	aa	aa	aa	aa	aa	aa
Block2855	aaxbb	aa	aa	bb	bb	bb	bb	aa	bb	aa	bb	aa	bb	aa	aa	aa	aa	aa	aa	aa	aa	aa	bb	aa	aa	bb	aa	aa	aa	bb	aa	bb	bb	aa	aa	aa	aa	aa	aa	aa	bb	bb	aa	bb	bb	aa	aa	aa	aa
Block2859	aaxbb	aa	aa	bb	bb	bb	bb	aa	bb	aa	bb	aa	bb	aa	aa	bb	aa	aa	aa	aa	aa	aa	bb	aa	aa	bb	aa	aa	aa	bb	aa	bb	bb	aa	aa	aa	aa	aa	aa	aa	bb	bb	aa	bb	bb	aa	aa	aa	aa
Block2860	aaxbb	aa	aa	bb	bb	bb	bb	aa	bb	aa	bb	aa	bb	aa	aa	bb	aa	aa	aa	aa	aa	aa	bb	aa	aa	bb	aa	aa	aa	bb	aa	bb	bb	aa	aa	aa	aa	aa	aa	aa	bb	bb	aa	bb	bb	aa	aa	aa	aa
Block2865	aaxbb	aa	aa	bb	bb	bb	bb	aa	bb	aa	bb	aa	bb	aa	aa	bb	aa	aa	aa	aa	aa	aa	bb	aa	aa	bb	aa	aa	aa	bb	aa	bb	bb	aa	aa	aa	aa	aa	aa	aa	bb	bb	bb	bb	bb	aa	aa	aa	aa
Block2870	aaxbb	aa	aa	bb	bb	bb	bb	aa	bb	aa	bb	aa	bb	aa	aa	bb	aa	aa	aa	aa	aa	aa	bb	aa	aa	bb	aa	aa	aa	bb	aa	bb	bb	aa	aa	aa	aa	aa	aa	aa	bb	bb	bb	bb	bb	aa	aa	aa	aa
Block2874	aaxbb	aa	aa	bb	bb	bb	bb	aa	bb	aa	bb	aa	bb	aa	aa	bb	aa	aa	aa	aa	aa	aa	bb	aa	aa	bb	aa	aa	aa	bb	aa	bb	bb	aa	aa	aa	aa	aa	aa	aa	bb	bb	bb	bb	bb	aa	aa	aa	aa
Block2928	aaxbb	aa	aa	bb	bb	bb	bb	aa	bb	aa	bb	aa	bb	aa	aa	bb	aa	aa	aa	aa	aa	aa	bb	aa	aa	bb	aa	aa	aa	bb	aa	bb	bb	aa	aa	aa	aa	aa	aa	aa	bb	bb	bb	bb	bb	aa	aa	aa	aa
Block2876	aaxbb	aa	aa	bb	bb	bb	bb	aa	bb	aa	bb	aa	bb	aa	aa	bb	aa	aa	aa	aa	aa	aa	bb	aa	aa	bb	aa	aa	aa	bb	aa	bb	bb	aa	aa	aa	aa	aa	aa	aa	bb	bb	bb	bb	bb	aa	aa	aa	aa
Block2882	aaxbb	aa	aa	bb	bb	bb	bb	aa	bb	aa	bb	aa	bb	aa	aa	bb	aa	aa	aa	aa	aa	aa	bb	aa	aa	bb	aa	aa	aa	bb	aa	bb	bb	aa	aa	aa	aa	aa	aa	aa	bb	bb	bb	bb	bb	aa	aa	aa	aa
Block2884	aaxbb	aa	aa	bb	bb	bb	bb	aa	bb	aa	bb	aa	bb	aa	aa	bb	aa	aa	aa	aa	aa	aa	bb	aa	aa	bb	aa	aa	aa	bb	aa	bb	bb	aa	aa	aa	aa	aa	aa	aa	bb	bb	bb	bb	bb	aa	aa	aa	aa
Block2913	aaxbb	aa	aa	bb	bb	bb	bb	aa	bb	aa	bb	aa	bb	aa	aa	bb	aa	aa	aa	aa	aa	aa	bb	aa	aa	bb	aa	aa	aa	bb	aa	bb	bb	aa	aa	aa	aa	aa	aa	aa	bb	bb	bb	bb	bb	aa	aa	aa	aa
Block2914	aaxbb	aa	aa	bb	bb	bb	bb	aa	bb	aa	bb	aa	bb	aa	aa	bb	aa	aa	aa	aa	aa	aa	bb	aa	aa	bb	aa	aa	aa	bb	aa	bb	bb	aa	aa	aa	aa	aa	aa	aa	bb	bb	bb	bb	bb	aa	aa	aa	aa
Block2915	aaxbb	aa	aa	bb	bb	bb	bb	aa	bb	aa	bb	aa	bb	aa	aa	bb	aa	aa	aa	aa	aa	aa	bb	aa	aa	bb	aa	aa	aa	bb	aa	bb	bb	aa	aa	aa	aa	aa	aa	aa	bb	bb	bb	bb	bb	aa	aa	aa	aa
Block2916	aaxbb	aa	aa	bb	bb	bb	bb	aa	bb	aa	bb	aa	bb	aa	aa	bb	aa	aa	aa	aa	aa	aa	bb	aa	aa	bb	aa	aa	aa	bb	aa	bb	bb	aa	aa	aa	aa	aa	aa	aa	bb	bb	bb	bb	bb	aa	aa	aa	aa
Block2920	aaxbb	aa	aa	bb	bb	bb	bb	aa	bb	aa	bb	aa	bb	aa	aa	bb	aa	aa	aa	aa	aa	aa	bb	aa	aa	bb	aa	aa	aa	bb	aa	bb	bb	aa	aa	aa	aa	aa	aa	aa	bb	bb	bb	bb	bb	aa	aa	aa	aa
Block2921	aaxbb	aa	aa	bb	bb	bb	bb	aa	bb	aa	bb	aa	bb	aa	aa	bb	aa	aa	aa	aa	aa	aa	bb	aa	aa	bb	aa	aa	aa	bb	aa	bb	bb	aa	aa	aa	aa	aa	aa	aa	bb	bb	bb	bb	bb	aa	aa	aa	aa
Block2922	aaxbb	aa	aa	bb	bb	bb	bb	aa	bb	aa	bb	aa	bb	aa	aa	bb	aa	aa	aa	aa	aa	aa	bb	aa	aa	bb	aa	aa	aa	bb	aa	bb	bb	aa	aa	aa	aa	aa	aa	aa	bb	bb	bb	bb	bb	aa	aa	aa	aa
Block2923	aaxbb	aa	aa	bb	bb	bb	bb	aa	bb	aa	bb	aa	bb	aa	aa	bb	aa	aa	aa	aa	aa	aa	bb	aa	aa	bb	aa	aa	aa	bb	aa	bb	bb	aa	aa	aa	aa	aa	aa	aa	bb	bb	bb	bb	bb	aa	aa	aa	aa
Block2924	aaxbb	aa	aa	bb	bb	bb	bb	aa	bb	aa	bb	aa	bb	aa	aa	bb	aa	aa	aa	aa	aa	aa	bb	aa	aa	bb	aa	aa	aa	bb	aa	bb	bb	aa	aa	aa	aa	aa	aa	aa	bb	bb	bb	bb	bb	aa	aa	aa	aa
Block2931	aaxbb	aa	aa	bb	bb	bb	bb	aa	bb	aa	bb	aa	bb	aa	aa	bb	aa	aa	aa	aa	aa	aa	bb	aa	aa	bb	aa	aa	aa	bb	aa	bb	bb	aa	aa	aa	aa	aa	aa	aa	bb	bb	bb	bb	bb	aa	aa	aa	aa
Block2948	aaxbb	aa	aa	bb	bb	bb	bb	aa	bb	aa	bb	aa	bb	aa	aa	bb	aa	aa	aa	aa	aa	aa	bb	aa	aa	bb	aa	aa	aa	bb	aa	bb	bb	aa	aa	aa	aa	aa	aa	aa	bb	bb	bb	bb	bb	aa	aa	aa	aa
Block2953	aaxbb	aa	aa	bb	bb	bb	bb	aa	bb	aa	bb	aa	bb	aa	aa	bb	aa	aa	aa	aa	aa	aa	bb	aa	aa	bb	aa	aa	aa	bb	aa	bb	bb	aa	aa	aa	aa	aa	aa	aa	bb	bb	bb	bb	bb	aa	aa	aa	aa
Block2982	aaxbb	aa	aa	bb	bb	bb	bb	aa	bb	aa	bb	aa	bb	aa	aa	bb	aa	aa	aa	aa	aa	aa	bb	aa	aa	bb	aa	aa	aa	bb	aa	bb	bb	aa	aa	aa	aa	aa	aa	aa	bb	bb	bb	bb	bb	aa	aa	aa	aa
Block2988	aaxbb	aa	aa	bb	bb	bb	bb	aa	bb	aa	bb	aa	bb	aa	aa	bb	aa	aa	aa	aa	aa	aa	bb	aa	aa	bb	aa	aa	aa	bb	aa	bb	bb	aa	aa	aa	aa	aa	aa	aa	bb	bb	bb	bb	bb	aa	aa	aa	aa
Block2994	aaxbb	aa	aa	bb	bb	bb	bb	aa	bb	aa	bb	aa	bb	aa	aa	bb	aa	aa	aa	aa	aa	aa	bb	aa	aa	bb	aa	aa	aa	bb	aa	bb	bb	aa	aa	aa	aa	aa	aa	aa	bb	bb	bb	bb	bb	aa	aa	aa	aa
Block2995	aaxbb	aa	aa	bb	bb	bb	bb	aa	bb	aa	bb	aa	bb	aa	aa	bb	aa	aa	aa	aa	aa	aa	bb	aa	aa	bb	aa	aa	aa	bb	aa	bb	bb	aa	aa	aa	aa	aa	aa	aa	bb	bb	bb	bb	bb	aa	aa	aa	aa
Block3014	aaxbb	aa	aa	bb	bb	bb	bb	aa	bb	aa	bb	aa	bb	aa	aa	bb	aa	aa	aa	aa	aa	aa	bb	aa	aa	bb	aa	aa	aa	bb	aa	bb	bb	aa	aa	aa	aa	aa	aa	aa	bb	bb	bb	bb	bb	aa	aa	aa	aa
Block3018	aaxbb	aa	aa	bb	bb	bb	bb	aa	bb	aa	bb	aa	bb	aa	aa	bb	aa	aa	aa	aa	aa	aa	bb	aa	aa	bb	aa	aa	aa	bb	aa	bb	bb	aa	aa	aa	aa	aa	aa	aa	bb	bb	bb	bb	bb	aa	aa	aa	aa
Block3019	aaxbb	aa	aa	bb	bb	bb	bb	aa	bb	aa	bb	aa	bb	aa	aa	bb	aa	aa	aa	aa	aa	aa	bb	aa	aa	bb	aa	aa	aa	bb	aa	bb	bb	aa	aa	aa	aa	aa	aa	aa	bb	bb	bb	bb	bb	aa	aa	aa	aa
Block3026	aaxbb	aa	aa	bb	bb	bb	bb	aa	bb	aa	bb	aa	bb	aa	aa	bb	aa	aa	aa	aa	aa	aa	bb	aa	aa	bb	aa	aa	aa	bb	aa	bb	bb	aa	aa	aa	aa	aa	aa	aa	bb	bb	bb	bb	bb	aa	aa	aa	aa
Block3031	aaxbb	aa	aa	bb	bb	bb	bb	aa	bb	aa	bb	aa	bb	aa	aa	bb	aa	aa	aa	aa	aa	aa	bb	aa	aa	bb	aa	aa	aa	bb	aa	bb	bb	aa	aa	aa	aa	aa	aa	aa	bb	bb	bb	bb	bb	aa	aa	aa	aa
Block3037	aaxbb	aa	aa	bb	bb	bb	bb	aa	bb	aa	bb	aa	bb	aa	aa	bb	aa	aa	aa	aa	aa	aa	bb	aa	aa	bb	aa	aa	aa	bb	aa	bb	bb	aa	aa	aa	aa	aa	aa	aa	bb	bb	bb	bb	bb	aa	aa	aa	aa
Block3048	aaxbb	aa	aa	bb	bb	bb	bb	aa	bb	aa	bb	aa	bb	aa	aa	bb	aa	aa	aa	aa	aa	aa	bb	aa	aa	bb	aa	aa	aa	bb	aa	bb	bb	aa	aa	aa	aa	aa	aa	aa	bb	bb	bb	bb	bb	aa	aa	aa	aa
Block3058	aaxbb	aa	aa	bb	bb	bb	bb	aa	bb	aa	bb	aa	bb	aa	aa	bb	aa	aa	aa	aa	aa	aa	bb	aa	aa	bb	aa	aa	aa	bb	aa	bb	bb	aa	aa	aa	aa	aa	aa	aa	bb	bb	bb	bb	bb	aa	aa	aa	aa
Block3064	aaxbb	aa	aa	bb	bb	bb	bb	aa	bb	aa	bb	aa	bb	aa	aa	bb	aa	aa	aa	aa	aa	aa	bb	aa	aa	bb	aa	aa	aa	bb	aa	bb	bb	aa	aa	aa	aa	aa	aa	aa	bb	bb	bb	bb	bb	aa	aa	aa	aa
Block3072	aaxbb	aa	aa	bb	bb	bb	bb	aa	bb	aa	bb	aa	bb	aa	aa	bb	aa	aa	aa	aa	aa	aa	bb	aa	aa	bb	aa	aa	aa	bb	aa	bb	bb	aa	aa	aa	aa	aa	aa	aa	bb	bb	bb	bb	bb	aa	aa	aa	aa
Block3073	aaxbb	aa	aa	bb	bb	bb	bb	aa	bb	aa	bb	aa	bb	aa	aa	bb	aa	aa	aa	aa	aa	aa	bb	aa	aa	bb	aa	aa	aa	bb	aa	bb	bb	aa	aa	aa	aa	aa	aa	aa	bb	bb	bb	bb	bb	aa	aa	aa	aa
Block3080	aaxbb	aa	aa	bb	bb	bb	bb	aa	bb	aa	bb	aa	bb	aa	aa	bb	aa	aa	aa	aa	aa	aa	bb	aa	aa	bb	aa	aa	aa	bb	aa	bb	bb	aa	aa	aa	aa	aa	aa	aa	bb	bb	bb	bb	bb	aa	aa	aa	aa
Block3081	aaxbb	aa	aa	bb	bb	bb	bb	aa	bb	aa	bb	aa	bb	aa	aa	bb	aa	aa	aa	aa	aa	aa	bb	aa	aa	bb	aa	aa	aa	bb	aa	bb	bb	aa	aa	aa	aa	aa	aa	aa	bb	bb	bb	bb	bb	aa	aa	aa	aa
Block3082	aaxbb	aa	aa	bb	bb	bb	bb	aa	bb	aa	bb	aa	bb	aa	aa	bb	aa	aa	aa	aa	aa	aa	bb	aa	aa	bb	aa	aa	aa	bb	aa	bb	bb	aa	aa	aa	aa	aa	aa	aa	bb	bb	bb	bb	bb	aa	aa	aa	aa
Block3121	aaxbb	aa	aa	bb	bb	bb	bb	aa	bb	aa	bb	aa	bb	aa	aa	bb	aa	aa	aa	aa	aa	aa	bb	aa	aa	bb	aa	aa	aa	bb	aa	bb	bb	aa	aa	aa	aa	aa	aa	aa	bb	bb	bb	bb	bb	aa	aa	aa	aa
Block3122	aaxbb	aa	aa	bb	bb	bb	bb	aa	bb	aa	bb	aa	bb	aa	aa	bb	aa	aa	aa	aa	aa	aa	bb	aa	aa	bb	aa	aa	aa	bb	aa	bb	bb	aa	aa	aa	aa	aa	aa	aa	bb	bb	bb	bb	bb	aa	aa	aa	aa
Block3124	aaxbb	aa	aa	bb	bb	bb	bb	aa	bb	aa	bb	aa	bb	aa	aa	bb	aa	aa	aa	aa	aa	aa	bb	aa	aa	bb	aa	aa	aa	bb	aa	bb	bb	aa	aa	aa	aa	aa	aa	aa	bb	bb	bb	bb	bb	aa	aa	aa	aa
Block3128	aaxbb	aa	aa	bb	bb	bb	bb	aa	bb	aa	bb	aa	bb	aa	aa	bb	aa	aa	aa	aa	aa	aa	bb	aa	aa	bb	aa	aa	aa	bb	aa	bb	bb	aa	aa	aa	aa	aa	aa	aa	bb	bb	bb	bb	bb	aa	aa	aa	aa
Block3131	aaxbb	aa	aa	bb	bb	bb	bb	aa	bb	aa	bb	aa	bb	aa	aa	bb	aa	aa	aa	aa	aa	aa	bb	aa	aa	bb	aa	aa	aa	bb	aa	bb	bb	aa	aa	aa	aa	aa	aa	aa	bb	bb	bb	bb	bb	aa	aa	aa	aa
Block3132	aaxbb	aa	aa	bb	bb	bb	bb	aa	bb	aa	bb	aa	bb	aa	aa	bb	aa	aa	aa	aa	aa	aa	bb	aa	aa	bb	aa	aa	aa	bb	aa	bb	bb	aa	aa	aa	aa	aa	aa	aa	bb	bb	bb	bb	bb	aa	aa	aa	aa
Block3133	aaxbb	aa	aa	bb	bb	bb	bb	aa	bb	aa	bb	aa	bb	aa	aa	bb	aa	aa	aa	aa	aa	aa	bb	aa	aa	bb	aa	aa	aa	bb	aa	bb	bb	aa	aa	aa	aa	aa	aa	aa	bb	bb	bb	bb	bb	aa	aa	aa	aa
Block3141	aaxbb	aa	aa	bb	bb	bb	bb	aa	bb	aa	bb	aa	bb	aa	aa	bb	aa	aa	aa	aa	aa	aa	bb	aa	aa	bb	aa	aa	aa	bb	aa	bb	bb	aa	aa	aa	aa	aa	aa	aa	bb	bb	bb	bb	bb	aa	aa	aa	aa
Block3144	aaxbb	aa	aa	bb	bb	bb	bb	aa	bb	aa	bb	aa	bb	aa	aa	bb	aa	aa	aa	aa	aa	aa	bb	aa	aa	bb	aa	aa	aa	bb	aa	bb	bb	aa	aa	aa	aa	aa	aa	aa	bb	bb	bb	bb	bb	aa	aa	aa	aa
Block3145	aaxbb	aa	aa	bb	bb	bb	bb	aa	bb	aa	bb	aa	bb	aa	aa	bb	aa	aa	aa	aa	aa	aa	bb	aa	aa	bb	aa	aa	aa	bb	aa	bb	bb	aa	aa	aa	aa	aa	aa	aa	bb	bb	bb	bb	bb	aa	aa	aa	aa
Block3147	aaxbb	aa	aa	bb	bb	bb	bb	aa	bb	aa	bb	aa	bb	aa	aa	bb	aa	aa	aa	aa	aa	aa	bb	aa	aa	bb	aa	aa	aa	bb	aa	bb	bb	aa	aa	aa	aa	aa	aa	aa	bb	bb	bb	bb	bb	aa	aa	aa	aa
Block3148	aaxbb	aa	aa	bb	bb	bb	bb	aa	bb	aa	bb	aa	bb	aa	aa	bb	aa	aa	aa	aa	aa	aa	bb	aa	aa	bb	aa	aa	aa	bb	aa	bb	bb	aa	aa	aa	aa	aa	aa	aa	bb	bb	bb	bb	bb	aa	aa	aa	aa
Block3149	aaxbb	aa	aa	bb	bb	bb	bb	aa	bb	aa	bb	aa	bb	aa	aa	bb	aa	aa	aa	aa	aa	aa	bb	aa	aa	bb	aa	aa	aa	bb	aa	bb	bb	aa	aa	aa	aa	aa	aa	aa	bb	bb	bb	bb	bb	aa	aa	aa	aa
Block3150	aaxbb	aa	aa	bb	bb	bb	bb	aa	bb	aa	bb	aa	bb	aa	aa	bb	aa	aa	aa	aa	aa	aa	bb	aa	aa	bb	aa	aa	aa	bb	aa	bb	bb	aa	aa	aa	aa	aa	aa	aa	bb	bb	bb	bb	bb	aa	aa	aa	aa
Block3163	aaxbb	aa	aa	bb	bb	bb	bb	aa	bb	aa	bb	aa	bb	aa	aa	bb	aa	aa	aa	aa	aa	aa	bb	aa	aa	bb	aa	aa	aa	bb	aa	bb	bb	aa	aa	aa	aa	aa	aa	aa	bb	bb	bb	bb	bb	aa	aa	aa	aa
Block3169	aaxbb	aa	aa	bb	bb	bb	bb	aa	bb	aa	bb	aa	bb	aa	aa	bb	aa	aa	aa	aa	aa	aa	bb	aa	aa	bb	aa	aa	aa	bb	aa	bb	bb	aa	aa	aa	aa	aa	aa	aa	bb	bb	bb	bb	bb	aa	aa	aa	aa
Block3170	aaxbb	aa	aa	bb	bb	bb	bb	aa	bb	aa	bb	aa	bb	aa	aa	bb	aa	aa	aa	aa	aa	aa	bb	aa	aa	bb	aa	aa	aa	bb	aa	bb	bb	aa	aa	aa	aa	aa	aa	aa	bb	bb	bb	bb	bb	aa	aa	aa	aa
Block3242	aaxbb	aa	aa	bb	bb	bb	bb	aa	bb	aa	bb	aa	bb	aa	aa	bb	aa	aa	aa	aa	aa	aa	bb	aa	aa	bb	aa	aa	aa	bb	aa	bb	bb	aa	aa	aa	aa	aa	aa	aa	bb	bb	bb	bb	bb	aa	aa	aa	aa
Block3171	aaxbb	aa	aa	bb	bb	bb	bb	aa	bb	aa	bb	aa	bb	aa	aa	bb	aa	aa	aa	aa	aa	aa	bb	aa	aa	bb	aa	aa	aa	bb	aa	bb	bb	aa	aa	aa	aa	aa	aa	aa	bb	bb	bb	bb	bb	aa	aa	aa	aa
Block3173	aaxbb	aa	aa	bb	bb	bb	bb	aa	bb	aa	bb	aa	bb	aa	aa	bb	aa	aa	aa	aa	aa	aa	bb	aa	aa	bb	aa	aa	aa	bb	aa	bb	bb	aa	aa	aa	aa	aa	aa	aa	bb	bb	bb	bb	bb	aa	aa	aa	aa
Block3174	aaxbb	aa	aa	bb	bb	bb	bb	aa	bb	aa	bb	aa	bb	aa	aa	bb	aa	aa	aa	aa	aa	aa	bb	aa	aa	bb	aa	aa	aa	bb	aa	bb	bb	aa	aa	aa	aa	aa	aa	aa	bb	bb	bb	bb	bb	aa	aa	aa	aa
Block3177	aaxbb	aa	aa	bb	bb	bb	bb	aa	bb	aa	bb	aa	bb	aa	aa	bb	aa	aa	aa	aa	aa	aa	bb	aa	aa	bb	aa	aa	aa	bb	aa	bb	bb	aa	aa	aa	aa	aa	aa	aa	bb	bb	bb	bb	bb	aa	aa	aa	aa
Block3178	aaxbb	aa	aa	bb	bb	bb	bb	aa	bb	aa	bb	aa	bb	aa	aa	bb	aa	aa	aa	aa	aa	aa	bb	aa	aa	bb	aa	aa	aa	bb	aa	bb	bb	aa	aa	aa	aa	aa	aa	aa	bb	bb	bb	bb	bb	aa	aa	aa	aa
Block3180	aaxbb	aa	aa	bb	bb	bb	bb	aa	bb	aa	bb	aa	bb	aa	aa	bb	aa	aa	aa	aa	aa	aa	bb	aa	aa	bb	aa	aa	aa	bb	aa	bb	bb	aa	aa	aa	aa	aa	aa	aa	bb	bb	bb	bb	bb	aa	aa	aa	aa
Block3181	aaxbb	aa	aa	bb	bb	bb	bb	aa	bb	aa	bb	aa	bb	aa	aa	bb	aa	aa	aa	aa	aa	aa	bb	aa	aa	bb	aa	aa	aa	bb	aa	bb	bb	aa	aa	aa	aa	aa	aa	aa	bb	bb	bb	bb	bb	aa	aa	aa	aa
Block3184	aaxbb	aa	aa	bb	bb	bb	bb	aa	bb	aa	bb	aa	bb	aa	aa	bb	aa	aa	aa	aa	aa	aa	bb	aa	aa	bb	aa	aa	aa	bb	aa	bb	bb	aa	aa	aa	aa	aa	aa	aa	bb	bb	bb	bb	bb	aa	aa	aa	aa
Block3192	aaxbb	aa	aa	bb	bb	bb	bb	aa	bb	aa	bb	aa	bb	aa	aa	bb	aa	aa	aa	aa	aa	aa	bb	aa	aa	bb	aa	aa	aa	bb	aa	bb	bb	aa	aa	aa	aa	aa	aa	aa	bb	bb	bb	bb	bb	aa	aa	aa	aa
Block3195	aaxbb	aa	aa	bb	bb	bb	bb	aa	bb	aa	bb	aa	bb	aa	aa	bb	aa	aa	aa	aa	aa	aa	bb	aa	aa	bb	aa	aa	aa	bb	aa	bb	bb	aa	aa	aa	aa	aa	aa	aa	bb	bb	bb	bb	bb	aa	aa	aa	aa
Block3204	aaxbb	aa	aa	bb	bb	bb	bb	aa	bb	aa	bb	aa	bb	aa	aa	bb	aa	aa	aa	aa	aa	aa	bb	aa	aa	bb	aa	aa	aa	bb	aa	bb	bb	aa	aa	aa	aa	aa	aa	aa	bb	bb	bb	bb	bb	aa	aa	aa	aa
Block3219	aaxbb	aa	aa	bb	bb	bb	bb	aa	bb	aa	bb	aa	bb	aa	aa	bb	aa	aa	aa	aa	aa	aa	bb	aa	aa	bb	aa	aa	aa	bb	aa	bb	bb	aa	aa	aa	aa	aa	aa	aa	bb	bb	bb	bb	bb	aa	aa	aa	aa
Block3222	aaxbb	aa	aa	bb	bb	bb	bb	aa	bb	aa	bb	aa	bb	aa	aa	bb	aa	aa	aa	aa	aa	aa	bb	aa	aa	bb	aa	aa	aa	bb	aa	bb	bb	aa	aa	aa	aa	aa	aa	aa	bb	bb	bb	bb	bb	aa	aa	aa	aa
Block3223	aaxbb	aa	aa	bb	bb	bb	bb	aa	bb	aa	bb	aa	bb	aa	aa	bb	aa	aa	aa	aa	aa	aa	bb	aa	aa	bb	aa	aa	aa	bb	aa	bb	bb	aa	aa	aa	aa	aa	aa	aa	bb	bb	bb	bb	bb	aa	aa	aa	aa
Block3227	aaxbb	aa	aa	bb	bb	bb	bb	aa	bb	aa	bb	aa	bb	aa	aa	bb	aa	aa	aa	aa	aa	aa	bb	aa	aa	bb	aa	aa	aa	bb	aa	bb	bb	aa	aa	aa	aa	aa	aa	aa	bb	bb	bb	bb	bb	aa	aa	aa	aa
Block3231	aaxbb	aa	aa	bb	bb	bb	bb	aa	bb	aa	bb	aa	bb	aa	aa	bb	aa	aa	aa	aa	aa	aa	bb	aa	aa	bb	aa	aa	aa	bb	aa	bb	bb	aa	aa	aa	aa	aa	aa	aa	bb	bb	bb	bb	bb	aa	aa	aa	aa
Block3232	aaxbb	aa	aa	bb	bb	bb	bb	aa	bb	aa	bb	aa	bb	aa	aa	bb	aa	aa	aa	aa	aa	aa	bb	aa	aa	bb	aa	aa	aa	bb	aa	bb	bb	aa	aa	aa	aa	aa	aa	aa	bb	bb	bb	bb	bb	aa	aa	aa	aa
Block6045	aaxbb	bb	bb	bb	bb	aa	aa	aa	aa	aa	bb	bb	aa	bb	aa	aa	bb	bb	aa	aa	aa	aa	aa	bb	aa	aa	aa	aa	aa	aa	bb	aa	bb	bb	aa	bb	aa	ab	bb	aa	bb	bb	aa	aa	aa	bb	bb	aa	bb
Block6044	aaxbb	bb	bb	bb	bb	aa	aa	aa	aa	aa	bb	bb	aa	bb	aa	aa	bb	bb	aa	aa	aa	aa	aa	bb	aa	aa	aa	aa	aa	aa	bb	aa	bb	bb	aa	bb	aa	ab	bb	aa	bb	bb	aa	aa	aa	bb	bb	aa	bb
Block6042	aaxbb	bb	bb	bb	bb	aa	aa	aa	aa	aa	bb	bb	aa	bb	aa	aa	bb	bb	aa	aa	aa	aa	aa	bb	aa	aa	aa	aa	aa	aa	bb	aa	bb	bb	aa	bb	aa	ab	bb	aa	bb	bb	aa	aa	aa	bb	bb	aa	bb
Block5982	aaxbb	bb	bb	bb	bb	aa	aa	aa	aa	aa	bb	bb	aa	bb	aa	aa	bb	bb	aa	aa	aa	aa	aa	bb	aa	aa	aa	aa	aa	aa	bb	aa	bb	bb	aa	bb	aa	ab	bb	aa	bb	bb	aa	aa	aa	bb	bb	aa	bb
Block6053	aaxbb	bb	bb	bb	bb	aa	aa	aa	aa	aa	bb	bb	aa	bb	aa	aa	bb	bb	aa	aa	aa	aa	aa	bb	aa	aa	aa	aa	aa	aa	bb	aa	bb	bb	aa	bb	aa	ab	bb	aa	bb	bb	aa	aa	aa	bb	bb	aa	bb
Block5965	aaxbb	bb	bb	bb	bb	aa	aa	aa	aa	aa	bb	bb	aa	bb	aa	aa	bb	bb	aa	aa	aa	aa	aa	bb	aa	aa	aa	aa	aa	aa	bb	aa	bb	bb	aa	bb	aa	bb	bb	aa	bb	bb	aa	aa	aa	bb	bb	aa	bb
Block5981	aaxbb	bb	bb	bb	bb	aa	aa	aa	aa	aa	bb	bb	aa	bb	aa	aa	bb	bb	aa	aa	aa	aa	aa	bb	aa	aa	aa	aa	aa	aa	bb	aa	bb	bb	aa	bb	aa	bb	bb	aa	bb	bb	aa	aa	aa	bb	bb	aa	bb
Block5968	aaxbb	bb	bb	bb	bb	aa	aa	aa	aa	aa	bb	bb	aa	bb	aa	aa	bb	bb	aa	aa	aa	aa	aa	bb	aa	aa	aa	aa	aa	aa	bb	aa	bb	bb	aa	bb	aa	bb	bb	aa	bb	bb	aa	aa	aa	bb	bb	aa	bb
Block6051	aaxbb	bb	bb	bb	bb	aa	aa	aa	aa	aa	bb	bb	aa	bb	aa	aa	bb	bb	aa	aa	aa	aa	aa	bb	aa	aa	aa	aa	aa	aa	bb	aa	bb	bb	aa	bb	aa	bb	bb	aa	bb	bb	aa	aa	aa	bb	bb	aa	bb
Block5974	aaxbb	bb	bb	bb	bb	aa	aa	aa	aa	aa	bb	bb	aa	bb	aa	aa	bb	bb	aa	aa	aa	aa	aa	bb	aa	aa	aa	aa	aa	aa	bb	aa	bb	bb	aa	bb	aa	bb	bb	aa	bb	bb	aa	aa	aa	bb	bb	aa	bb
Block5975	aaxbb	bb	bb	bb	bb	aa	aa	aa	aa	aa	bb	bb	aa	bb	aa	aa	bb	bb	aa	aa	aa	aa	aa	bb	aa	aa	aa	aa	aa	aa	bb	aa	bb	bb	aa	bb	aa	bb	bb	aa	bb	bb	aa	aa	aa	bb	bb	aa	bb
Block5964	aaxbb	bb	bb	bb	bb	aa	aa	aa	aa	aa	bb	bb	aa	bb	aa	aa	bb	bb	aa	aa	aa	aa	aa	bb	aa	aa	aa	aa	aa	aa	bb	aa	bb	bb	aa	bb	aa	bb	bb	aa	bb	bb	aa	aa	bb	bb	bb	aa	bb
Block5963	aaxbb	bb	bb	bb	bb	aa	aa	aa	aa	aa	bb	bb	aa	bb	aa	aa	bb	bb	aa	aa	aa	aa	aa	bb	aa	aa	aa	aa	aa	aa	bb	aa	bb	bb	aa	bb	aa	bb	bb	aa	bb	bb	aa	aa	bb	bb	bb	aa	bb
Block5961	aaxbb	bb	aa	bb	bb	aa	aa	aa	aa	aa	bb	bb	aa	bb	aa	aa	bb	bb	aa	aa	aa	aa	aa	bb	aa	aa	aa	bb	aa	aa	bb	aa	bb	bb	aa	bb	aa	bb	bb	aa	bb	bb	aa	aa	bb	bb	bb	aa	bb
Block5960	aaxbb	bb	aa	bb	bb	aa	aa	aa	aa	aa	bb	bb	aa	bb	aa	aa	bb	bb	aa	aa	aa	aa	aa	bb	aa	aa	aa	bb	aa	aa	bb	aa	bb	bb	aa	bb	aa	bb	bb	aa	bb	bb	aa	aa	bb	bb	bb	aa	bb
Block5959	aaxbb	bb	aa	bb	bb	aa	aa	aa	aa	aa	bb	bb	aa	bb	aa	aa	bb	bb	aa	aa	aa	aa	aa	bb	aa	aa	aa	bb	aa	aa	bb	aa	bb	bb	aa	bb	aa	bb	bb	aa	bb	bb	aa	aa	bb	bb	bb	aa	bb
Block5952	aaxbb	bb	aa	bb	bb	aa	aa	aa	aa	aa	bb	bb	aa	bb	aa	aa	bb	bb	aa	aa	aa	aa	aa	bb	aa	aa	aa	bb	aa	aa	bb	aa	bb	bb	aa	bb	aa	bb	bb	aa	bb	bb	aa	aa	bb	bb	bb	aa	bb
Block5956	aaxbb	bb	aa	bb	bb	aa	aa	aa	aa	aa	bb	bb	aa	bb	aa	aa	bb	bb	aa	aa	aa	aa	aa	aa	aa	aa	aa	bb	aa	aa	bb	aa	bb	bb	aa	bb	aa	bb	bb	aa	bb	bb	aa	aa	bb	bb	bb	aa	bb
Block5957	aaxbb	bb	aa	bb	bb	aa	aa	aa	aa	aa	bb	bb	aa	bb	aa	aa	bb	bb	aa	aa	aa	aa	aa	aa	aa	aa	aa	bb	aa	aa	bb	aa	bb	bb	aa	bb	aa	bb	bb	aa	bb	bb	aa	aa	bb	bb	bb	aa	bb
Block5951	aaxbb	bb	aa	bb	bb	aa	aa	aa	aa	aa	bb	bb	aa	bb	aa	aa	bb	bb	aa	aa	aa	aa	aa	aa	aa	aa	aa	bb	aa	aa	bb	aa	bb	bb	aa	bb	aa	bb	bb	aa	bb	bb	aa	aa	bb	bb	bb	aa	bb
Block5944	aaxbb	bb	aa	bb	bb	aa	aa	aa	aa	aa	bb	bb	aa	bb	aa	aa	bb	bb	aa	aa	aa	aa	aa	aa	aa	aa	aa	bb	aa	aa	bb	aa	bb	bb	aa	bb	aa	bb	bb	aa	bb	bb	aa	aa	bb	bb	bb	aa	bb
Block5878	aaxbb	bb	aa	bb	bb	aa	aa	aa	aa	aa	bb	bb	aa	bb	aa	aa	bb	bb	aa	aa	aa	aa	aa	aa	aa	aa	aa	bb	aa	aa	bb	aa	bb	bb	aa	bb	aa	bb	bb	aa	bb	bb	aa	aa	bb	bb	bb	aa	bb
Block5902	aaxbb	bb	aa	aa	bb	aa	aa	aa	aa	aa	bb	bb	aa	bb	aa	aa	bb	bb	aa	aa	aa	aa	aa	aa	aa	aa	aa	bb	aa	aa	bb	aa	bb	bb	aa	bb	aa	bb	bb	aa	bb	bb	aa	aa	bb	bb	bb	aa	bb
Block5874	aaxbb	bb	aa	aa	bb	aa	aa	aa	aa	aa	bb	bb	aa	bb	aa	aa	bb	bb	aa	aa	aa	aa	aa	aa	aa	aa	aa	bb	aa	aa	bb	aa	bb	bb	aa	bb	aa	bb	bb	aa	bb	bb	aa	aa	bb	bb	bb	aa	bb
Block5912	aaxbb	bb	aa	aa	bb	aa	aa	aa	aa	aa	bb	bb	aa	bb	aa	aa	bb	bb	aa	aa	aa	aa	aa	aa	aa	aa	aa	bb	aa	aa	bb	aa	bb	bb	aa	bb	aa	bb	bb	aa	bb	bb	aa	aa	bb	bb	bb	aa	bb
Block5892	aaxbb	bb	aa	aa	bb	aa	aa	aa	aa	aa	bb	bb	aa	bb	aa	aa	bb	bb	aa	aa	aa	aa	aa	aa	aa	aa	aa	bb	aa	aa	bb	aa	bb	bb	aa	bb	aa	bb	bb	aa	bb	bb	aa	aa	bb	bb	bb	aa	bb
Block5910	aaxbb	bb	aa	aa	bb	aa	aa	aa	aa	aa	bb	bb	aa	bb	aa	aa	bb	bb	aa	aa	aa	aa	aa	aa	aa	aa	aa	bb	aa	aa	bb	aa	bb	bb	aa	bb	aa	bb	bb	aa	bb	bb	aa	aa	bb	bb	bb	aa	bb
Block5915	aaxbb	bb	aa	aa	bb	aa	aa	aa	aa	aa	bb	bb	aa	bb	aa	aa	bb	bb	aa	aa	aa	aa	aa	aa	aa	aa	aa	bb	aa	aa	bb	aa	bb	bb	aa	bb	aa	bb	bb	aa	bb	bb	aa	aa	bb	bb	bb	aa	bb
Block5858	aaxbb	bb	aa	aa	bb	aa	aa	aa	aa	aa	bb	bb	aa	bb	aa	aa	bb	bb	aa	aa	aa	aa	aa	aa	aa	aa	aa	bb	aa	aa	bb	aa	bb	bb	aa	bb	aa	bb	bb	aa	aa	bb	aa	aa	bb	bb	bb	aa	bb
Block5857	aaxbb	bb	aa	aa	bb	aa	aa	aa	aa	aa	bb	bb	aa	bb	aa	aa	bb	bb	aa	aa	aa	aa	aa	aa	aa	aa	aa	bb	aa	aa	bb	aa	bb	bb	aa	bb	aa	bb	bb	aa	aa	bb	aa	aa	bb	bb	bb	aa	bb
Block5852	aaxbb	bb	aa	aa	bb	aa	aa	aa	aa	aa	bb	bb	aa	bb	aa	aa	bb	bb	aa	aa	aa	aa	aa	aa	aa	aa	aa	bb	aa	aa	bb	aa	bb	bb	aa	bb	aa	bb	bb	aa	aa	bb	aa	aa	aa	bb	bb	aa	bb
Block5849	aaxbb	bb	aa	aa	bb	aa	aa	aa	aa	aa	bb	bb	aa	bb	aa	aa	bb	bb	aa	aa	aa	aa	aa	aa	aa	aa	aa	bb	aa	aa	bb	aa	bb	bb	aa	bb	aa	bb	bb	aa	aa	bb	aa	aa	aa	bb	bb	aa	bb
Block5846	aaxbb	bb	aa	aa	bb	aa	aa	aa	aa	aa	bb	bb	aa	bb	aa	aa	bb	bb	aa	aa	aa	aa	aa	aa	aa	aa	aa	bb	aa	aa	bb	aa	bb	bb	aa	bb	aa	bb	bb	aa	aa	bb	aa	aa	aa	bb	bb	aa	bb
Block5839	aaxbb	bb	aa	aa	bb	aa	aa	aa	aa	aa	bb	bb	aa	bb	aa	aa	bb	bb	aa	aa	aa	aa	aa	aa	aa	aa	aa	bb	aa	aa	bb	aa	bb	bb	aa	bb	aa	bb	bb	aa	aa	bb	aa	aa	aa	bb	bb	aa	bb
Block5844	aaxbb	bb	aa	aa	bb	aa	aa	aa	aa	aa	bb	bb	aa	bb	aa	aa	bb	bb	aa	aa	aa	aa	aa	aa	aa	aa	aa	bb	aa	aa	bb	aa	bb	bb	aa	bb	aa	bb	bb	aa	aa	bb	aa	aa	aa	bb	bb	aa	bb
Block5845	aaxbb	bb	aa	aa	bb	aa	aa	aa	aa	aa	bb	bb	aa	bb	aa	aa	bb	bb	aa	aa	aa	aa	aa	aa	aa	aa	aa	bb	aa	aa	bb	aa	bb	bb	aa	bb	aa	bb	bb	aa	aa	bb	aa	aa	aa	bb	bb	aa	bb
Block5838	aaxbb	bb	aa	aa	bb	aa	aa	aa	aa	aa	bb	bb	aa	bb	aa	aa	bb	bb	aa	aa	aa	aa	aa	aa	aa	aa	aa	bb	aa	aa	bb	aa	bb	bb	aa	bb	aa	bb	bb	aa	aa	bb	aa	aa	aa	bb	bb	aa	bb
Block5837	aaxbb	bb	aa	aa	bb	aa	aa	aa	aa	aa	bb	bb	aa	bb	aa	bb	bb	bb	aa	aa	aa	aa	aa	aa	aa	aa	aa	bb	aa	aa	bb	aa	bb	bb	aa	bb	aa	bb	bb	aa	aa	bb	aa	aa	aa	bb	bb	aa	bb
Block5813	aaxbb	bb	aa	aa	bb	aa	aa	aa	aa	aa	bb	bb	aa	bb	aa	bb	bb	bb	aa	aa	aa	aa	aa	aa	aa	aa	aa	bb	aa	aa	bb	aa	bb	bb	aa	bb	aa	bb	bb	aa	aa	bb	aa	aa	aa	bb	bb	aa	bb
Block5836	aaxbb	bb	aa	aa	bb	aa	aa	aa	aa	aa	bb	bb	aa	bb	aa	bb	bb	bb	aa	aa	aa	aa	aa	aa	aa	aa	aa	bb	aa	aa	bb	aa	bb	bb	aa	bb	aa	bb	bb	aa	aa	bb	aa	aa	aa	bb	bb	aa	bb
Block5831	aaxbb	bb	aa	aa	bb	aa	aa	aa	aa	aa	bb	bb	aa	bb	aa	bb	bb	bb	aa	aa	aa	aa	aa	aa	aa	aa	aa	bb	aa	aa	bb	aa	bb	bb	aa	bb	aa	bb	bb	aa	aa	bb	aa	aa	aa	bb	bb	aa	bb
Block5822	aaxbb	bb	aa	aa	bb	aa	aa	aa	aa	aa	bb	bb	aa	bb	aa	bb	bb	bb	aa	aa	aa	aa	aa	aa	aa	aa	aa	bb	aa	aa	bb	aa	bb	bb	aa	bb	aa	bb	bb	aa	aa	bb	aa	aa	aa	bb	bb	aa	bb
Block5817	aaxbb	bb	aa	aa	bb	aa	aa	aa	aa	aa	bb	bb	aa	bb	aa	bb	bb	bb	aa	aa	aa	aa	aa	aa	aa	aa	aa	bb	aa	aa	bb	aa	bb	bb	aa	bb	aa	bb	bb	aa	aa	bb	aa	aa	aa	bb	bb	aa	bb
Block5814	aaxbb	bb	aa	aa	bb	aa	aa	aa	aa	aa	bb	bb	aa	bb	aa	bb	bb	bb	aa	aa	aa	aa	aa	aa	aa	aa	aa	bb	aa	aa	bb	aa	bb	bb	aa	bb	aa	bb	bb	aa	aa	bb	aa	aa	aa	bb	bb	aa	bb
Block5802	aaxbb	bb	aa	aa	bb	aa	aa	aa	aa	aa	bb	bb	aa	bb	aa	bb	bb	bb	aa	aa	aa	aa	aa	aa	aa	aa	aa	bb	aa	aa	bb	aa	bb	bb	aa	bb	aa	bb	bb	aa	aa	bb	aa	aa	aa	bb	bb	aa	bb
Block5806	aaxbb	bb	aa	aa	bb	aa	aa	aa	aa	aa	bb	bb	aa	bb	aa	bb	bb	bb	aa	aa	aa	aa	aa	aa	aa	aa	aa	bb	aa	aa	aa	aa	bb	bb	aa	bb	aa	bb	bb	aa	aa	bb	aa	aa	aa	bb	bb	aa	bb
Block5800	aaxbb	bb	aa	aa	bb	aa	aa	aa	aa	aa	bb	bb	aa	bb	aa	bb	bb	bb	aa	aa	aa	aa	aa	aa	aa	aa	aa	bb	aa	aa	aa	aa	bb	bb	aa	bb	aa	bb	bb	aa	aa	bb	aa	aa	aa	bb	bb	aa	bb
Block5766	aaxbb	bb	aa	aa	bb	aa	aa	aa	aa	aa	bb	bb	aa	bb	aa	bb	bb	bb	aa	aa	aa	aa	aa	aa	aa	aa	aa	bb	aa	aa	aa	aa	bb	bb	aa	bb	aa	bb	bb	aa	aa	bb	aa	aa	aa	bb	bb	aa	bb
Block5812	aaxbb	bb	aa	aa	bb	aa	aa	aa	aa	aa	bb	bb	aa	bb	aa	bb	bb	bb	aa	aa	aa	aa	aa	aa	aa	aa	aa	bb	aa	aa	aa	aa	bb	bb	aa	bb	aa	bb	bb	aa	aa	bb	aa	aa	aa	bb	bb	aa	bb
Block5769	aaxbb	bb	aa	aa	bb	aa	aa	aa	aa	aa	bb	bb	aa	bb	aa	bb	bb	bb	aa	aa	aa	aa	aa	aa	aa	aa	aa	bb	aa	aa	aa	aa	bb	bb	aa	bb	aa	bb	bb	aa	aa	bb	aa	aa	aa	bb	bb	aa	bb
Block5799	aaxbb	bb	aa	aa	bb	aa	aa	aa	aa	aa	bb	bb	aa	bb	aa	bb	bb	bb	aa	aa	aa	aa	aa	aa	aa	aa	aa	bb	aa	aa	aa	aa	bb	bb	aa	bb	aa	bb	bb	aa	aa	bb	aa	aa	aa	bb	bb	aa	bb
Block5498	aaxbb	bb	aa	aa	bb	aa	aa	aa	aa	aa	aa	bb	aa	bb	aa	bb	bb	bb	aa	aa	aa	aa	aa	aa	aa	aa	aa	bb	aa	aa	aa	aa	bb	bb	aa	bb	aa	bb	bb	aa	aa	bb	aa	aa	aa	bb	bb	aa	bb
Block5712	aaxbb	bb	aa	aa	bb	aa	aa	aa	aa	aa	aa	bb	aa	bb	aa	bb	bb	bb	aa	aa	aa	aa	aa	aa	aa	aa	aa	bb	aa	aa	aa	aa	bb	bb	aa	bb	aa	bb	bb	aa	aa	bb	aa	aa	aa	bb	bb	aa	bb
Block5764	aaxbb	bb	aa	aa	bb	aa	aa	aa	aa	aa	aa	bb	aa	bb	aa	bb	bb	bb	aa	aa	aa	aa	aa	aa	aa	aa	aa	bb	aa	aa	aa	aa	bb	bb	aa	bb	aa	bb	bb	aa	aa	bb	aa	aa	aa	bb	bb	aa	bb
Block5471	aaxbb	bb	aa	aa	bb	aa	bb	aa	aa	aa	aa	bb	aa	bb	bb	bb	bb	bb	aa	aa	aa	aa	aa	aa	aa	aa	bb	bb	aa	aa	aa	aa	bb	bb	aa	bb	aa	bb	bb	aa	aa	bb	aa	aa	aa	bb	bb	aa	bb
Block5710	aaxbb	bb	aa	aa	bb	aa	bb	aa	aa	aa	aa	bb	aa	bb	bb	bb	bb	bb	aa	aa	aa	aa	aa	aa	aa	aa	bb	bb	aa	aa	aa	aa	bb	bb	aa	bb	aa	bb	bb	aa	aa	bb	aa	aa	aa	bb	bb	aa	bb
Block5473	aaxbb	bb	aa	aa	bb	aa	bb	aa	aa	aa	aa	bb	aa	bb	bb	bb	bb	bb	aa	aa	aa	aa	aa	aa	aa	aa	bb	bb	aa	aa	aa	aa	bb	bb	aa	bb	aa	bb	bb	aa	aa	bb	aa	aa	aa	bb	bb	aa	bb
Block5491	aaxbb	bb	aa	aa	bb	aa	bb	aa	aa	aa	aa	bb	aa	bb	bb	bb	bb	bb	aa	aa	aa	aa	aa	aa	aa	aa	bb	bb	aa	aa	aa	aa	bb	bb	aa	bb	aa	bb	bb	aa	aa	bb	aa	aa	aa	bb	bb	aa	bb
Block5494	aaxbb	bb	aa	aa	bb	aa	bb	aa	aa	aa	aa	bb	aa	bb	bb	bb	bb	bb	aa	aa	aa	aa	aa	aa	aa	aa	bb	bb	aa	aa	aa	aa	bb	bb	aa	bb	aa	bb	bb	aa	aa	bb	aa	aa	aa	bb	bb	aa	bb
Block5479	aaxbb	bb	aa	aa	bb	aa	bb	aa	aa	aa	aa	bb	aa	bb	bb	bb	bb	bb	aa	aa	aa	aa	aa	aa	aa	aa	bb	bb	aa	aa	aa	aa	bb	bb	aa	bb	aa	bb	bb	aa	aa	bb	aa	aa	aa	bb	bb	aa	bb
Block5460	aaxbb	bb	aa	aa	bb	aa	bb	aa	aa	aa	aa	bb	aa	bb	bb	bb	bb	bb	aa	aa	aa	aa	aa	aa	aa	aa	bb	bb	aa	aa	aa	aa	bb	bb	aa	bb	aa	bb	bb	aa	aa	bb	aa	aa	aa	bb	bb	aa	bb
Block5468	aaxbb	bb	aa	aa	bb	aa	bb	aa	aa	aa	aa	bb	aa	bb	bb	bb	bb	bb	aa	aa	aa	aa	aa	aa	aa	aa	bb	bb	aa	aa	aa	aa	bb	bb	aa	bb	aa	bb	bb	aa	aa	bb	aa	aa	aa	bb	bb	aa	bb
Block5453	aaxbb	bb	aa	aa	bb	aa	bb	aa	aa	aa	aa	bb	aa	bb	bb	bb	bb	bb	aa	aa	aa	aa	aa	aa	aa	aa	bb	bb	aa	aa	aa	aa	bb	bb	aa	bb	aa	bb	bb	aa	aa	bb	aa	aa	aa	bb	bb	aa	bb
Block5464	aaxbb	bb	aa	aa	bb	aa	bb	aa	aa	aa	aa	bb	aa	bb	bb	bb	bb	bb	aa	aa	aa	aa	aa	aa	aa	aa	bb	bb	aa	aa	aa	aa	bb	bb	aa	bb	aa	bb	bb	aa	aa	bb	aa	aa	aa	bb	bb	aa	bb
Block5466	aaxbb	bb	aa	aa	bb	aa	bb	aa	aa	aa	aa	bb	aa	bb	bb	bb	bb	bb	aa	aa	aa	aa	aa	aa	aa	aa	bb	bb	aa	aa	aa	aa	bb	bb	aa	bb	aa	bb	bb	aa	aa	bb	aa	aa	aa	bb	bb	bb	bb
Block5458	aaxbb	bb	aa	aa	bb	aa	bb	aa	aa	aa	aa	bb	aa	bb	bb	bb	bb	bb	aa	aa	aa	aa	aa	aa	aa	aa	bb	bb	aa	aa	aa	aa	bb	bb	aa	bb	aa	bb	bb	aa	aa	bb	aa	aa	aa	bb	bb	bb	bb
Block5459	aaxbb	bb	aa	aa	bb	aa	bb	aa	aa	aa	aa	bb	aa	bb	bb	bb	bb	bb	aa	aa	aa	aa	aa	aa	aa	aa	bb	bb	aa	aa	aa	aa	bb	bb	aa	bb	aa	bb	bb	aa	aa	bb	aa	aa	aa	bb	bb	bb	bb
Block5452	aaxbb	bb	aa	aa	bb	aa	bb	aa	aa	aa	aa	bb	aa	bb	bb	bb	bb	bb	aa	aa	aa	aa	aa	aa	aa	aa	bb	bb	aa	aa	aa	aa	bb	bb	aa	bb	aa	bb	bb	aa	aa	bb	aa	aa	aa	bb	bb	bb	bb
Block5451	aaxbb	bb	aa	aa	bb	aa	bb	aa	aa	aa	aa	bb	aa	bb	bb	bb	bb	bb	aa	aa	aa	aa	aa	aa	aa	aa	bb	bb	aa	aa	aa	aa	bb	bb	aa	bb	aa	bb	bb	aa	aa	bb	aa	aa	aa	bb	bb	bb	bb
Block5447	aaxbb	bb	aa	aa	bb	aa	bb	aa	aa	aa	aa	bb	aa	bb	bb	bb	bb	bb	aa	aa	aa	aa	aa	aa	aa	aa	bb	bb	aa	aa	aa	aa	bb	bb	aa	bb	aa	bb	bb	aa	aa	bb	aa	aa	aa	bb	bb	bb	bb
Block5431	aaxbb	bb	aa	aa	bb	aa	bb	aa	aa	aa	aa	bb	aa	bb	bb	bb	bb	bb	aa	aa	aa	aa	aa	aa	aa	aa	bb	bb	aa	aa	aa	aa	bb	bb	aa	bb	aa	bb	bb	aa	aa	bb	aa	aa	aa	bb	bb	bb	bb
Block5436	aaxbb	bb	aa	aa	bb	aa	bb	aa	aa	aa	aa	bb	aa	bb	bb	bb	bb	bb	aa	aa	aa	aa	aa	aa	aa	aa	bb	bb	aa	aa	aa	aa	bb	bb	aa	bb	aa	bb	bb	aa	aa	bb	aa	aa	aa	bb	bb	bb	bb
Block5434	aaxbb	bb	aa	aa	bb	aa	bb	aa	aa	aa	aa	bb	aa	bb	bb	bb	bb	bb	aa	aa	aa	aa	aa	aa	aa	aa	bb	bb	aa	aa	aa	aa	bb	bb	aa	bb	aa	bb	bb	aa	aa	bb	aa	aa	aa	bb	bb	bb	bb
Block5424	aaxbb	bb	aa	aa	bb	aa	bb	aa	aa	aa	aa	bb	aa	bb	bb	aa	bb	bb	aa	aa	aa	aa	aa	aa	aa	aa	bb	bb	aa	aa	aa	aa	bb	bb	aa	bb	aa	bb	bb	aa	aa	bb	aa	aa	aa	bb	bb	bb	bb
Block5427	aaxbb	bb	aa	aa	bb	aa	bb	aa	aa	aa	aa	bb	aa	bb	bb	aa	bb	bb	aa	aa	aa	aa	aa	aa	aa	aa	bb	bb	aa	aa	aa	aa	bb	bb	aa	bb	aa	bb	bb	aa	aa	bb	aa	aa	aa	bb	bb	bb	bb
Block5418	aaxbb	bb	aa	aa	bb	aa	aa	aa	aa	aa	aa	bb	aa	bb	bb	aa	bb	bb	aa	aa	aa	aa	aa	aa	aa	aa	bb	bb	aa	aa	aa	aa	bb	bb	aa	bb	aa	bb	bb	aa	aa	bb	aa	aa	aa	bb	bb	bb	bb
Block5412	aaxbb	bb	aa	aa	bb	aa	aa	aa	aa	aa	aa	bb	aa	bb	bb	aa	bb	bb	aa	aa	aa	aa	aa	aa	aa	aa	bb	bb	aa	aa	aa	aa	bb	bb	aa	bb	aa	bb	bb	aa	aa	bb	aa	aa	aa	bb	bb	bb	bb
Block5411	aaxbb	bb	aa	aa	bb	aa	aa	aa	aa	aa	aa	bb	aa	bb	bb	aa	bb	bb	aa	aa	aa	aa	aa	aa	aa	aa	bb	bb	aa	aa	aa	aa	bb	bb	aa	bb	aa	bb	bb	aa	aa	bb	aa	aa	aa	bb	bb	bb	bb
Block5399	aaxbb	bb	aa	aa	bb	aa	aa	aa	aa	aa	aa	bb	aa	bb	bb	aa	bb	bb	aa	aa	aa	aa	aa	aa	aa	aa	bb	bb	aa	aa	aa	aa	bb	bb	aa	bb	aa	bb	bb	aa	aa	bb	aa	aa	aa	bb	bb	bb	bb
Block5398	aaxbb	bb	aa	aa	bb	aa	aa	aa	aa	aa	aa	bb	aa	bb	bb	aa	bb	bb	aa	aa	aa	aa	aa	aa	aa	aa	bb	bb	aa	aa	aa	aa	bb	bb	aa	bb	aa	bb	bb	aa	aa	bb	aa	aa	aa	bb	bb	bb	bb
Block5394	aaxbb	bb	aa	aa	bb	aa	aa	aa	aa	aa	aa	bb	aa	bb	bb	aa	bb	bb	aa	aa	aa	aa	aa	aa	aa	aa	bb	bb	aa	aa	aa	aa	bb	bb	aa	bb	aa	bb	bb	aa	aa	bb	aa	aa	aa	bb	bb	bb	bb
Block5383	aaxbb	bb	aa	aa	bb	aa	aa	aa	aa	aa	aa	bb	aa	bb	bb	aa	bb	bb	aa	aa	aa	aa	aa	aa	aa	aa	bb	bb	aa	aa	aa	aa	bb	bb	aa	bb	aa	bb	bb	aa	aa	bb	aa	aa	aa	bb	bb	bb	bb
Block5373	aaxbb	bb	aa	aa	bb	aa	aa	aa	aa	aa	aa	bb	aa	bb	bb	aa	bb	bb	aa	aa	aa	aa	aa	aa	aa	aa	bb	bb	aa	aa	aa	aa	bb	bb	aa	bb	aa	bb	bb	aa	aa	bb	aa	aa	aa	bb	bb	bb	bb
Block5376	aaxbb	bb	aa	aa	bb	aa	aa	aa	aa	aa	aa	bb	aa	bb	bb	aa	bb	bb	aa	aa	aa	aa	aa	aa	aa	aa	bb	bb	aa	aa	aa	aa	bb	bb	aa	bb	aa	bb	bb	aa	aa	bb	aa	aa	aa	bb	bb	bb	bb
Block5370	aaxbb	bb	aa	aa	bb	aa	aa	aa	aa	aa	aa	bb	aa	bb	bb	aa	bb	bb	aa	aa	aa	aa	aa	aa	aa	aa	bb	bb	aa	aa	aa	aa	bb	bb	aa	bb	aa	bb	bb	aa	aa	bb	aa	aa	aa	bb	bb	bb	bb
Block5366	aaxbb	bb	aa	aa	bb	aa	aa	aa	aa	aa	aa	bb	aa	bb	bb	aa	bb	bb	aa	aa	aa	aa	bb	aa	aa	aa	bb	bb	aa	aa	aa	aa	bb	bb	aa	bb	aa	bb	bb	aa	bb	bb	aa	aa	aa	bb	bb	bb	bb
Block5358	aaxbb	bb	aa	aa	bb	aa	aa	aa	aa	aa	aa	bb	aa	bb	bb	aa	bb	bb	aa	aa	aa	aa	bb	bb	aa	aa	bb	bb	aa	aa	aa	aa	bb	bb	aa	bb	aa	bb	aa	aa	bb	bb	aa	aa	aa	bb	bb	bb	bb
Block5356	aaxbb	bb	aa	aa	bb	aa	aa	aa	aa	aa	aa	bb	aa	bb	bb	aa	bb	bb	aa	aa	aa	aa	bb	bb	aa	aa	bb	bb	aa	aa	aa	aa	bb	bb	aa	bb	aa	bb	aa	aa	bb	bb	aa	aa	aa	bb	bb	bb	bb
Block5357	aaxbb	bb	aa	aa	bb	aa	aa	aa	aa	aa	aa	bb	aa	bb	bb	aa	bb	bb	aa	aa	aa	aa	bb	bb	aa	aa	bb	bb	aa	aa	aa	aa	bb	bb	aa	bb	aa	bb	aa	aa	bb	bb	aa	aa	aa	bb	bb	bb	bb
Block5276	aaxbb	bb	aa	aa	bb	aa	aa	aa	aa	aa	aa	bb	aa	bb	bb	aa	bb	bb	aa	aa	aa	aa	bb	bb	aa	aa	bb	bb	bb	aa	aa	aa	bb	bb	aa	bb	aa	bb	aa	aa	bb	bb	aa	aa	aa	bb	bb	bb	bb
Block5277	aaxbb	bb	aa	aa	bb	aa	aa	aa	aa	aa	aa	bb	aa	bb	bb	aa	bb	bb	aa	aa	aa	aa	bb	bb	aa	aa	bb	bb	bb	aa	aa	aa	bb	bb	aa	bb	aa	bb	aa	aa	bb	bb	aa	aa	aa	bb	bb	bb	bb
Block5278	aaxbb	bb	aa	aa	bb	aa	aa	aa	aa	aa	aa	bb	aa	bb	bb	aa	bb	bb	aa	aa	aa	aa	bb	bb	aa	aa	bb	bb	bb	aa	aa	aa	bb	bb	aa	bb	aa	bb	aa	aa	bb	bb	aa	aa	aa	bb	bb	bb	bb
Block5291	aaxbb	bb	aa	aa	bb	aa	aa	aa	aa	aa	aa	bb	aa	bb	bb	aa	bb	bb	aa	aa	aa	aa	bb	bb	aa	aa	bb	bb	bb	aa	aa	aa	bb	bb	aa	bb	aa	bb	aa	aa	bb	bb	aa	aa	aa	bb	bb	bb	bb
Block5297	aaxbb	bb	aa	aa	bb	aa	aa	aa	aa	aa	aa	bb	aa	bb	bb	aa	bb	bb	aa	aa	aa	aa	bb	bb	aa	aa	bb	bb	bb	aa	aa	aa	bb	bb	aa	bb	aa	bb	aa	aa	bb	bb	aa	aa	aa	bb	bb	bb	bb
Block5299	aaxbb	bb	aa	aa	bb	aa	aa	aa	aa	aa	aa	bb	aa	bb	bb	aa	bb	bb	aa	aa	aa	aa	bb	bb	aa	aa	bb	bb	bb	aa	aa	aa	bb	bb	aa	bb	aa	bb	aa	aa	bb	bb	aa	aa	aa	bb	bb	bb	bb
Block5314	aaxbb	bb	aa	aa	bb	aa	aa	aa	aa	aa	aa	bb	aa	bb	bb	aa	bb	bb	aa	aa	aa	aa	bb	bb	aa	aa	bb	bb	bb	aa	aa	aa	bb	bb	aa	bb	aa	bb	aa	aa	bb	bb	aa	aa	aa	bb	bb	bb	bb
Block5315	aaxbb	bb	aa	aa	bb	aa	aa	aa	aa	aa	aa	bb	aa	bb	bb	aa	bb	bb	aa	aa	aa	aa	bb	bb	aa	aa	bb	bb	bb	aa	aa	aa	bb	bb	aa	bb	aa	bb	aa	aa	bb	bb	aa	aa	aa	bb	bb	bb	bb
Block5327	aaxbb	bb	aa	aa	bb	aa	aa	aa	aa	aa	aa	bb	aa	bb	bb	aa	bb	bb	aa	aa	aa	aa	bb	bb	aa	aa	bb	bb	bb	aa	aa	aa	bb	bb	aa	bb	aa	bb	aa	aa	bb	bb	aa	aa	aa	bb	bb	bb	bb
Block5345	aaxbb	bb	aa	aa	bb	aa	aa	aa	aa	aa	aa	bb	aa	bb	bb	aa	bb	bb	aa	aa	aa	aa	bb	bb	aa	aa	bb	bb	bb	aa	aa	aa	bb	bb	aa	bb	aa	bb	aa	aa	bb	bb	aa	aa	aa	bb	bb	bb	bb
Block5346	aaxbb	bb	aa	aa	bb	aa	aa	aa	aa	aa	aa	bb	aa	bb	bb	aa	bb	bb	aa	aa	aa	aa	bb	bb	aa	aa	bb	bb	bb	aa	aa	aa	bb	bb	aa	bb	aa	bb	aa	aa	bb	bb	aa	aa	aa	bb	bb	bb	bb
Block5353	aaxbb	bb	aa	aa	bb	aa	aa	aa	aa	aa	aa	bb	aa	bb	bb	aa	bb	bb	aa	aa	aa	aa	bb	bb	aa	aa	bb	bb	bb	aa	aa	aa	bb	bb	aa	bb	aa	bb	aa	aa	bb	bb	aa	aa	aa	bb	bb	bb	bb
Block5268	aaxbb	bb	aa	aa	bb	aa	aa	aa	aa	aa	aa	bb	aa	bb	bb	aa	bb	bb	aa	aa	aa	aa	bb	bb	aa	aa	bb	bb	bb	aa	aa	aa	bb	bb	aa	bb	aa	bb	aa	aa	bb	bb	aa	aa	aa	bb	bb	bb	bb
Block5265	aaxbb	bb	aa	aa	bb	aa	aa	aa	aa	aa	aa	bb	aa	bb	bb	aa	bb	bb	aa	aa	aa	aa	bb	bb	aa	aa	bb	bb	bb	aa	aa	aa	bb	bb	aa	bb	aa	bb	aa	aa	bb	bb	aa	aa	aa	bb	bb	bb	bb
Block5260	aaxbb	bb	aa	aa	bb	aa	aa	aa	aa	aa	aa	bb	aa	bb	bb	aa	bb	bb	aa	aa	aa	aa	bb	bb	aa	aa	bb	bb	bb	aa	aa	aa	bb	bb	aa	bb	aa	bb	aa	aa	bb	bb	aa	aa	aa	bb	bb	bb	bb
Block5227	aaxbb	bb	aa	aa	bb	aa	aa	aa	aa	aa	aa	bb	aa	bb	bb	aa	bb	bb	aa	aa	aa	aa	bb	bb	aa	aa	bb	bb	bb	aa	bb	aa	bb	bb	aa	bb	aa	bb	aa	aa	bb	bb	aa	aa	aa	bb	bb	bb	bb
Block5220	aaxbb	bb	aa	aa	bb	aa	aa	aa	aa	aa	aa	bb	aa	bb	bb	aa	bb	bb	aa	aa	aa	aa	bb	bb	aa	aa	bb	bb	bb	aa	bb	aa	bb	bb	aa	bb	aa	bb	aa	aa	bb	bb	aa	aa	aa	bb	bb	bb	bb
Block5253	aaxbb	bb	aa	aa	bb	aa	aa	aa	aa	aa	aa	bb	aa	bb	bb	aa	bb	bb	aa	aa	aa	aa	bb	bb	aa	aa	bb	bb	bb	aa	bb	aa	bb	bb	aa	bb	aa	bb	aa	aa	bb	bb	aa	aa	aa	bb	bb	bb	bb
Block5219	aaxbb	bb	aa	aa	bb	aa	aa	aa	aa	aa	aa	bb	aa	bb	bb	aa	bb	bb	aa	aa	aa	aa	bb	bb	aa	aa	bb	bb	bb	aa	bb	aa	bb	bb	aa	bb	aa	bb	aa	aa	bb	bb	aa	aa	aa	bb	bb	bb	bb
Block5221	aaxbb	bb	aa	aa	bb	aa	aa	aa	aa	aa	aa	bb	aa	bb	bb	aa	bb	bb	aa	aa	aa	aa	bb	bb	aa	aa	bb	bb	bb	aa	bb	aa	bb	bb	aa	bb	aa	bb	aa	aa	bb	bb	aa	aa	aa	bb	bb	bb	bb
Block5210	aaxbb	bb	aa	aa	bb	aa	aa	aa	aa	aa	aa	bb	aa	bb	bb	aa	bb	bb	aa	aa	aa	aa	aa	bb	aa	aa	bb	bb	bb	aa	bb	aa	bb	bb	aa	bb	aa	bb	aa	aa	bb	bb	aa	aa	aa	bb	bb	bb	bb
Block5201	aaxbb	bb	aa	aa	bb	aa	aa	aa	aa	aa	aa	bb	aa	bb	bb	aa	bb	bb	aa	aa	aa	aa	aa	bb	aa	aa	bb	bb	bb	aa	bb	aa	bb	bb	aa	bb	aa	bb	aa	aa	bb	bb	aa	aa	aa	bb	bb	bb	bb
Block5202	aaxbb	bb	aa	aa	bb	aa	aa	aa	aa	aa	aa	bb	aa	bb	bb	aa	bb	bb	aa	aa	aa	aa	aa	bb	aa	aa	bb	bb	bb	aa	bb	aa	bb	bb	aa	bb	aa	bb	aa	aa	bb	bb	aa	aa	aa	bb	bb	bb	bb
Block5213	aaxbb	bb	aa	aa	bb	aa	aa	aa	aa	aa	aa	bb	aa	bb	bb	aa	bb	bb	aa	aa	aa	aa	aa	bb	aa	aa	bb	bb	bb	aa	bb	aa	bb	bb	aa	bb	aa	bb	aa	aa	bb	bb	aa	aa	aa	bb	bb	bb	bb
Block5159	aaxbb	bb	aa	aa	bb	aa	aa	aa	aa	aa	aa	bb	aa	bb	bb	aa	bb	bb	aa	aa	aa	aa	aa	bb	aa	aa	bb	bb	bb	aa	bb	aa	bb	bb	aa	bb	aa	bb	aa	aa	bb	bb	aa	aa	aa	bb	bb	bb	bb
Block5150	aaxbb	bb	aa	aa	bb	aa	aa	aa	aa	aa	aa	bb	aa	bb	bb	aa	bb	bb	aa	aa	aa	aa	aa	bb	aa	aa	bb	bb	bb	aa	bb	aa	bb	bb	aa	bb	aa	bb	aa	aa	bb	bb	aa	aa	aa	bb	bb	bb	bb
Block5144	aaxbb	bb	aa	aa	bb	aa	aa	aa	aa	aa	aa	bb	aa	bb	bb	aa	bb	bb	aa	aa	aa	aa	aa	bb	aa	aa	bb	bb	bb	aa	bb	aa	bb	bb	aa	bb	aa	bb	aa	aa	bb	bb	aa	aa	aa	bb	bb	bb	bb
Block5180	aaxbb	bb	aa	aa	bb	aa	aa	aa	aa	aa	aa	bb	aa	bb	bb	aa	bb	bb	aa	aa	aa	aa	aa	bb	aa	aa	bb	bb	bb	aa	bb	aa	bb	bb	aa	bb	aa	bb	aa	aa	bb	bb	aa	aa	aa	bb	bb	bb	bb
Block5152	aaxbb	bb	aa	aa	bb	aa	aa	aa	aa	aa	aa	bb	aa	bb	bb	aa	bb	bb	aa	aa	aa	aa	aa	bb	aa	aa	bb	bb	bb	aa	bb	aa	bb	bb	aa	bb	aa	bb	aa	aa	bb	bb	aa	aa	aa	bb	bb	bb	bb
Block5189	aaxbb	bb	aa	aa	bb	aa	bb	aa	aa	aa	aa	bb	aa	bb	bb	aa	bb	bb	aa	aa	aa	aa	aa	bb	aa	aa	bb	bb	bb	aa	bb	aa	bb	bb	aa	bb	aa	bb	aa	aa	bb	bb	aa	aa	aa	bb	bb	bb	bb
Block5199	aaxbb	bb	aa	aa	bb	aa	bb	aa	aa	aa	aa	bb	aa	bb	bb	aa	bb	bb	aa	aa	aa	aa	aa	bb	aa	aa	bb	bb	bb	aa	bb	aa	bb	bb	aa	bb	aa	bb	aa	aa	bb	bb	aa	aa	aa	bb	bb	bb	bb
Block5187	aaxbb	bb	aa	aa	bb	aa	bb	aa	aa	aa	aa	bb	aa	bb	bb	aa	bb	bb	aa	aa	aa	aa	aa	bb	aa	aa	bb	bb	bb	aa	bb	aa	bb	bb	aa	bb	aa	bb	aa	aa	bb	bb	aa	aa	aa	bb	bb	bb	bb
Block5192	aaxbb	bb	aa	aa	bb	aa	bb	aa	aa	aa	aa	bb	aa	bb	bb	aa	bb	bb	aa	aa	aa	aa	aa	bb	aa	aa	bb	bb	bb	aa	bb	aa	bb	bb	aa	bb	aa	bb	aa	aa	bb	bb	aa	aa	aa	bb	bb	bb	bb
Block5131	aaxbb	bb	aa	aa	bb	aa	bb	aa	aa	aa	aa	bb	aa	bb	bb	aa	bb	bb	aa	aa	aa	aa	aa	bb	aa	aa	bb	bb	bb	aa	bb	aa	bb	bb	aa	bb	aa	bb	aa	aa	bb	bb	aa	aa	aa	bb	bb	bb	bb
Block5134	aaxbb	bb	aa	aa	bb	aa	bb	aa	aa	aa	aa	bb	aa	bb	bb	bb	bb	bb	aa	aa	aa	aa	aa	bb	aa	aa	bb	bb	bb	aa	bb	aa	bb	bb	aa	bb	aa	bb	aa	aa	bb	bb	aa	aa	aa	bb	bb	bb	bb
Block5121	aaxbb	bb	aa	aa	bb	aa	bb	aa	aa	aa	bb	bb	aa	bb	bb	bb	bb	bb	aa	aa	aa	aa	aa	bb	aa	aa	bb	bb	bb	aa	bb	aa	bb	bb	aa	bb	aa	bb	aa	aa	bb	bb	aa	aa	aa	bb	bb	bb	bb
Block5129	aaxbb	bb	aa	aa	bb	aa	bb	aa	aa	aa	bb	bb	aa	bb	bb	bb	bb	bb	aa	aa	aa	aa	aa	bb	aa	aa	bb	bb	bb	aa	bb	aa	bb	bb	aa	bb	aa	bb	aa	aa	bb	bb	aa	aa	aa	bb	bb	bb	bb
Block5120	aaxbb	bb	aa	aa	bb	aa	bb	aa	aa	aa	bb	bb	aa	bb	bb	bb	bb	bb	aa	aa	aa	aa	aa	bb	aa	aa	bb	bb	bb	aa	bb	aa	bb	bb	aa	bb	aa	bb	aa	aa	bb	bb	aa	aa	aa	bb	bb	bb	bb
Block5118	aaxbb	bb	aa	aa	bb	aa	bb	aa	aa	aa	bb	bb	aa	bb	bb	bb	bb	bb	aa	aa	aa	aa	aa	bb	aa	aa	bb	bb	bb	aa	bb	aa	bb	bb	aa	bb	aa	bb	aa	aa	bb	bb	aa	aa	aa	bb	bb	bb	bb
Block5116	aaxbb	bb	aa	aa	bb	aa	bb	aa	aa	aa	bb	bb	aa	bb	bb	bb	bb	bb	aa	aa	aa	aa	aa	bb	aa	aa	bb	bb	bb	aa	bb	aa	bb	bb	aa	bb	aa	bb	aa	aa	bb	bb	aa	aa	aa	bb	bb	bb	bb
Block5075	aaxbb	bb	aa	aa	bb	aa	bb	aa	aa	aa	bb	bb	aa	bb	bb	bb	bb	bb	aa	aa	aa	aa	aa	bb	aa	aa	aa	bb	bb	aa	bb	aa	bb	bb	aa	bb	aa	bb	aa	aa	bb	bb	aa	aa	aa	bb	bb	bb	bb
Block5077	aaxbb	bb	aa	aa	bb	aa	bb	aa	aa	aa	bb	bb	aa	bb	bb	bb	bb	bb	aa	aa	aa	aa	aa	bb	aa	aa	aa	bb	bb	aa	bb	aa	bb	bb	aa	bb	aa	bb	aa	aa	bb	bb	aa	aa	aa	bb	bb	bb	bb
Block5081	aaxbb	bb	aa	aa	bb	aa	bb	aa	aa	aa	bb	bb	aa	bb	bb	bb	bb	bb	aa	aa	aa	aa	aa	bb	aa	aa	aa	bb	bb	aa	bb	aa	bb	bb	aa	bb	aa	bb	aa	aa	bb	bb	aa	aa	aa	bb	bb	bb	bb
Block5088	aaxbb	bb	aa	aa	bb	aa	bb	aa	aa	aa	bb	bb	aa	bb	bb	bb	bb	bb	aa	aa	aa	aa	aa	bb	aa	aa	aa	bb	bb	aa	bb	aa	bb	bb	aa	bb	aa	bb	aa	aa	bb	bb	aa	aa	aa	bb	bb	bb	bb
Block5067	aaxbb	bb	aa	aa	bb	aa	bb	aa	aa	aa	bb	bb	aa	bb	bb	bb	bb	bb	aa	aa	aa	aa	aa	bb	aa	aa	aa	bb	bb	aa	bb	aa	bb	bb	aa	bb	aa	bb	aa	aa	bb	bb	aa	aa	aa	bb	bb	bb	bb
Block5065	aaxbb	bb	aa	aa	bb	aa	bb	aa	aa	aa	bb	bb	aa	bb	bb	bb	bb	bb	aa	aa	aa	aa	aa	bb	aa	aa	aa	bb	bb	aa	bb	aa	bb	bb	aa	bb	aa	bb	aa	aa	bb	bb	aa	aa	aa	bb	bb	bb	bb
Block5060	aaxbb	bb	aa	aa	bb	aa	bb	aa	aa	aa	bb	bb	aa	bb	bb	bb	bb	bb	aa	aa	aa	aa	aa	bb	aa	aa	aa	bb	bb	aa	bb	aa	bb	bb	aa	bb	aa	bb	aa	aa	bb	bb	aa	aa	aa	bb	bb	bb	bb
Block5063	aaxbb	bb	aa	aa	bb	aa	bb	aa	aa	aa	bb	bb	aa	bb	bb	bb	bb	bb	aa	aa	aa	aa	aa	bb	aa	aa	aa	bb	bb	aa	bb	aa	bb	bb	aa	bb	aa	bb	aa	aa	bb	bb	aa	aa	aa	bb	bb	bb	bb
Block5042	aaxbb	bb	aa	aa	bb	aa	bb	aa	aa	aa	bb	bb	aa	bb	bb	bb	bb	bb	aa	aa	aa	aa	aa	bb	aa	aa	aa	bb	bb	aa	bb	aa	bb	bb	aa	bb	aa	bb	aa	aa	bb	bb	aa	aa	aa	bb	bb	bb	bb
Block5026	aaxbb	bb	aa	aa	bb	aa	bb	aa	aa	aa	bb	bb	aa	bb	bb	bb	bb	bb	aa	aa	aa	aa	aa	bb	aa	aa	aa	bb	bb	aa	bb	aa	bb	bb	aa	bb	aa	bb	aa	aa	bb	bb	aa	aa	aa	bb	bb	bb	bb
Block5029	aaxbb	bb	aa	aa	bb	aa	bb	aa	aa	aa	bb	bb	aa	bb	bb	bb	bb	bb	aa	aa	aa	aa	aa	bb	aa	aa	aa	bb	bb	aa	bb	aa	bb	bb	aa	bb	aa	bb	aa	aa	bb	bb	aa	aa	aa	bb	bb	bb	bb
Block5031	aaxbb	bb	aa	aa	bb	aa	bb	aa	aa	aa	bb	bb	aa	bb	bb	bb	bb	bb	aa	aa	aa	aa	aa	bb	aa	aa	aa	bb	bb	aa	bb	aa	bb	bb	aa	bb	aa	bb	aa	aa	bb	bb	aa	aa	aa	bb	bb	bb	bb
Block5024	aaxbb	bb	aa	aa	bb	aa	bb	aa	aa	aa	bb	bb	aa	bb	bb	bb	bb	bb	bb	aa	aa	aa	aa	bb	aa	aa	aa	bb	bb	aa	bb	aa	bb	bb	aa	bb	aa	bb	aa	aa	bb	bb	aa	aa	aa	bb	bb	bb	bb
Block4983	aaxbb	bb	aa	aa	bb	aa	bb	aa	aa	aa	bb	bb	aa	bb	bb	bb	bb	bb	bb	aa	aa	aa	aa	bb	aa	aa	aa	bb	bb	aa	bb	aa	bb	bb	aa	bb	aa	bb	aa	aa	bb	bb	aa	aa	aa	bb	bb	bb	bb
Block4991	aaxbb	bb	aa	aa	bb	aa	bb	aa	aa	aa	bb	bb	aa	bb	bb	bb	bb	bb	bb	aa	aa	aa	aa	bb	aa	aa	aa	bb	bb	aa	bb	aa	bb	bb	aa	bb	aa	bb	aa	aa	bb	bb	aa	aa	aa	bb	bb	bb	bb
Block5006	aaxbb	bb	aa	aa	bb	aa	bb	aa	aa	aa	bb	bb	aa	bb	bb	bb	bb	bb	bb	aa	aa	aa	aa	bb	aa	aa	aa	bb	bb	aa	bb	aa	bb	bb	aa	bb	aa	bb	aa	aa	bb	bb	aa	aa	aa	bb	bb	bb	bb
Block5012	aaxbb	bb	aa	aa	bb	aa	bb	aa	aa	aa	bb	bb	aa	bb	bb	bb	bb	bb	bb	aa	aa	aa	aa	bb	aa	aa	aa	bb	bb	aa	bb	aa	bb	bb	aa	bb	aa	bb	aa	aa	bb	bb	aa	aa	aa	bb	bb	bb	bb
Block4966	aaxbb	bb	aa	aa	bb	aa	bb	aa	aa	aa	bb	bb	aa	bb	bb	bb	bb	bb	bb	aa	aa	aa	aa	bb	aa	aa	aa	bb	bb	aa	bb	aa	bb	bb	aa	bb	aa	bb	aa	aa	bb	bb	aa	aa	aa	bb	bb	bb	bb
Block4968	aaxbb	bb	aa	aa	bb	aa	bb	aa	aa	aa	bb	bb	aa	bb	bb	bb	bb	bb	bb	aa	aa	aa	aa	bb	aa	aa	aa	bb	bb	aa	bb	aa	bb	bb	aa	bb	aa	bb	aa	aa	bb	bb	aa	aa	aa	bb	bb	bb	bb
Block5015	aaxbb	bb	aa	aa	bb	aa	bb	aa	aa	aa	bb	bb	aa	bb	bb	bb	bb	bb	bb	aa	aa	aa	aa	bb	aa	aa	aa	bb	bb	aa	bb	aa	bb	bb	aa	bb	aa	bb	aa	aa	bb	bb	aa	aa	aa	bb	bb	bb	bb
Block4936	aaxbb	bb	aa	aa	bb	aa	bb	aa	aa	aa	bb	bb	aa	bb	bb	bb	bb	bb	bb	aa	aa	aa	aa	bb	aa	aa	aa	bb	bb	aa	bb	aa	bb	bb	aa	bb	aa	bb	aa	aa	bb	bb	aa	aa	aa	bb	bb	bb	bb
Block4952	aaxbb	bb	aa	aa	bb	aa	bb	aa	aa	aa	bb	bb	aa	bb	bb	bb	bb	bb	bb	aa	aa	aa	aa	bb	aa	aa	aa	bb	bb	aa	bb	aa	bb	bb	aa	bb	aa	bb	aa	aa	bb	bb	aa	aa	aa	bb	bb	bb	bb
Block4954	aaxbb	bb	aa	aa	bb	aa	bb	aa	aa	aa	bb	bb	aa	bb	bb	bb	bb	bb	bb	aa	aa	aa	aa	bb	aa	aa	aa	bb	bb	aa	bb	aa	bb	bb	aa	bb	aa	bb	aa	aa	bb	bb	aa	aa	aa	bb	bb	bb	bb
Block4955	aaxbb	bb	aa	aa	bb	aa	bb	aa	aa	aa	bb	bb	aa	bb	bb	bb	bb	bb	bb	aa	aa	aa	aa	bb	aa	aa	aa	bb	bb	aa	bb	aa	bb	bb	aa	bb	aa	bb	aa	aa	bb	bb	aa	aa	aa	bb	bb	bb	bb
Block4961	aaxbb	bb	aa	aa	bb	aa	bb	aa	aa	aa	bb	bb	aa	bb	bb	bb	bb	bb	bb	aa	aa	aa	aa	bb	aa	aa	aa	bb	bb	aa	bb	aa	bb	bb	aa	bb	aa	bb	aa	aa	bb	bb	aa	aa	aa	bb	bb	bb	bb
Block4965	aaxbb	bb	aa	aa	bb	aa	bb	aa	aa	aa	bb	bb	aa	bb	bb	bb	bb	bb	bb	aa	aa	aa	aa	bb	aa	aa	aa	bb	bb	aa	bb	aa	bb	bb	aa	bb	aa	bb	aa	aa	bb	bb	aa	aa	aa	bb	bb	bb	bb
Block4925	aaxbb	bb	aa	aa	bb	aa	bb	aa	aa	aa	bb	bb	aa	bb	bb	bb	bb	bb	bb	aa	aa	aa	aa	bb	aa	aa	aa	bb	bb	aa	bb	aa	bb	bb	aa	bb	aa	bb	aa	aa	bb	bb	aa	aa	aa	bb	bb	bb	bb
Block4913	aaxbb	bb	aa	aa	bb	aa	bb	aa	aa	aa	bb	bb	aa	bb	bb	bb	bb	bb	bb	aa	aa	aa	aa	bb	aa	aa	aa	bb	bb	aa	bb	aa	aa	bb	aa	bb	aa	bb	aa	aa	bb	bb	aa	aa	aa	bb	bb	bb	bb
Block4865	aaxbb	bb	aa	aa	bb	aa	bb	aa	aa	aa	bb	bb	aa	bb	bb	bb	bb	bb	bb	aa	aa	aa	aa	bb	aa	aa	aa	bb	bb	aa	bb	aa	aa	bb	aa	bb	aa	bb	aa	aa	bb	bb	aa	aa	aa	bb	bb	bb	bb
Block4866	aaxbb	bb	aa	aa	bb	aa	bb	aa	aa	aa	bb	bb	aa	bb	bb	bb	bb	bb	bb	aa	aa	aa	aa	bb	aa	aa	aa	bb	bb	aa	bb	aa	aa	bb	aa	bb	aa	bb	aa	aa	bb	bb	aa	aa	aa	bb	bb	bb	bb
Block4867	aaxbb	bb	aa	aa	bb	aa	bb	aa	aa	aa	bb	bb	aa	bb	bb	bb	bb	bb	bb	aa	aa	aa	aa	bb	aa	aa	aa	bb	bb	aa	bb	aa	aa	bb	aa	bb	aa	bb	aa	aa	bb	bb	aa	aa	aa	bb	bb	bb	bb
Block4874	aaxbb	bb	aa	aa	bb	aa	bb	aa	aa	aa	bb	bb	aa	bb	bb	bb	bb	bb	bb	aa	aa	aa	aa	bb	aa	aa	aa	bb	bb	aa	bb	aa	aa	bb	aa	bb	aa	bb	aa	aa	bb	bb	aa	aa	aa	bb	bb	bb	bb
Block4880	aaxbb	bb	aa	aa	bb	aa	bb	aa	aa	aa	bb	bb	aa	bb	bb	bb	bb	bb	bb	aa	aa	aa	aa	bb	aa	aa	aa	bb	bb	aa	bb	aa	aa	bb	aa	bb	aa	bb	aa	aa	bb	bb	aa	aa	aa	bb	bb	bb	bb
Block4881	aaxbb	bb	aa	aa	bb	aa	bb	aa	aa	aa	bb	bb	aa	bb	bb	bb	bb	bb	bb	aa	aa	aa	aa	bb	aa	aa	aa	bb	bb	aa	bb	aa	aa	bb	aa	bb	aa	bb	aa	aa	bb	bb	aa	aa	aa	bb	bb	bb	bb
Block4898	aaxbb	bb	aa	aa	bb	aa	bb	aa	aa	aa	bb	bb	aa	bb	bb	bb	bb	bb	bb	aa	aa	aa	aa	bb	aa	aa	aa	bb	bb	aa	bb	aa	aa	bb	aa	bb	aa	bb	aa	aa	bb	bb	aa	aa	aa	bb	bb	bb	bb
Block4902	aaxbb	bb	aa	aa	bb	aa	bb	aa	aa	aa	bb	bb	aa	bb	bb	bb	bb	bb	bb	aa	aa	aa	aa	bb	aa	aa	aa	bb	bb	aa	bb	aa	aa	bb	aa	bb	aa	bb	aa	aa	bb	bb	aa	aa	aa	bb	bb	bb	bb
Block4906	aaxbb	bb	aa	aa	bb	aa	bb	aa	aa	aa	bb	bb	aa	bb	bb	bb	bb	bb	bb	aa	aa	aa	aa	bb	aa	aa	aa	bb	bb	aa	bb	aa	aa	bb	aa	bb	aa	bb	aa	aa	bb	bb	aa	aa	aa	bb	bb	bb	bb
Block4909	aaxbb	bb	aa	aa	bb	aa	bb	aa	aa	aa	bb	bb	aa	bb	bb	bb	bb	bb	bb	aa	aa	aa	aa	bb	aa	aa	aa	bb	bb	aa	bb	aa	aa	bb	aa	bb	aa	bb	aa	aa	bb	bb	aa	aa	aa	bb	bb	bb	bb
Block4856	aaxbb	bb	aa	aa	bb	aa	bb	aa	aa	aa	bb	bb	aa	bb	bb	bb	bb	bb	bb	aa	aa	aa	aa	bb	aa	aa	aa	bb	bb	aa	bb	aa	aa	bb	aa	bb	aa	bb	aa	aa	bb	bb	aa	aa	aa	bb	bb	bb	bb
Block4858	aaxbb	bb	aa	aa	bb	aa	bb	aa	aa	aa	bb	bb	aa	bb	bb	bb	bb	bb	bb	aa	aa	aa	aa	bb	aa	aa	aa	bb	bb	aa	bb	aa	aa	bb	aa	bb	aa	bb	aa	aa	bb	bb	aa	aa	aa	bb	bb	bb	bb
Block4863	aaxbb	bb	aa	aa	bb	aa	bb	aa	aa	aa	bb	bb	aa	bb	bb	bb	bb	bb	bb	aa	aa	aa	aa	bb	aa	aa	aa	bb	bb	aa	bb	aa	aa	bb	aa	bb	aa	bb	aa	aa	bb	bb	aa	aa	aa	bb	bb	bb	bb
Block4855	aaxbb	bb	aa	aa	bb	aa	bb	aa	aa	aa	bb	bb	aa	bb	bb	bb	bb	bb	bb	aa	aa	aa	aa	bb	aa	aa	aa	bb	bb	aa	bb	aa	aa	bb	aa	bb	aa	bb	aa	aa	bb	bb	aa	aa	aa	bb	bb	bb	bb
Block4853	aaxbb	bb	aa	aa	bb	aa	bb	aa	aa	aa	bb	bb	aa	bb	bb	bb	bb	bb	bb	aa	aa	aa	bb	bb	aa	aa	aa	bb	bb	aa	bb	aa	aa	bb	aa	bb	aa	bb	aa	aa	bb	bb	aa	aa	aa	bb	bb	bb	bb
Block4772	aaxbb	bb	aa	aa	bb	aa	bb	aa	aa	aa	bb	bb	aa	bb	bb	bb	bb	bb	bb	aa	aa	aa	bb	bb	aa	aa	aa	bb	bb	aa	bb	aa	aa	bb	aa	bb	aa	bb	bb	aa	bb	bb	aa	aa	aa	aa	aa	bb	bb
Block4742	aaxbb	bb	aa	aa	bb	aa	bb	aa	aa	aa	bb	bb	aa	bb	bb	bb	bb	bb	bb	aa	aa	aa	bb	bb	aa	aa	aa	bb	bb	aa	bb	aa	aa	bb	aa	bb	aa	bb	bb	aa	bb	bb	aa	aa	bb	aa	aa	bb	bb
Block4775	aaxbb	bb	aa	aa	bb	aa	bb	aa	aa	aa	bb	bb	aa	bb	bb	bb	bb	bb	bb	aa	aa	aa	bb	bb	aa	aa	aa	bb	bb	aa	bb	aa	aa	bb	aa	bb	aa	bb	bb	aa	bb	bb	aa	aa	bb	aa	aa	bb	bb
Block4774	aaxbb	bb	aa	aa	bb	aa	bb	aa	aa	aa	bb	bb	aa	bb	bb	bb	bb	bb	bb	aa	aa	aa	bb	bb	aa	aa	aa	bb	bb	aa	bb	aa	aa	bb	aa	bb	aa	bb	bb	aa	bb	bb	aa	aa	bb	aa	aa	bb	bb
Block4734	aaxbb	bb	aa	aa	bb	aa	bb	aa	aa	aa	bb	bb	aa	bb	bb	bb	bb	bb	bb	aa	aa	aa	bb	bb	aa	aa	aa	bb	bb	aa	bb	aa	aa	bb	aa	bb	aa	bb	bb	aa	bb	bb	aa	aa	bb	aa	aa	bb	bb
Block4722	aaxbb	bb	aa	aa	bb	aa	bb	aa	aa	aa	bb	bb	aa	bb	bb	bb	bb	bb	bb	aa	aa	aa	bb	bb	aa	aa	aa	bb	bb	aa	bb	aa	aa	bb	aa	bb	aa	bb	bb	aa	bb	bb	aa	aa	bb	aa	aa	bb	bb
Block4653	aaxbb	bb	aa	aa	bb	aa	bb	aa	aa	aa	bb	bb	aa	bb	bb	bb	bb	bb	bb	aa	aa	aa	bb	bb	aa	aa	aa	bb	bb	aa	bb	aa	bb	bb	aa	bb	aa	bb	bb	aa	bb	bb	aa	aa	bb	aa	aa	bb	bb
Block4731	aaxbb	bb	aa	aa	bb	aa	bb	aa	aa	aa	bb	bb	aa	bb	bb	bb	bb	bb	bb	aa	aa	aa	bb	bb	aa	aa	aa	bb	bb	aa	bb	aa	bb	bb	aa	bb	aa	bb	bb	aa	bb	bb	aa	aa	bb	aa	aa	bb	bb
Block4720	aaxbb	bb	aa	aa	bb	aa	bb	aa	aa	aa	bb	bb	aa	bb	bb	bb	bb	bb	bb	aa	aa	aa	bb	bb	aa	aa	aa	bb	bb	aa	bb	aa	bb	bb	aa	bb	aa	bb	bb	aa	bb	bb	aa	aa	bb	aa	aa	bb	bb
Block4659	aaxbb	bb	aa	aa	bb	aa	bb	aa	aa	aa	bb	bb	aa	bb	bb	bb	bb	bb	bb	aa	aa	aa	bb	bb	aa	aa	aa	bb	bb	aa	bb	aa	bb	bb	aa	bb	aa	bb	bb	aa	bb	bb	aa	aa	bb	aa	aa	bb	bb
Block4727	aaxbb	bb	aa	aa	bb	aa	bb	aa	aa	aa	bb	bb	aa	bb	bb	bb	bb	bb	bb	aa	aa	aa	bb	bb	aa	aa	aa	bb	bb	aa	bb	aa	bb	bb	aa	bb	aa	bb	bb	aa	bb	bb	aa	aa	bb	aa	aa	bb	bb
Block4629	aaxbb	bb	aa	aa	bb	aa	bb	aa	aa	aa	bb	bb	aa	bb	bb	bb	bb	bb	bb	aa	aa	aa	bb	bb	aa	aa	aa	bb	bb	aa	bb	aa	bb	bb	aa	bb	aa	bb	bb	aa	bb	bb	aa	aa	bb	aa	aa	bb	bb
Block4523	aaxbb	bb	aa	aa	bb	aa	bb	aa	aa	aa	bb	bb	aa	bb	bb	bb	bb	bb	bb	aa	aa	aa	bb	bb	aa	aa	aa	bb	bb	aa	bb	aa	bb	bb	aa	bb	aa	bb	bb	aa	aa	bb	aa	aa	bb	aa	aa	bb	bb
Block4520	aaxbb	bb	aa	aa	bb	aa	bb	aa	aa	aa	bb	bb	aa	bb	bb	bb	bb	bb	bb	aa	aa	aa	bb	bb	aa	aa	aa	bb	bb	aa	bb	aa	bb	bb	aa	bb	aa	bb	bb	aa	aa	bb	aa	aa	bb	aa	aa	bb	bb
Block4615	aaxbb	bb	aa	aa	bb	aa	bb	aa	aa	aa	bb	bb	aa	bb	bb	bb	bb	bb	bb	aa	aa	aa	bb	bb	aa	aa	aa	bb	bb	aa	bb	aa	bb	bb	aa	bb	aa	bb	bb	aa	aa	bb	aa	aa	bb	aa	aa	bb	bb
Block4464	aaxbb	bb	aa	aa	bb	aa	bb	aa	aa	aa	bb	bb	aa	bb	bb	bb	bb	bb	bb	aa	aa	aa	bb	bb	aa	aa	aa	bb	bb	aa	bb	aa	bb	bb	aa	bb	aa	bb	bb	aa	aa	bb	aa	aa	bb	aa	aa	bb	bb
Block4446	aaxbb	aa	aa	aa	bb	aa	bb	aa	aa	aa	bb	aa	aa	bb	bb	aa	bb	bb	bb	aa	aa	aa	bb	bb	aa	aa	aa	bb	bb	aa	bb	aa	bb	bb	bb	bb	bb	bb	bb	aa	aa	bb	aa	aa	bb	aa	aa	bb	bb
Block4455	aaxbb	aa	aa	aa	bb	aa	bb	aa	aa	aa	bb	aa	aa	bb	bb	aa	bb	bb	bb	aa	aa	aa	bb	bb	aa	aa	aa	bb	bb	aa	bb	aa	bb	bb	bb	bb	bb	bb	bb	aa	aa	bb	aa	aa	bb	aa	aa	bb	bb
Block4603	aaxbb	aa	aa	aa	bb	aa	bb	aa	aa	aa	bb	aa	aa	bb	bb	aa	bb	bb	bb	aa	aa	aa	bb	bb	aa	aa	aa	bb	bb	aa	bb	aa	bb	bb	bb	bb	bb	bb	bb	aa	aa	bb	aa	aa	bb	aa	aa	bb	bb
Block4380	aaxbb	aa	aa	aa	bb	aa	bb	aa	aa	aa	bb	aa	aa	bb	bb	aa	bb	bb	bb	aa	aa	aa	bb	bb	aa	aa	aa	bb	bb	aa	bb	aa	bb	bb	bb	bb	bb	bb	bb	aa	aa	bb	aa	aa	bb	aa	aa	aa	bb
Block4374	aaxbb	aa	aa	aa	bb	aa	bb	aa	aa	aa	bb	aa	aa	bb	bb	aa	bb	bb	bb	aa	bb	aa	bb	bb	aa	aa	aa	bb	bb	aa	bb	aa	bb	bb	bb	bb	bb	bb	bb	aa	aa	bb	aa	aa	bb	aa	aa	aa	bb
Block4369	aaxbb	aa	aa	aa	bb	aa	bb	aa	aa	aa	bb	aa	aa	bb	bb	aa	bb	bb	bb	aa	bb	aa	bb	bb	aa	aa	aa	bb	bb	aa	bb	aa	bb	bb	bb	bb	bb	bb	bb	aa	aa	bb	aa	aa	bb	aa	aa	aa	bb
Block4364	aaxbb	aa	aa	aa	bb	aa	bb	aa	aa	aa	bb	aa	aa	bb	bb	aa	bb	bb	bb	aa	bb	aa	bb	bb	aa	aa	aa	bb	bb	aa	bb	aa	bb	bb	bb	bb	bb	bb	bb	bb	aa	bb	aa	aa	bb	aa	aa	aa	bb
Block4247	aaxbb	aa	aa	aa	bb	aa	bb	aa	aa	aa	bb	aa	aa	bb	bb	aa	bb	bb	bb	aa	bb	aa	bb	bb	aa	aa	aa	bb	bb	aa	bb	aa	bb	bb	bb	bb	bb	bb	bb	bb	aa	bb	aa	aa	bb	aa	aa	aa	bb
Block4209	aaxbb	aa	aa	aa	bb	aa	bb	aa	aa	aa	bb	aa	aa	bb	bb	aa	bb	bb	bb	aa	bb	aa	bb	bb	aa	aa	aa	bb	bb	aa	bb	aa	bb	bb	bb	bb	bb	bb	bb	bb	aa	bb	aa	aa	bb	aa	aa	aa	bb
Block4258	aaxbb	aa	aa	aa	bb	aa	bb	aa	aa	aa	bb	aa	aa	bb	bb	aa	bb	bb	bb	aa	bb	aa	bb	bb	aa	aa	aa	bb	bb	aa	bb	aa	bb	bb	bb	bb	bb	bb	bb	bb	aa	bb	aa	aa	bb	aa	aa	aa	bb
Block4129	aaxbb	aa	aa	aa	bb	aa	bb	aa	aa	aa	bb	aa	aa	bb	bb	aa	bb	bb	aa	aa	bb	aa	bb	bb	aa	aa	aa	bb	bb	aa	bb	aa	bb	bb	bb	bb	bb	bb	bb	bb	aa	bb	aa	aa	bb	aa	aa	aa	bb
Block4055	aaxbb	aa	aa	aa	bb	aa	bb	aa	aa	aa	bb	aa	aa	bb	bb	aa	bb	bb	aa	aa	bb	aa	bb	bb	aa	aa	aa	bb	bb	aa	bb	aa	bb	bb	bb	bb	bb	bb	bb	bb	aa	bb	aa	aa	bb	aa	aa	aa	bb
Block4054	aaxbb	aa	aa	aa	bb	aa	bb	aa	aa	aa	bb	aa	aa	bb	bb	aa	bb	bb	aa	aa	bb	aa	bb	bb	aa	aa	aa	bb	bb	aa	bb	aa	bb	bb	bb	bb	bb	bb	bb	bb	aa	bb	aa	aa	bb	aa	aa	aa	bb
Block4107	aaxbb	aa	aa	aa	bb	aa	bb	aa	aa	aa	bb	aa	aa	bb	bb	aa	bb	bb	aa	aa	bb	aa	bb	bb	aa	aa	aa	bb	bb	aa	bb	aa	bb	bb	bb	bb	bb	bb	bb	bb	aa	bb	aa	aa	bb	aa	aa	aa	bb
Block4046	aaxbb	aa	aa	aa	bb	aa	bb	aa	aa	aa	bb	aa	aa	bb	bb	aa	bb	bb	aa	aa	bb	aa	bb	bb	aa	aa	aa	bb	bb	aa	bb	aa	bb	bb	bb	bb	bb	bb	bb	bb	aa	bb	aa	aa	bb	aa	aa	aa	bb
Block3963	aaxbb	aa	aa	aa	bb	aa	bb	aa	aa	aa	bb	aa	aa	bb	bb	aa	bb	bb	aa	aa	bb	aa	bb	bb	aa	aa	aa	bb	bb	aa	bb	aa	bb	bb	bb	bb	bb	bb	bb	bb	aa	bb	aa	aa	bb	aa	aa	aa	bb
Block4045	aaxbb	aa	aa	aa	bb	aa	bb	aa	aa	aa	bb	aa	aa	bb	bb	aa	bb	bb	aa	aa	bb	aa	bb	bb	aa	aa	aa	bb	bb	aa	bb	aa	bb	bb	bb	bb	bb	bb	bb	bb	aa	bb	aa	aa	bb	aa	aa	aa	bb
Block4044	aaxbb	aa	aa	aa	bb	aa	bb	aa	aa	aa	bb	aa	aa	bb	bb	aa	bb	bb	aa	aa	bb	aa	bb	bb	aa	aa	aa	bb	bb	aa	bb	aa	bb	bb	bb	bb	bb	bb	bb	bb	aa	bb	aa	aa	bb	aa	aa	aa	bb
Block4037	aaxbb	aa	aa	aa	bb	aa	bb	aa	aa	aa	bb	aa	aa	bb	bb	aa	bb	bb	aa	aa	bb	aa	bb	bb	aa	aa	aa	bb	bb	aa	bb	aa	bb	bb	bb	bb	bb	bb	bb	bb	aa	bb	aa	aa	bb	aa	aa	aa	bb
Block4032	aaxbb	aa	aa	aa	bb	aa	bb	aa	aa	aa	bb	aa	aa	bb	bb	aa	bb	bb	aa	aa	bb	aa	bb	bb	aa	aa	aa	bb	bb	aa	bb	aa	bb	bb	bb	bb	bb	bb	bb	bb	aa	bb	aa	aa	bb	aa	aa	aa	bb
Block4008	aaxbb	aa	aa	aa	bb	aa	bb	aa	aa	aa	bb	aa	aa	bb	bb	aa	bb	bb	aa	aa	bb	aa	bb	bb	aa	aa	aa	bb	bb	aa	bb	aa	bb	bb	bb	bb	bb	bb	bb	bb	aa	bb	aa	aa	bb	aa	aa	aa	bb
Block3999	aaxbb	aa	aa	aa	bb	aa	bb	aa	aa	aa	bb	aa	aa	bb	bb	aa	bb	bb	aa	aa	bb	aa	bb	bb	aa	aa	aa	bb	bb	aa	bb	aa	bb	bb	bb	bb	bb	bb	bb	bb	aa	bb	aa	aa	bb	aa	aa	aa	bb
Block3990	aaxbb	aa	aa	aa	bb	aa	bb	aa	aa	aa	bb	aa	aa	bb	bb	aa	bb	bb	aa	aa	bb	aa	bb	bb	aa	aa	aa	bb	bb	aa	bb	aa	bb	bb	bb	bb	bb	bb	bb	bb	aa	bb	aa	aa	bb	aa	aa	aa	bb
Block3995	aaxbb	aa	aa	aa	bb	aa	bb	aa	aa	aa	bb	aa	aa	bb	bb	aa	bb	bb	aa	aa	bb	aa	bb	bb	aa	aa	aa	bb	bb	aa	bb	aa	bb	bb	bb	bb	bb	bb	bb	bb	aa	bb	aa	aa	bb	aa	aa	aa	bb
Block3957	aaxbb	aa	aa	aa	bb	aa	bb	aa	aa	aa	bb	aa	aa	bb	bb	aa	bb	bb	aa	aa	bb	aa	bb	bb	aa	aa	aa	bb	bb	aa	aa	aa	bb	bb	bb	bb	bb	bb	bb	bb	aa	bb	aa	aa	bb	aa	aa	aa	bb
Block3932	aaxbb	aa	aa	aa	bb	aa	bb	aa	aa	aa	bb	aa	aa	bb	bb	aa	bb	bb	aa	aa	bb	aa	bb	bb	aa	aa	aa	bb	bb	aa	aa	aa	bb	bb	bb	bb	bb	bb	bb	bb	aa	bb	aa	aa	bb	aa	aa	aa	bb
Block3941	aaxbb	aa	aa	aa	bb	aa	bb	aa	aa	aa	bb	aa	aa	bb	bb	aa	bb	bb	aa	aa	bb	aa	bb	bb	aa	aa	aa	bb	bb	aa	aa	aa	aa	bb	bb	bb	bb	bb	bb	bb	aa	bb	aa	aa	bb	aa	aa	aa	bb
Block3947	aaxbb	aa	aa	aa	bb	aa	bb	aa	aa	aa	bb	aa	aa	bb	bb	aa	bb	bb	aa	aa	bb	aa	bb	bb	aa	aa	aa	bb	bb	aa	aa	aa	aa	bb	bb	bb	bb	bb	bb	bb	aa	bb	aa	aa	bb	aa	aa	aa	bb
Block3928	aaxbb	aa	aa	bb	bb	aa	bb	aa	aa	aa	bb	aa	aa	bb	bb	aa	bb	bb	aa	bb	bb	aa	bb	bb	aa	aa	aa	bb	bb	aa	aa	aa	aa	bb	bb	bb	bb	bb	bb	bb	aa	bb	aa	aa	bb	aa	aa	aa	bb
Block3775	aaxbb	aa	aa	bb	bb	aa	bb	aa	aa	aa	bb	aa	aa	bb	bb	aa	bb	bb	aa	bb	bb	aa	bb	bb	aa	aa	aa	bb	bb	aa	aa	aa	aa	bb	bb	bb	bb	bb	bb	bb	aa	bb	aa	aa	bb	aa	aa	aa	bb
Block3765	aaxbb	aa	aa	bb	aa	aa	bb	aa	aa	aa	bb	aa	aa	bb	bb	aa	bb	bb	aa	bb	bb	aa	bb	bb	aa	aa	aa	bb	bb	aa	aa	aa	aa	bb	bb	bb	bb	bb	bb	bb	aa	bb	aa	aa	bb	aa	aa	aa	bb
Block3763	aaxbb	aa	aa	bb	aa	aa	bb	aa	aa	aa	bb	aa	aa	bb	bb	aa	bb	bb	aa	bb	bb	aa	bb	bb	aa	aa	aa	bb	bb	aa	aa	aa	aa	bb	bb	bb	bb	bb	aa	bb	aa	bb	aa	aa	bb	aa	aa	aa	bb
Block3727	aaxbb	aa	aa	bb	aa	bb	bb	bb	aa	aa	bb	aa	aa	bb	bb	aa	bb	bb	aa	bb	bb	aa	bb	bb	aa	aa	bb	bb	bb	aa	aa	aa	aa	bb	bb	bb	bb	bb	aa	bb	aa	bb	aa	aa	bb	aa	aa	aa	bb
Block3714	aaxbb	aa	aa	bb	aa	bb	bb	bb	aa	aa	bb	aa	aa	bb	bb	aa	bb	bb	aa	bb	bb	aa	bb	bb	aa	aa	bb	bb	bb	aa	aa	aa	aa	bb	bb	bb	bb	bb	aa	bb	aa	bb	aa	aa	bb	aa	aa	aa	bb
Block3691	aaxbb	aa	aa	bb	aa	bb	bb	bb	aa	aa	bb	aa	aa	bb	bb	aa	bb	bb	aa	bb	bb	aa	bb	bb	aa	aa	bb	bb	bb	aa	aa	aa	aa	bb	bb	bb	bb	bb	aa	bb	aa	bb	aa	aa	bb	aa	aa	aa	bb
Block3675	aaxbb	aa	aa	bb	aa	bb	bb	bb	aa	aa	bb	aa	aa	bb	bb	aa	bb	bb	aa	bb	bb	aa	bb	bb	aa	aa	bb	bb	bb	aa	aa	aa	aa	bb	bb	bb	bb	bb	aa	bb	aa	bb	aa	aa	bb	aa	aa	aa	bb
Block3652	aaxbb	aa	aa	bb	aa	bb	bb	bb	aa	aa	bb	aa	aa	bb	bb	aa	bb	bb	aa	bb	bb	aa	bb	bb	aa	aa	bb	bb	bb	aa	aa	aa	aa	bb	bb	bb	bb	bb	aa	bb	aa	bb	aa	aa	bb	aa	aa	aa	bb
Block3657	aaxbb	aa	aa	bb	aa	bb	bb	bb	aa	aa	bb	aa	aa	bb	bb	aa	bb	bb	aa	bb	bb	aa	bb	bb	aa	aa	bb	bb	bb	aa	aa	aa	aa	bb	bb	bb	bb	bb	aa	bb	aa	bb	aa	aa	bb	aa	aa	aa	bb
Block3616	aaxbb	aa	aa	bb	aa	bb	bb	bb	aa	aa	bb	aa	aa	bb	bb	aa	bb	bb	aa	bb	bb	aa	bb	bb	aa	aa	bb	bb	bb	aa	aa	aa	aa	bb	bb	bb	bb	bb	aa	bb	aa	bb	aa	aa	bb	aa	aa	aa	bb
Block3609	aaxbb	aa	aa	bb	aa	bb	bb	bb	aa	aa	bb	aa	aa	bb	bb	aa	bb	bb	aa	bb	bb	aa	bb	bb	aa	aa	bb	bb	bb	aa	aa	aa	aa	bb	bb	bb	bb	bb	aa	bb	aa	bb	aa	aa	bb	aa	aa	aa	bb
Block3595	aaxbb	aa	aa	bb	aa	bb	bb	bb	aa	aa	bb	aa	aa	bb	bb	aa	bb	bb	aa	bb	bb	aa	bb	bb	aa	aa	bb	aa	bb	aa	aa	aa	aa	bb	bb	bb	bb	bb	aa	bb	aa	aa	aa	aa	bb	aa	aa	bb	bb
Block3606	aaxbb	aa	aa	bb	aa	bb	bb	bb	aa	aa	bb	aa	aa	bb	bb	aa	bb	bb	aa	bb	bb	aa	bb	bb	aa	aa	bb	aa	bb	aa	aa	aa	aa	bb	bb	bb	bb	bb	aa	bb	aa	aa	aa	aa	bb	aa	aa	bb	bb
Block3592	aaxbb	aa	aa	bb	aa	bb	bb	bb	aa	aa	bb	aa	aa	bb	bb	aa	bb	bb	aa	bb	bb	aa	bb	bb	aa	aa	bb	aa	bb	aa	aa	aa	aa	bb	bb	bb	bb	bb	aa	bb	aa	aa	aa	aa	bb	aa	aa	bb	bb
Block3589	aaxbb	aa	aa	bb	aa	bb	bb	bb	aa	aa	bb	aa	aa	bb	bb	aa	bb	bb	aa	bb	bb	aa	bb	bb	aa	aa	bb	aa	bb	aa	aa	aa	aa	bb	bb	bb	bb	bb	aa	bb	aa	aa	aa	aa	bb	aa	aa	bb	bb
Block3584	aaxbb	aa	aa	bb	aa	bb	bb	bb	aa	aa	bb	aa	aa	bb	bb	aa	bb	bb	aa	bb	bb	aa	bb	bb	aa	aa	bb	aa	bb	aa	aa	aa	bb	bb	bb	bb	bb	bb	aa	bb	aa	aa	aa	aa	bb	aa	aa	bb	bb
Block3576	aaxbb	aa	aa	bb	aa	bb	bb	bb	aa	aa	bb	aa	aa	bb	bb	aa	bb	bb	aa	bb	bb	aa	bb	bb	aa	aa	bb	aa	bb	aa	aa	aa	bb	bb	bb	bb	bb	bb	aa	bb	aa	aa	aa	aa	bb	aa	aa	bb	bb
Block3541	aaxbb	aa	aa	bb	aa	bb	bb	bb	aa	aa	bb	aa	aa	bb	bb	aa	bb	bb	aa	bb	bb	aa	bb	bb	aa	aa	bb	aa	bb	aa	aa	aa	bb	bb	bb	bb	bb	bb	aa	bb	aa	aa	aa	aa	bb	aa	aa	bb	bb
Block3572	aaxbb	aa	aa	bb	aa	bb	bb	bb	aa	aa	bb	aa	aa	bb	bb	aa	bb	bb	aa	bb	bb	aa	bb	bb	aa	aa	bb	aa	bb	aa	aa	aa	bb	bb	bb	bb	bb	bb	aa	bb	aa	aa	aa	aa	bb	aa	aa	bb	bb
Block3538	aaxbb	aa	aa	bb	aa	bb	bb	bb	aa	aa	bb	aa	aa	bb	bb	aa	bb	bb	aa	bb	bb	aa	bb	bb	aa	aa	bb	aa	bb	aa	aa	aa	bb	bb	bb	bb	bb	bb	aa	bb	aa	aa	aa	aa	bb	aa	aa	bb	bb
Block3498	aaxbb	aa	aa	bb	aa	bb	bb	bb	aa	aa	bb	aa	aa	bb	bb	aa	bb	bb	aa	bb	bb	aa	bb	bb	aa	aa	bb	aa	bb	aa	aa	aa	bb	bb	bb	bb	bb	bb	aa	bb	aa	aa	aa	aa	bb	aa	aa	bb	bb
Block3496	aaxbb	aa	aa	bb	aa	bb	bb	bb	aa	aa	bb	aa	aa	bb	bb	aa	bb	bb	aa	bb	bb	aa	bb	bb	aa	aa	bb	aa	bb	aa	aa	aa	bb	bb	bb	bb	bb	bb	aa	bb	aa	aa	aa	aa	bb	aa	aa	bb	bb
Block3497	aaxbb	aa	aa	bb	aa	bb	bb	bb	aa	aa	bb	aa	aa	bb	bb	aa	bb	bb	aa	bb	bb	aa	bb	bb	aa	aa	bb	aa	bb	aa	aa	aa	bb	bb	bb	bb	bb	bb	aa	bb	aa	aa	aa	aa	bb	aa	aa	bb	bb
Block6546	aaxbb	aa	ab	aa	aa	bb	bb	bb	aa	bb	bb	bb	bb	aa	bb	bb	aa	aa	aa	bb	bb	bb	aa	aa	bb	bb	bb	bb	bb	aa	bb	bb	bb	bb	aa	bb	aa	bb	aa	bb	bb	bb	aa	bb	aa	aa	aa	bb	bb
Block6545	aaxbb	aa	ab	aa	aa	bb	bb	bb	aa	bb	bb	bb	bb	aa	bb	bb	aa	aa	aa	bb	bb	bb	aa	aa	bb	bb	bb	bb	bb	aa	bb	bb	bb	bb	aa	bb	aa	bb	aa	bb	bb	bb	aa	bb	aa	aa	aa	bb	bb
Block6542	aaxbb	aa	ab	aa	aa	bb	bb	bb	aa	bb	bb	bb	bb	aa	bb	bb	aa	aa	aa	bb	bb	bb	aa	aa	bb	bb	bb	bb	bb	aa	bb	bb	bb	bb	aa	bb	aa	bb	aa	bb	bb	bb	aa	bb	aa	aa	aa	bb	bb
Block6548	aaxbb	aa	ab	aa	aa	bb	bb	bb	aa	bb	bb	bb	bb	aa	bb	bb	aa	aa	aa	bb	bb	bb	aa	aa	bb	bb	bb	bb	bb	aa	bb	bb	bb	bb	aa	bb	aa	bb	aa	bb	bb	bb	aa	bb	aa	aa	aa	bb	bb
Block6562	aaxbb	aa	ab	aa	aa	bb	bb	bb	aa	bb	bb	bb	bb	aa	bb	bb	aa	aa	aa	bb	bb	bb	aa	aa	bb	bb	bb	bb	bb	aa	bb	bb	bb	bb	aa	bb	aa	bb	aa	bb	bb	bb	aa	bb	aa	aa	aa	bb	bb
Block6561	aaxbb	aa	ab	aa	aa	bb	bb	bb	aa	bb	bb	bb	bb	aa	bb	bb	aa	aa	aa	bb	bb	bb	aa	aa	bb	bb	bb	bb	bb	aa	bb	bb	bb	bb	aa	bb	aa	bb	aa	bb	bb	bb	aa	bb	aa	aa	aa	bb	bb
Block6554	aaxbb	aa	ab	aa	aa	bb	bb	bb	aa	bb	bb	bb	bb	aa	bb	bb	aa	aa	aa	bb	bb	bb	aa	aa	bb	bb	bb	bb	bb	aa	bb	bb	bb	bb	aa	bb	aa	bb	aa	bb	bb	bb	aa	bb	aa	aa	aa	bb	bb
Block6553	aaxbb	aa	ab	aa	aa	bb	bb	bb	aa	bb	bb	bb	bb	aa	bb	bb	aa	aa	aa	bb	bb	bb	aa	aa	bb	bb	bb	bb	bb	aa	bb	bb	bb	bb	aa	bb	aa	bb	aa	bb	bb	bb	aa	bb	aa	aa	aa	bb	bb
Block6552	aaxbb	aa	ab	aa	aa	bb	bb	bb	aa	bb	bb	bb	bb	aa	bb	bb	aa	aa	aa	bb	bb	bb	aa	aa	bb	bb	bb	bb	bb	aa	bb	bb	bb	bb	aa	bb	aa	bb	aa	bb	bb	bb	aa	bb	aa	aa	aa	bb	bb
Block6566	aaxbb	aa	ab	aa	aa	bb	bb	bb	aa	bb	bb	bb	bb	aa	bb	bb	aa	aa	aa	bb	bb	bb	aa	aa	bb	bb	bb	bb	bb	aa	bb	bb	bb	bb	aa	bb	aa	bb	aa	bb	bb	bb	aa	bb	aa	aa	aa	bb	bb
Block6568	aaxbb	aa	ab	aa	aa	bb	bb	bb	aa	bb	bb	bb	bb	ab	aa	bb	aa	aa	aa	bb	bb	bb	aa	aa	bb	bb	bb	bb	bb	aa	bb	bb	bb	bb	aa	bb	aa	bb	aa	bb	bb	bb	aa	bb	aa	aa	aa	bb	bb
Block6570	aaxbb	aa	aa	aa	aa	bb	bb	bb	aa	bb	bb	bb	bb	ab	aa	bb	aa	aa	aa	bb	bb	bb	aa	aa	bb	bb	bb	bb	bb	aa	bb	bb	bb	bb	aa	bb	aa	bb	aa	bb	bb	bb	aa	bb	aa	aa	aa	bb	bb
Block6572	aaxbb	aa	aa	aa	aa	bb	bb	bb	aa	bb	bb	bb	bb	ab	aa	bb	aa	aa	aa	bb	bb	bb	aa	aa	bb	bb	bb	bb	aa	aa	bb	bb	bb	bb	aa	bb	aa	bb	bb	bb	aa	bb	aa	bb	aa	aa	aa	bb	bb
Block6573	aaxbb	aa	aa	aa	aa	bb	bb	bb	aa	bb	bb	bb	bb	ab	aa	bb	aa	aa	aa	bb	bb	bb	aa	aa	bb	bb	bb	bb	aa	aa	bb	bb	bb	bb	aa	bb	aa	bb	bb	bb	aa	bb	aa	bb	aa	aa	aa	bb	bb
Block6584	aaxbb	aa	aa	aa	aa	bb	bb	bb	aa	bb	bb	bb	bb	ab	aa	bb	aa	aa	aa	bb	bb	bb	aa	aa	bb	bb	bb	bb	aa	aa	bb	bb	bb	bb	aa	bb	aa	bb	bb	bb	aa	bb	aa	bb	aa	aa	aa	bb	bb
Block6601	aaxbb	aa	aa	aa	aa	bb	bb	bb	aa	bb	bb	bb	bb	ab	aa	bb	aa	aa	aa	bb	bb	bb	aa	aa	bb	bb	bb	bb	aa	aa	bb	bb	bb	bb	aa	bb	aa	bb	bb	bb	aa	bb	aa	bb	aa	aa	aa	bb	bb
Block6585	aaxbb	aa	aa	aa	aa	bb	bb	bb	aa	bb	bb	bb	bb	ab	aa	bb	aa	aa	aa	bb	bb	bb	aa	aa	bb	bb	bb	bb	aa	aa	bb	bb	bb	bb	aa	bb	aa	bb	bb	bb	aa	bb	aa	bb	aa	aa	aa	bb	bb
Block6609	aaxbb	aa	aa	aa	aa	bb	bb	bb	aa	bb	bb	bb	bb	ab	aa	bb	aa	aa	aa	bb	bb	bb	aa	aa	bb	bb	bb	bb	aa	aa	bb	bb	bb	bb	aa	bb	aa	bb	bb	bb	aa	bb	aa	bb	aa	aa	aa	bb	bb
Block6586	aaxbb	aa	aa	aa	aa	bb	bb	bb	aa	bb	bb	bb	bb	ab	aa	bb	aa	aa	aa	bb	bb	bb	aa	aa	bb	bb	bb	bb	aa	aa	bb	bb	bb	bb	aa	bb	aa	bb	bb	bb	aa	bb	aa	bb	aa	aa	aa	bb	bb
Block6595	aaxbb	aa	aa	aa	aa	bb	bb	bb	aa	bb	bb	bb	bb	ab	aa	bb	aa	aa	aa	bb	bb	bb	aa	aa	bb	bb	bb	bb	aa	aa	bb	bb	bb	bb	aa	bb	aa	bb	bb	bb	aa	bb	aa	bb	aa	aa	aa	bb	bb
Block6596	aaxbb	aa	aa	aa	aa	bb	bb	bb	aa	bb	bb	bb	bb	ab	aa	bb	aa	aa	aa	bb	bb	bb	aa	aa	bb	bb	bb	bb	aa	aa	bb	bb	bb	bb	aa	bb	aa	bb	bb	bb	aa	bb	aa	bb	aa	aa	aa	bb	bb
Block6597	aaxbb	aa	aa	aa	aa	bb	bb	bb	aa	bb	bb	bb	bb	ab	aa	bb	aa	aa	aa	bb	bb	bb	aa	aa	bb	bb	bb	bb	aa	aa	bb	bb	bb	bb	aa	bb	aa	bb	bb	bb	aa	bb	aa	bb	aa	aa	aa	bb	bb
Block6589	aaxbb	aa	aa	aa	aa	bb	bb	bb	aa	bb	bb	bb	bb	ab	aa	bb	aa	aa	aa	bb	bb	bb	aa	aa	bb	bb	bb	bb	aa	aa	bb	bb	bb	bb	aa	bb	aa	bb	bb	bb	aa	bb	aa	bb	aa	aa	aa	bb	bb
Block6590	aaxbb	aa	aa	aa	aa	bb	bb	bb	aa	bb	bb	bb	bb	ab	aa	bb	aa	aa	aa	bb	bb	bb	aa	aa	bb	bb	bb	bb	aa	aa	bb	bb	bb	bb	aa	bb	aa	bb	bb	bb	aa	bb	aa	bb	aa	aa	aa	bb	bb
Block6606	aaxbb	aa	aa	aa	aa	bb	bb	bb	aa	bb	bb	bb	bb	ab	aa	bb	aa	aa	aa	bb	bb	bb	aa	aa	bb	bb	bb	bb	aa	aa	bb	bb	bb	bb	aa	bb	aa	bb	bb	bb	aa	bb	aa	bb	aa	aa	aa	bb	bb
Block6616	aaxbb	aa	aa	aa	aa	bb	bb	bb	aa	bb	bb	bb	bb	ab	aa	bb	aa	aa	aa	bb	bb	bb	aa	aa	bb	bb	bb	bb	aa	aa	bb	bb	bb	bb	aa	bb	aa	bb	bb	bb	aa	bb	aa	bb	aa	aa	aa	bb	bb
Block6617	aaxbb	aa	aa	aa	aa	bb	bb	bb	aa	bb	bb	bb	bb	ab	aa	bb	aa	aa	aa	bb	bb	bb	aa	aa	bb	bb	bb	bb	aa	aa	bb	bb	bb	bb	aa	bb	aa	bb	bb	bb	aa	bb	aa	bb	aa	aa	aa	bb	bb
Block6618	aaxbb	aa	aa	aa	aa	bb	bb	bb	aa	bb	bb	bb	bb	ab	aa	bb	aa	aa	aa	bb	bb	bb	aa	aa	bb	bb	bb	bb	aa	bb	bb	bb	bb	bb	aa	bb	aa	bb	bb	bb	aa	bb	aa	bb	aa	aa	aa	bb	bb
Block6621	aaxbb	aa	aa	aa	aa	bb	bb	bb	aa	bb	bb	bb	bb	ab	aa	bb	aa	aa	aa	bb	bb	bb	aa	aa	bb	bb	bb	bb	aa	bb	bb	bb	bb	bb	aa	bb	aa	bb	bb	bb	aa	bb	aa	bb	aa	aa	aa	bb	bb
Block6622	aaxbb	aa	aa	aa	aa	bb	bb	bb	aa	bb	bb	bb	bb	ab	aa	bb	aa	aa	aa	bb	bb	bb	aa	aa	bb	bb	bb	bb	aa	bb	bb	bb	bb	bb	aa	bb	aa	bb	bb	bb	aa	bb	aa	bb	aa	aa	aa	bb	bb
Block6623	aaxbb	aa	aa	aa	aa	bb	bb	bb	aa	bb	bb	bb	bb	ab	aa	bb	aa	aa	aa	bb	bb	bb	aa	aa	bb	bb	bb	bb	aa	bb	bb	bb	bb	bb	aa	bb	aa	bb	bb	bb	aa	bb	aa	bb	aa	aa	aa	bb	bb
Block6625	aaxbb	aa	aa	aa	aa	bb	bb	bb	aa	bb	bb	bb	bb	ab	aa	bb	aa	aa	aa	bb	bb	bb	aa	aa	bb	bb	bb	bb	aa	bb	bb	bb	bb	bb	aa	bb	aa	bb	bb	bb	aa	bb	aa	bb	aa	aa	aa	bb	bb
Block6627	aaxbb	aa	aa	aa	aa	bb	bb	bb	aa	bb	bb	bb	bb	ab	aa	bb	aa	aa	aa	bb	bb	bb	aa	aa	bb	bb	bb	bb	aa	bb	bb	bb	bb	bb	aa	bb	aa	bb	bb	bb	aa	bb	aa	bb	aa	aa	aa	bb	bb
Block6629	aaxbb	aa	aa	aa	aa	bb	bb	bb	aa	bb	bb	bb	bb	ab	aa	bb	aa	aa	aa	bb	bb	bb	aa	aa	bb	bb	bb	bb	aa	bb	bb	bb	bb	bb	aa	bb	aa	bb	bb	bb	aa	bb	aa	bb	aa	aa	aa	bb	bb
Block6637	aaxbb	aa	aa	aa	aa	bb	bb	bb	aa	bb	bb	bb	bb	ab	aa	bb	aa	aa	aa	bb	bb	bb	aa	aa	bb	bb	bb	bb	aa	bb	bb	bb	bb	bb	aa	bb	aa	bb	bb	bb	aa	bb	aa	bb	aa	aa	aa	bb	bb
Block6638	aaxbb	aa	aa	aa	aa	bb	bb	bb	aa	bb	bb	bb	bb	ab	aa	bb	aa	aa	aa	bb	bb	bb	aa	aa	bb	bb	bb	bb	aa	bb	bb	bb	bb	bb	aa	bb	aa	bb	bb	bb	aa	bb	aa	bb	aa	aa	aa	bb	bb
Block6639	aaxbb	aa	aa	aa	aa	bb	bb	bb	aa	bb	bb	bb	bb	ab	aa	bb	aa	aa	aa	bb	bb	bb	aa	aa	bb	bb	bb	bb	aa	bb	bb	bb	bb	bb	aa	bb	aa	bb	bb	bb	aa	bb	aa	bb	aa	aa	aa	bb	bb
Block6640	aaxbb	aa	aa	aa	aa	bb	bb	bb	aa	bb	bb	bb	bb	ab	aa	bb	aa	aa	aa	bb	bb	bb	aa	aa	bb	bb	bb	bb	aa	bb	bb	bb	bb	bb	aa	bb	aa	bb	bb	bb	aa	bb	aa	bb	aa	aa	aa	bb	bb
Block6643	aaxbb	aa	aa	aa	aa	bb	bb	bb	aa	bb	bb	bb	bb	ab	aa	bb	aa	aa	aa	bb	bb	bb	aa	aa	bb	bb	bb	bb	aa	bb	bb	bb	bb	bb	aa	bb	aa	bb	bb	bb	aa	bb	aa	bb	aa	aa	aa	bb	bb
Block6646	aaxbb	aa	aa	aa	aa	bb	bb	bb	aa	bb	bb	bb	bb	ab	aa	bb	aa	aa	aa	bb	bb	bb	aa	aa	bb	bb	bb	bb	aa	bb	bb	bb	bb	bb	aa	bb	aa	bb	bb	bb	aa	bb	aa	bb	aa	aa	aa	bb	bb
Block6671	aaxbb	aa	aa	aa	aa	bb	bb	bb	aa	bb	bb	bb	bb	ab	aa	bb	aa	aa	aa	bb	bb	bb	aa	aa	bb	bb	bb	bb	aa	bb	bb	bb	bb	bb	aa	bb	aa	bb	bb	bb	aa	bb	aa	bb	aa	aa	aa	bb	bb
Block6672	aaxbb	aa	aa	aa	aa	bb	bb	bb	aa	bb	bb	bb	bb	ab	aa	bb	aa	aa	aa	bb	bb	bb	aa	aa	bb	bb	bb	bb	aa	bb	bb	bb	bb	bb	aa	bb	aa	bb	bb	bb	aa	bb	aa	bb	aa	aa	aa	bb	bb
Block6674	aaxbb	aa	aa	aa	aa	bb	bb	bb	aa	bb	bb	bb	bb	ab	aa	bb	aa	aa	aa	bb	bb	bb	aa	aa	bb	bb	bb	bb	aa	bb	bb	bb	bb	bb	aa	bb	aa	bb	bb	bb	aa	bb	aa	bb	aa	aa	aa	bb	bb
Block6675	aaxbb	aa	aa	aa	aa	bb	bb	bb	aa	bb	bb	bb	bb	ab	aa	bb	aa	aa	aa	bb	bb	bb	aa	aa	bb	bb	bb	bb	aa	bb	bb	bb	bb	bb	aa	bb	aa	bb	bb	bb	aa	bb	aa	bb	aa	aa	aa	bb	bb
Block6677	aaxbb	aa	aa	aa	aa	bb	bb	bb	aa	bb	bb	bb	bb	ab	aa	bb	aa	aa	aa	bb	bb	bb	aa	aa	bb	bb	bb	bb	aa	bb	bb	bb	bb	bb	aa	bb	aa	bb	bb	bb	aa	bb	aa	bb	aa	aa	aa	bb	bb
Block6678	aaxbb	aa	aa	aa	aa	bb	bb	bb	aa	bb	bb	bb	bb	ab	aa	bb	aa	aa	aa	bb	bb	bb	aa	aa	bb	bb	bb	bb	aa	bb	bb	bb	bb	bb	aa	bb	aa	bb	bb	bb	aa	bb	aa	bb	aa	aa	aa	bb	bb
Block6681	aaxbb	aa	aa	aa	aa	bb	bb	bb	aa	bb	bb	bb	bb	ab	aa	bb	aa	aa	aa	bb	bb	bb	aa	aa	bb	bb	bb	bb	aa	bb	bb	bb	bb	bb	aa	bb	aa	bb	bb	bb	aa	bb	aa	bb	aa	aa	aa	bb	bb
Block6683	aaxbb	aa	aa	aa	aa	bb	bb	bb	aa	bb	bb	bb	bb	ab	aa	bb	aa	aa	aa	bb	bb	bb	aa	aa	bb	bb	bb	bb	aa	bb	bb	bb	bb	bb	aa	bb	aa	bb	bb	bb	aa	bb	aa	bb	aa	aa	aa	bb	bb
Block6684	aaxbb	aa	aa	aa	aa	bb	bb	bb	aa	bb	bb	bb	bb	ab	aa	bb	aa	aa	aa	bb	bb	bb	aa	aa	bb	bb	bb	bb	aa	bb	bb	bb	bb	bb	aa	bb	aa	bb	bb	bb	aa	bb	aa	bb	aa	aa	aa	bb	bb
Block6685	aaxbb	aa	aa	aa	aa	bb	bb	bb	aa	bb	bb	bb	bb	ab	aa	bb	aa	aa	aa	bb	bb	bb	aa	aa	bb	bb	bb	bb	aa	bb	bb	bb	bb	bb	aa	bb	aa	bb	bb	bb	aa	bb	aa	bb	aa	aa	aa	bb	bb
Block6686	aaxbb	aa	aa	aa	aa	bb	bb	bb	aa	bb	bb	bb	bb	ab	aa	bb	aa	aa	aa	bb	bb	bb	aa	aa	bb	bb	bb	bb	aa	bb	bb	bb	bb	bb	aa	bb	aa	bb	bb	bb	aa	bb	aa	bb	aa	aa	aa	bb	bb
Block6687	aaxbb	aa	aa	aa	aa	bb	bb	bb	aa	bb	bb	bb	bb	ab	aa	bb	aa	aa	aa	bb	bb	bb	aa	aa	bb	bb	bb	bb	aa	bb	bb	bb	bb	bb	aa	bb	aa	bb	bb	bb	aa	bb	aa	bb	aa	aa	aa	bb	bb
Block6688	aaxbb	aa	aa	aa	aa	bb	bb	bb	aa	bb	bb	bb	bb	ab	aa	bb	aa	aa	aa	bb	bb	bb	aa	aa	bb	bb	bb	bb	aa	bb	bb	bb	bb	bb	aa	bb	aa	bb	bb	bb	aa	bb	aa	bb	aa	aa	aa	bb	bb
Block6691	aaxbb	aa	aa	aa	aa	bb	bb	bb	aa	bb	bb	bb	bb	ab	aa	bb	aa	aa	aa	bb	bb	bb	aa	aa	bb	bb	bb	bb	aa	bb	bb	bb	bb	bb	aa	bb	aa	bb	bb	bb	aa	bb	aa	bb	aa	aa	aa	bb	bb
Block6647	aaxbb	aa	aa	aa	aa	bb	bb	bb	aa	bb	bb	bb	bb	ab	aa	bb	aa	aa	aa	bb	bb	bb	aa	aa	bb	bb	bb	bb	aa	bb	bb	bb	bb	bb	aa	bb	aa	bb	bb	bb	aa	bb	aa	bb	aa	aa	aa	bb	bb
Block6651	aaxbb	aa	aa	aa	aa	bb	bb	bb	aa	bb	bb	bb	bb	ab	aa	bb	aa	aa	aa	bb	bb	bb	aa	aa	bb	bb	bb	bb	aa	bb	bb	bb	bb	bb	aa	bb	aa	bb	bb	bb	aa	bb	aa	bb	aa	aa	aa	bb	bb
Block6653	aaxbb	aa	aa	aa	aa	bb	bb	bb	aa	bb	bb	bb	bb	ab	aa	bb	aa	aa	aa	bb	bb	bb	aa	aa	bb	bb	bb	bb	aa	bb	bb	bb	bb	bb	aa	bb	aa	bb	bb	bb	aa	bb	aa	bb	aa	aa	aa	bb	bb
Block6663	aaxbb	aa	aa	aa	aa	bb	bb	bb	aa	bb	bb	bb	bb	ab	aa	bb	aa	aa	aa	bb	bb	bb	aa	aa	bb	bb	bb	bb	aa	bb	bb	bb	bb	bb	aa	bb	aa	bb	bb	bb	aa	bb	aa	bb	aa	aa	aa	bb	bb
Block6666	aaxbb	aa	aa	aa	aa	bb	bb	bb	aa	bb	bb	bb	bb	ab	aa	bb	aa	aa	aa	bb	bb	bb	aa	aa	bb	bb	bb	bb	aa	bb	bb	bb	bb	bb	aa	bb	aa	bb	bb	bb	aa	bb	aa	bb	aa	aa	aa	bb	bb
Block6669	aaxbb	aa	aa	aa	aa	bb	bb	bb	aa	bb	bb	bb	bb	ab	aa	bb	aa	aa	aa	bb	bb	bb	aa	aa	bb	bb	bb	bb	aa	bb	bb	bb	bb	bb	aa	bb	aa	bb	bb	bb	aa	bb	aa	bb	aa	aa	aa	bb	bb
Block6670	aaxbb	aa	aa	aa	aa	bb	bb	bb	aa	bb	bb	bb	bb	ab	aa	bb	aa	aa	aa	bb	bb	bb	aa	aa	bb	bb	bb	bb	aa	bb	bb	bb	bb	bb	aa	bb	aa	bb	bb	bb	aa	bb	aa	bb	aa	aa	aa	bb	bb
Block6679	aaxbb	aa	aa	aa	aa	bb	bb	bb	aa	bb	bb	bb	bb	ab	aa	bb	aa	aa	aa	bb	bb	bb	aa	aa	bb	bb	bb	bb	aa	bb	bb	bb	bb	bb	aa	bb	aa	bb	bb	bb	aa	bb	aa	bb	aa	aa	aa	bb	bb
Block6704	aaxbb	aa	aa	aa	aa	bb	bb	bb	aa	bb	bb	bb	bb	ab	aa	bb	aa	aa	aa	bb	bb	bb	aa	aa	bb	bb	bb	bb	aa	bb	bb	bb	bb	bb	aa	bb	aa	bb	bb	bb	aa	bb	aa	bb	aa	aa	aa	bb	bb
Block6729	aaxbb	aa	aa	aa	aa	bb	bb	bb	aa	bb	bb	bb	bb	ab	aa	bb	aa	aa	aa	bb	bb	bb	aa	aa	bb	bb	bb	bb	aa	bb	bb	bb	bb	bb	aa	bb	aa	bb	bb	bb	aa	bb	aa	bb	aa	aa	aa	bb	bb
Block6730	aaxbb	aa	aa	aa	aa	bb	bb	bb	aa	bb	bb	bb	bb	ab	aa	bb	aa	aa	aa	bb	bb	bb	aa	aa	bb	bb	bb	bb	aa	bb	bb	bb	bb	bb	aa	bb	aa	bb	bb	bb	aa	bb	aa	bb	aa	aa	aa	bb	bb
Block6734	aaxbb	aa	aa	aa	aa	bb	bb	bb	aa	bb	bb	bb	bb	ab	aa	bb	aa	aa	aa	bb	bb	bb	aa	aa	bb	bb	bb	bb	aa	bb	bb	bb	bb	bb	aa	bb	aa	bb	bb	bb	aa	bb	aa	bb	aa	aa	aa	bb	bb
Block6735	aaxbb	aa	aa	aa	aa	bb	bb	bb	aa	bb	bb	bb	bb	ab	aa	bb	aa	aa	aa	bb	bb	bb	aa	aa	bb	bb	bb	bb	aa	bb	bb	bb	bb	bb	aa	bb	aa	bb	bb	bb	aa	bb	aa	bb	aa	aa	aa	bb	bb
Block6736	aaxbb	aa	aa	aa	aa	bb	bb	bb	aa	bb	bb	bb	bb	ab	aa	bb	aa	aa	aa	bb	bb	bb	aa	aa	bb	bb	bb	bb	aa	bb	bb	bb	bb	bb	aa	bb	aa	bb	bb	bb	aa	bb	aa	bb	aa	aa	aa	bb	bb
Block6737	aaxbb	aa	aa	aa	aa	bb	bb	bb	aa	bb	bb	bb	bb	ab	aa	bb	aa	aa	aa	bb	bb	bb	aa	aa	bb	bb	bb	bb	aa	bb	bb	bb	bb	bb	aa	bb	aa	bb	bb	bb	aa	bb	aa	bb	aa	aa	aa	bb	bb
Block6695	aaxbb	aa	aa	aa	aa	bb	bb	bb	aa	bb	bb	bb	bb	ab	aa	bb	aa	aa	aa	bb	bb	bb	aa	aa	bb	bb	bb	bb	aa	bb	bb	bb	bb	bb	aa	bb	aa	bb	bb	bb	aa	bb	aa	bb	aa	aa	aa	bb	bb
Block6696	aaxbb	aa	aa	aa	aa	bb	bb	bb	aa	bb	bb	bb	bb	ab	aa	bb	aa	aa	aa	bb	bb	bb	aa	aa	bb	bb	bb	bb	aa	bb	bb	bb	bb	bb	aa	bb	aa	bb	bb	bb	aa	bb	aa	bb	aa	aa	aa	bb	bb
Block6738	aaxbb	aa	aa	aa	aa	bb	bb	bb	aa	bb	bb	bb	bb	ab	aa	bb	aa	aa	aa	bb	bb	bb	aa	aa	bb	bb	bb	bb	aa	bb	bb	bb	bb	bb	aa	bb	aa	bb	bb	bb	aa	bb	aa	bb	aa	aa	aa	bb	bb
Block6864	aaxbb	aa	aa	aa	aa	bb	bb	bb	aa	bb	bb	bb	bb	ab	aa	bb	aa	aa	aa	bb	bb	bb	aa	aa	bb	bb	bb	bb	aa	bb	bb	bb	bb	bb	aa	bb	aa	bb	bb	bb	aa	bb	aa	bb	aa	aa	aa	bb	bb
Block6857	aaxbb	aa	aa	aa	aa	bb	bb	bb	aa	bb	bb	bb	bb	ab	aa	bb	aa	aa	aa	bb	bb	bb	aa	aa	bb	bb	bb	bb	aa	bb	bb	bb	bb	bb	aa	bb	aa	bb	aa	bb	aa	bb	aa	bb	aa	aa	aa	bb	bb
Block6853	aaxbb	aa	aa	aa	aa	bb	bb	bb	aa	bb	bb	bb	bb	ab	aa	bb	aa	aa	aa	bb	bb	bb	aa	aa	bb	bb	bb	bb	aa	bb	bb	bb	bb	bb	aa	bb	aa	bb	aa	bb	aa	bb	aa	bb	aa	aa	aa	bb	bb
Block6790	aaxbb	aa	aa	aa	aa	bb	bb	bb	aa	bb	bb	bb	bb	ab	aa	bb	aa	aa	aa	bb	bb	bb	aa	aa	bb	bb	bb	bb	aa	bb	bb	bb	bb	bb	aa	bb	aa	bb	aa	bb	aa	bb	aa	bb	aa	aa	aa	bb	bb
Block6804	aaxbb	aa	aa	aa	aa	bb	bb	bb	aa	bb	bb	bb	bb	ab	aa	bb	aa	aa	aa	bb	bb	bb	aa	aa	bb	bb	bb	bb	aa	bb	bb	bb	bb	bb	aa	bb	aa	bb	aa	bb	aa	bb	aa	bb	aa	aa	aa	bb	bb
Block6810	aaxbb	aa	aa	aa	aa	bb	bb	bb	aa	bb	bb	bb	bb	ab	aa	bb	aa	aa	aa	bb	bb	bb	aa	aa	bb	bb	bb	bb	aa	bb	bb	bb	bb	bb	aa	bb	aa	bb	aa	bb	aa	bb	aa	bb	aa	aa	aa	bb	bb
Block6812	aaxbb	aa	aa	aa	aa	bb	bb	bb	aa	bb	bb	bb	bb	ab	aa	bb	aa	aa	aa	bb	bb	bb	aa	aa	bb	bb	bb	bb	aa	bb	bb	bb	bb	bb	aa	bb	aa	bb	aa	bb	aa	bb	aa	bb	aa	aa	aa	bb	bb
Block6818	aaxbb	aa	aa	aa	aa	bb	bb	bb	aa	bb	bb	bb	bb	ab	aa	bb	aa	aa	aa	bb	bb	bb	aa	aa	bb	bb	bb	bb	aa	bb	bb	bb	bb	bb	aa	bb	aa	bb	aa	bb	aa	bb	aa	bb	aa	aa	aa	bb	bb
Block6821	aaxbb	aa	aa	aa	aa	bb	bb	bb	aa	bb	bb	bb	bb	ab	aa	bb	aa	aa	aa	bb	bb	bb	aa	aa	bb	bb	bb	bb	aa	bb	bb	bb	bb	bb	aa	bb	aa	bb	aa	bb	aa	bb	aa	bb	aa	aa	aa	bb	bb
Block6739	aaxbb	aa	aa	aa	aa	bb	bb	bb	aa	bb	bb	bb	bb	ab	aa	bb	aa	aa	aa	bb	bb	bb	aa	aa	bb	bb	bb	bb	aa	bb	bb	bb	bb	bb	aa	bb	aa	bb	aa	bb	aa	bb	aa	bb	aa	aa	aa	bb	bb
Block6740	aaxbb	aa	aa	aa	aa	bb	bb	bb	aa	bb	bb	bb	bb	ab	aa	bb	aa	aa	aa	bb	bb	bb	aa	aa	bb	bb	bb	bb	aa	bb	bb	bb	bb	bb	aa	bb	aa	bb	aa	bb	aa	bb	aa	bb	aa	aa	aa	bb	bb
Block6741	aaxbb	aa	aa	aa	aa	bb	bb	bb	aa	bb	bb	bb	bb	ab	aa	bb	aa	aa	aa	bb	bb	bb	aa	aa	bb	bb	bb	bb	aa	bb	bb	bb	bb	bb	aa	bb	aa	bb	aa	bb	aa	bb	aa	bb	aa	aa	aa	bb	bb
Block6752	aaxbb	aa	aa	aa	aa	bb	bb	bb	aa	bb	bb	bb	bb	ab	aa	bb	aa	aa	aa	bb	bb	bb	aa	aa	bb	bb	bb	bb	aa	bb	bb	bb	bb	bb	aa	bb	aa	bb	aa	bb	aa	bb	aa	bb	aa	aa	aa	bb	bb
Block6760	aaxbb	aa	aa	aa	aa	bb	bb	bb	aa	bb	bb	bb	bb	ab	aa	bb	aa	aa	aa	bb	bb	bb	aa	aa	bb	bb	bb	bb	aa	bb	bb	bb	bb	bb	aa	bb	aa	bb	aa	bb	aa	bb	aa	bb	aa	aa	aa	bb	bb
Block6765	aaxbb	aa	aa	aa	aa	bb	bb	bb	aa	bb	bb	bb	bb	ab	aa	bb	aa	aa	aa	bb	bb	bb	aa	aa	bb	bb	bb	bb	aa	bb	bb	bb	bb	bb	aa	bb	aa	bb	aa	bb	aa	bb	aa	bb	aa	aa	aa	bb	bb
Block6767	aaxbb	aa	aa	aa	aa	bb	bb	bb	aa	bb	bb	bb	bb	ab	aa	bb	aa	aa	aa	bb	bb	bb	aa	aa	bb	bb	bb	bb	aa	bb	bb	bb	bb	bb	aa	bb	aa	bb	aa	bb	aa	bb	aa	bb	aa	aa	aa	bb	bb
Block6786	aaxbb	aa	aa	aa	aa	bb	bb	bb	aa	bb	bb	bb	bb	ab	aa	bb	aa	aa	aa	bb	bb	bb	aa	aa	bb	bb	bb	bb	aa	bb	bb	bb	bb	bb	aa	bb	aa	bb	aa	bb	aa	bb	aa	bb	aa	aa	aa	bb	bb
Block6836	aaxbb	aa	aa	aa	aa	bb	bb	bb	aa	bb	bb	bb	bb	ab	aa	bb	aa	aa	aa	bb	bb	bb	aa	aa	bb	bb	bb	bb	aa	bb	bb	bb	bb	bb	aa	bb	aa	bb	aa	bb	aa	bb	aa	bb	aa	aa	aa	bb	bb
Block6843	aaxbb	aa	aa	aa	aa	bb	bb	bb	aa	bb	bb	bb	bb	ab	aa	bb	aa	aa	aa	bb	bb	bb	aa	aa	bb	bb	bb	bb	aa	bb	bb	bb	bb	bb	aa	bb	aa	bb	aa	bb	aa	bb	aa	bb	aa	aa	aa	bb	bb
Block6846	aaxbb	aa	aa	aa	aa	bb	bb	bb	aa	bb	bb	bb	bb	ab	aa	bb	aa	aa	aa	bb	bb	bb	aa	aa	bb	bb	bb	bb	aa	bb	bb	bb	bb	bb	aa	bb	aa	bb	aa	bb	aa	bb	aa	bb	aa	aa	aa	bb	bb
Block6849	aaxbb	aa	aa	aa	aa	bb	bb	bb	aa	bb	bb	bb	bb	ab	aa	bb	aa	aa	aa	bb	bb	bb	aa	aa	bb	bb	bb	bb	aa	bb	bb	bb	bb	bb	aa	bb	aa	bb	aa	bb	aa	bb	aa	bb	aa	aa	aa	bb	bb
Block6865	aaxbb	aa	aa	aa	aa	bb	bb	bb	aa	bb	bb	bb	bb	ab	aa	bb	aa	aa	aa	bb	bb	bb	aa	aa	bb	bb	bb	bb	aa	bb	bb	bb	bb	bb	aa	bb	aa	bb	aa	bb	aa	bb	aa	bb	aa	aa	aa	bb	bb
Block6870	aaxbb	aa	aa	aa	aa	bb	bb	bb	aa	bb	bb	bb	bb	ab	aa	bb	aa	aa	aa	bb	bb	bb	aa	aa	bb	bb	bb	bb	aa	bb	bb	bb	bb	bb	aa	bb	aa	bb	aa	bb	aa	bb	aa	bb	aa	aa	aa	bb	bb
Block6871	aaxbb	aa	aa	aa	aa	bb	bb	bb	aa	bb	bb	bb	bb	ab	aa	bb	aa	aa	aa	bb	bb	bb	aa	aa	bb	bb	bb	bb	aa	bb	bb	bb	bb	bb	aa	bb	aa	bb	aa	bb	aa	bb	aa	bb	aa	aa	aa	bb	bb
Block6880	aaxbb	aa	aa	aa	aa	bb	bb	bb	aa	bb	bb	bb	bb	ab	aa	bb	aa	aa	aa	bb	bb	bb	aa	aa	bb	bb	bb	bb	aa	bb	bb	bb	bb	bb	aa	bb	aa	bb	aa	bb	aa	bb	aa	bb	aa	aa	aa	bb	bb
Block6932	aaxbb	aa	aa	aa	aa	bb	bb	bb	aa	bb	bb	bb	bb	ab	aa	bb	aa	aa	aa	bb	bb	bb	aa	aa	bb	bb	bb	bb	aa	bb	bb	bb	bb	bb	aa	bb	aa	bb	aa	bb	aa	bb	aa	bb	aa	aa	aa	bb	bb
Block6949	aaxbb	aa	aa	aa	aa	bb	bb	bb	aa	bb	bb	bb	bb	ab	aa	bb	aa	aa	aa	bb	bb	bb	aa	aa	bb	bb	bb	bb	aa	bb	bb	bb	bb	bb	aa	bb	aa	bb	aa	bb	aa	bb	aa	bb	aa	aa	aa	bb	bb
Block6951	aaxbb	aa	aa	aa	aa	bb	bb	bb	aa	bb	bb	bb	bb	ab	aa	bb	aa	aa	aa	bb	bb	bb	aa	aa	bb	bb	bb	bb	aa	bb	bb	bb	bb	bb	aa	bb	aa	bb	aa	bb	aa	bb	aa	bb	aa	aa	aa	bb	bb
Block6953	aaxbb	aa	aa	aa	aa	bb	bb	bb	aa	bb	bb	bb	bb	ab	aa	bb	aa	aa	aa	bb	bb	bb	aa	aa	bb	bb	bb	bb	aa	bb	bb	bb	bb	bb	aa	bb	aa	bb	aa	bb	aa	bb	aa	bb	aa	aa	aa	bb	bb
Block6956	aaxbb	aa	aa	aa	aa	bb	bb	bb	aa	bb	bb	bb	bb	ab	aa	bb	aa	aa	aa	bb	bb	bb	aa	aa	bb	bb	bb	bb	aa	bb	bb	bb	bb	bb	aa	bb	aa	bb	aa	bb	aa	bb	aa	bb	aa	aa	aa	bb	bb
Block6964	aaxbb	aa	aa	aa	aa	bb	bb	bb	aa	bb	bb	bb	bb	ab	aa	bb	aa	aa	aa	bb	bb	bb	aa	aa	bb	bb	bb	bb	aa	bb	bb	bb	bb	bb	aa	bb	aa	bb	aa	bb	aa	bb	aa	bb	aa	aa	aa	bb	bb
Block6969	aaxbb	aa	aa	aa	aa	bb	bb	bb	aa	bb	bb	bb	bb	ab	aa	bb	aa	aa	aa	bb	bb	bb	aa	aa	bb	bb	bb	bb	aa	bb	bb	bb	bb	bb	aa	bb	aa	bb	aa	bb	aa	bb	aa	bb	aa	aa	aa	bb	bb
Block6975	aaxbb	aa	aa	aa	aa	bb	bb	bb	aa	bb	bb	bb	bb	ab	aa	bb	aa	aa	aa	bb	bb	bb	aa	aa	bb	bb	bb	bb	aa	bb	bb	bb	bb	bb	aa	bb	aa	bb	aa	bb	aa	bb	aa	bb	aa	aa	aa	bb	bb
Block6985	aaxbb	aa	aa	aa	aa	bb	bb	bb	aa	bb	bb	bb	bb	ab	aa	bb	aa	aa	aa	bb	bb	bb	aa	aa	bb	bb	bb	bb	aa	bb	bb	bb	bb	bb	aa	bb	aa	bb	aa	bb	aa	bb	aa	bb	aa	aa	aa	bb	bb
Block6988	aaxbb	aa	aa	aa	aa	bb	bb	bb	aa	bb	bb	bb	bb	ab	aa	bb	aa	aa	aa	bb	bb	bb	aa	aa	bb	bb	bb	bb	aa	bb	bb	bb	bb	bb	aa	bb	aa	bb	aa	bb	aa	bb	aa	bb	aa	aa	aa	bb	bb
Block6994	aaxbb	aa	aa	aa	aa	bb	bb	bb	aa	bb	bb	bb	bb	ab	aa	bb	aa	aa	aa	bb	bb	bb	aa	aa	bb	bb	bb	bb	aa	bb	bb	bb	bb	bb	aa	bb	aa	bb	aa	bb	aa	bb	aa	bb	aa	aa	aa	bb	bb
Block6995	aaxbb	aa	aa	aa	aa	bb	bb	bb	aa	bb	bb	bb	bb	ab	aa	bb	aa	aa	aa	bb	bb	bb	aa	aa	bb	bb	bb	bb	aa	bb	bb	bb	bb	bb	aa	bb	aa	bb	aa	bb	aa	bb	aa	bb	aa	aa	aa	bb	bb
Block6996	aaxbb	aa	aa	aa	aa	bb	bb	bb	aa	bb	bb	bb	bb	ab	aa	bb	aa	aa	aa	bb	bb	bb	aa	aa	bb	bb	bb	bb	aa	bb	bb	bb	bb	bb	aa	bb	aa	bb	aa	bb	aa	bb	aa	bb	aa	aa	aa	bb	bb
Block7004	aaxbb	aa	aa	aa	aa	bb	bb	bb	aa	bb	bb	bb	bb	ab	aa	bb	aa	aa	aa	bb	bb	bb	aa	aa	bb	bb	bb	bb	aa	bb	bb	bb	bb	bb	aa	bb	aa	bb	aa	bb	aa	bb	aa	bb	aa	aa	aa	bb	bb
Block7007	aaxbb	aa	aa	aa	aa	bb	bb	bb	aa	bb	bb	bb	bb	ab	aa	bb	aa	aa	aa	bb	bb	bb	aa	aa	bb	bb	bb	bb	aa	bb	bb	bb	bb	bb	aa	bb	aa	bb	aa	bb	aa	bb	aa	bb	aa	aa	aa	bb	bb
Block7009	aaxbb	aa	aa	aa	aa	bb	bb	bb	aa	bb	bb	bb	bb	ab	aa	bb	aa	aa	aa	bb	bb	bb	aa	aa	bb	bb	bb	bb	aa	bb	bb	bb	bb	bb	aa	bb	aa	bb	aa	bb	aa	bb	aa	bb	aa	aa	aa	bb	bb
Block7022	aaxbb	aa	aa	aa	aa	bb	bb	bb	aa	bb	bb	bb	bb	ab	aa	bb	aa	aa	aa	bb	bb	bb	aa	aa	bb	bb	bb	bb	aa	bb	bb	bb	bb	bb	aa	bb	aa	bb	aa	bb	aa	bb	aa	bb	aa	aa	aa	bb	bb
Block7023	aaxbb	aa	aa	aa	aa	bb	bb	bb	aa	bb	bb	bb	bb	ab	aa	bb	aa	aa	aa	bb	bb	bb	aa	aa	bb	bb	bb	bb	aa	bb	bb	bb	bb	bb	aa	bb	aa	bb	aa	bb	aa	bb	aa	bb	aa	aa	aa	bb	bb
Block6888	aaxbb	aa	aa	aa	aa	bb	bb	bb	aa	bb	bb	bb	bb	ab	aa	bb	aa	aa	aa	bb	bb	bb	aa	aa	bb	bb	bb	bb	aa	bb	bb	bb	bb	bb	aa	bb	aa	bb	aa	bb	aa	bb	aa	bb	aa	aa	aa	bb	bb
Block6929	aaxbb	aa	aa	aa	aa	bb	bb	bb	aa	bb	bb	bb	bb	ab	aa	bb	aa	aa	aa	bb	bb	bb	aa	aa	bb	bb	bb	bb	aa	bb	bb	bb	bb	bb	aa	bb	aa	bb	aa	bb	aa	bb	aa	bb	aa	aa	aa	bb	bb
Block6927	aaxbb	aa	aa	aa	aa	bb	bb	bb	aa	bb	bb	bb	bb	ab	aa	bb	aa	aa	aa	bb	bb	bb	aa	aa	bb	bb	bb	bb	aa	bb	bb	bb	bb	bb	aa	bb	aa	bb	aa	bb	aa	bb	aa	bb	aa	aa	aa	bb	bb
Block6912	aaxbb	aa	aa	aa	aa	bb	bb	bb	aa	bb	bb	bb	bb	ab	aa	bb	aa	aa	aa	bb	bb	bb	aa	aa	bb	bb	bb	bb	aa	bb	bb	bb	bb	bb	aa	bb	aa	bb	aa	bb	aa	bb	aa	bb	aa	aa	aa	bb	bb
Block6904	aaxbb	aa	aa	aa	aa	bb	bb	bb	aa	bb	bb	bb	bb	ab	aa	bb	aa	aa	aa	bb	bb	bb	aa	aa	bb	bb	bb	bb	aa	bb	bb	bb	bb	bb	aa	bb	aa	bb	aa	bb	aa	bb	aa	bb	aa	aa	aa	bb	bb
Block6903	aaxbb	aa	aa	aa	aa	bb	bb	bb	aa	bb	bb	bb	bb	ab	aa	bb	aa	aa	aa	bb	bb	bb	aa	aa	bb	bb	bb	bb	aa	bb	bb	bb	bb	bb	aa	bb	aa	bb	aa	bb	aa	bb	aa	bb	aa	aa	aa	bb	bb
Block6891	aaxbb	aa	aa	aa	aa	bb	bb	bb	aa	bb	bb	bb	bb	ab	aa	bb	aa	aa	aa	bb	bb	bb	aa	aa	bb	bb	bb	bb	aa	bb	bb	bb	bb	bb	aa	bb	aa	bb	aa	bb	aa	bb	aa	bb	aa	aa	aa	bb	bb
Block7030	aaxbb	aa	aa	aa	aa	bb	bb	bb	aa	bb	bb	bb	bb	ab	aa	bb	aa	aa	aa	bb	bb	bb	aa	aa	bb	bb	bb	bb	aa	bb	bb	bb	bb	bb	aa	bb	aa	bb	aa	bb	aa	bb	aa	bb	aa	aa	aa	bb	bb
Block7031	aaxbb	aa	aa	aa	aa	bb	bb	bb	aa	bb	bb	bb	bb	ab	aa	bb	aa	aa	aa	bb	bb	bb	aa	aa	bb	bb	bb	bb	aa	bb	bb	bb	bb	bb	aa	bb	aa	bb	aa	bb	aa	bb	aa	bb	aa	aa	aa	bb	bb
Block7036	aaxbb	aa	aa	aa	aa	bb	bb	bb	aa	bb	bb	bb	bb	ab	aa	bb	aa	aa	aa	bb	bb	bb	aa	aa	bb	bb	bb	bb	aa	bb	bb	bb	bb	bb	aa	bb	aa	bb	aa	bb	aa	bb	aa	bb	aa	aa	aa	bb	bb
Block7037	aaxbb	aa	aa	aa	aa	bb	bb	bb	aa	bb	bb	bb	bb	ab	aa	bb	aa	aa	aa	bb	bb	bb	aa	aa	bb	bb	bb	bb	aa	bb	bb	bb	bb	bb	aa	bb	aa	bb	aa	bb	aa	bb	aa	bb	aa	aa	aa	bb	bb
Block7038	aaxbb	aa	aa	aa	aa	bb	bb	bb	aa	bb	bb	bb	bb	ab	aa	bb	aa	aa	aa	bb	bb	bb	aa	aa	bb	bb	bb	bb	aa	bb	bb	bb	bb	bb	aa	bb	aa	bb	aa	bb	aa	bb	aa	bb	aa	aa	aa	bb	bb
Block7039	aaxbb	aa	aa	aa	aa	bb	bb	bb	aa	bb	bb	bb	bb	ab	aa	bb	aa	aa	aa	bb	bb	bb	aa	aa	bb	bb	bb	bb	aa	bb	bb	bb	bb	bb	aa	bb	aa	bb	aa	bb	aa	bb	aa	bb	aa	aa	aa	bb	bb
Block7040	aaxbb	aa	aa	aa	aa	bb	bb	bb	aa	bb	bb	bb	bb	ab	aa	bb	aa	aa	aa	bb	bb	bb	aa	aa	bb	bb	bb	bb	aa	bb	bb	bb	bb	bb	aa	bb	aa	bb	aa	bb	aa	bb	aa	bb	aa	aa	aa	bb	bb
Block7042	aaxbb	aa	aa	aa	aa	bb	bb	bb	aa	bb	bb	bb	bb	ab	aa	bb	aa	aa	aa	bb	bb	bb	aa	aa	bb	bb	bb	bb	aa	bb	bb	bb	bb	bb	aa	bb	aa	bb	aa	bb	aa	bb	aa	bb	aa	aa	aa	bb	bb
Block7043	aaxbb	aa	aa	aa	aa	bb	bb	bb	aa	bb	bb	bb	bb	ab	aa	bb	aa	aa	aa	bb	bb	bb	aa	aa	bb	bb	bb	bb	aa	bb	bb	bb	bb	bb	aa	bb	aa	bb	aa	bb	aa	bb	aa	bb	aa	aa	aa	bb	bb
Block7044	aaxbb	aa	aa	aa	aa	bb	bb	bb	aa	bb	bb	bb	bb	ab	aa	bb	aa	aa	aa	bb	bb	bb	aa	aa	bb	bb	bb	bb	aa	bb	bb	bb	bb	bb	aa	bb	aa	bb	aa	bb	aa	bb	aa	bb	aa	aa	aa	bb	bb
Block7048	aaxbb	aa	aa	aa	aa	bb	bb	bb	aa	bb	bb	bb	bb	ab	aa	bb	aa	aa	aa	bb	bb	bb	aa	aa	bb	bb	bb	bb	aa	bb	bb	bb	bb	bb	aa	bb	aa	bb	aa	bb	aa	bb	aa	bb	aa	aa	aa	bb	bb
Block7049	aaxbb	aa	aa	aa	aa	bb	bb	bb	aa	bb	bb	bb	bb	ab	aa	bb	aa	aa	aa	bb	bb	bb	aa	aa	bb	bb	bb	bb	aa	bb	bb	bb	bb	bb	aa	bb	aa	bb	aa	bb	aa	bb	aa	bb	aa	aa	aa	bb	bb
Block7050	aaxbb	aa	aa	aa	aa	bb	bb	bb	aa	bb	bb	bb	bb	ab	aa	bb	aa	aa	aa	bb	bb	bb	aa	aa	bb	bb	bb	bb	aa	bb	bb	bb	bb	bb	aa	bb	aa	bb	aa	bb	aa	bb	aa	bb	aa	aa	aa	bb	bb
Block7053	aaxbb	aa	aa	aa	aa	bb	bb	bb	aa	bb	bb	bb	bb	ab	aa	bb	aa	aa	aa	bb	bb	bb	aa	aa	bb	bb	bb	bb	aa	bb	bb	bb	bb	bb	aa	bb	aa	bb	aa	bb	aa	bb	aa	bb	aa	aa	aa	bb	bb
Block7064	aaxbb	aa	aa	aa	aa	bb	bb	bb	aa	bb	bb	bb	bb	ab	aa	bb	aa	aa	aa	bb	bb	bb	aa	aa	bb	bb	bb	bb	aa	bb	bb	bb	bb	bb	aa	bb	aa	bb	aa	bb	aa	bb	aa	bb	aa	aa	aa	bb	bb
Block7066	aaxbb	aa	aa	aa	aa	bb	bb	bb	aa	bb	bb	bb	bb	ab	aa	bb	aa	aa	aa	bb	bb	bb	aa	aa	bb	bb	bb	bb	aa	bb	bb	bb	bb	bb	aa	bb	aa	bb	aa	bb	aa	bb	aa	bb	aa	aa	aa	bb	bb
Block7069	aaxbb	aa	aa	aa	aa	bb	bb	bb	aa	bb	bb	bb	bb	ab	aa	bb	aa	aa	aa	bb	bb	bb	aa	aa	bb	bb	bb	bb	aa	bb	bb	bb	bb	bb	aa	bb	aa	bb	aa	bb	aa	bb	aa	bb	aa	aa	aa	bb	bb
Block7071	aaxbb	aa	aa	aa	aa	bb	bb	bb	aa	bb	bb	bb	bb	ab	aa	bb	aa	aa	aa	bb	bb	bb	aa	aa	bb	bb	bb	bb	aa	bb	bb	bb	bb	bb	aa	bb	aa	bb	aa	bb	aa	bb	aa	bb	aa	aa	aa	bb	bb
Block7077	aaxbb	aa	aa	aa	aa	bb	bb	bb	aa	bb	bb	bb	bb	ab	aa	bb	aa	aa	aa	bb	bb	bb	aa	aa	bb	bb	bb	bb	aa	bb	bb	bb	bb	bb	aa	bb	aa	bb	aa	bb	aa	bb	aa	bb	aa	aa	aa	bb	bb
Block7078	aaxbb	aa	aa	aa	aa	bb	bb	bb	aa	bb	bb	bb	bb	ab	aa	bb	aa	aa	aa	bb	bb	bb	aa	aa	bb	bb	bb	bb	aa	bb	bb	bb	bb	bb	aa	bb	aa	bb	aa	bb	aa	bb	aa	bb	aa	aa	aa	bb	bb
Block7081	aaxbb	aa	aa	aa	aa	bb	bb	bb	aa	bb	bb	bb	bb	ab	aa	bb	aa	aa	aa	bb	bb	bb	aa	aa	bb	bb	bb	bb	aa	bb	bb	bb	bb	bb	aa	bb	aa	bb	aa	bb	aa	bb	aa	bb	aa	aa	aa	bb	bb
Block7090	aaxbb	aa	aa	aa	aa	bb	bb	bb	aa	bb	bb	bb	bb	ab	aa	bb	aa	aa	aa	bb	bb	bb	aa	aa	bb	bb	bb	bb	aa	bb	bb	bb	bb	bb	aa	bb	aa	bb	aa	bb	aa	bb	aa	bb	aa	aa	aa	bb	bb
Block7093	aaxbb	aa	aa	aa	aa	bb	bb	bb	aa	bb	bb	bb	bb	ab	aa	bb	aa	aa	aa	bb	bb	bb	aa	aa	bb	bb	bb	bb	aa	bb	bb	bb	bb	bb	aa	bb	aa	bb	aa	bb	aa	bb	aa	bb	aa	aa	aa	bb	bb
Block7107	aaxbb	aa	aa	aa	aa	bb	bb	bb	aa	bb	bb	bb	bb	ab	aa	bb	aa	aa	aa	bb	bb	bb	aa	aa	bb	bb	bb	bb	aa	bb	bb	bb	bb	bb	aa	bb	aa	bb	aa	bb	aa	bb	aa	bb	aa	aa	aa	bb	bb
Block7112	aaxbb	aa	aa	aa	aa	bb	bb	bb	aa	bb	bb	bb	bb	ab	aa	bb	aa	aa	aa	bb	bb	bb	aa	aa	bb	bb	bb	bb	aa	bb	bb	bb	bb	bb	aa	bb	aa	bb	aa	bb	aa	bb	aa	bb	aa	aa	aa	bb	bb
Block7121	aaxbb	aa	aa	aa	aa	bb	bb	bb	aa	bb	bb	bb	bb	ab	aa	bb	aa	aa	aa	bb	bb	bb	aa	aa	bb	bb	bb	bb	aa	bb	bb	bb	bb	bb	aa	bb	aa	bb	aa	bb	aa	bb	aa	bb	aa	aa	aa	bb	bb
Block7114	aaxbb	aa	aa	aa	aa	bb	bb	bb	aa	aa	bb	bb	bb	ab	aa	bb	aa	aa	aa	bb	bb	bb	aa	aa	bb	bb	bb	bb	aa	bb	bb	bb	bb	bb	aa	bb	aa	bb	aa	bb	aa	bb	aa	bb	aa	aa	aa	bb	bb
Block7122	aaxbb	aa	aa	aa	aa	bb	bb	bb	aa	aa	bb	bb	bb	ab	aa	bb	aa	aa	aa	bb	bb	bb	aa	aa	bb	bb	bb	bb	aa	bb	bb	bb	bb	bb	aa	bb	aa	bb	aa	bb	aa	bb	aa	bb	aa	aa	aa	bb	bb
Block7132	aaxbb	aa	aa	aa	aa	bb	bb	bb	aa	aa	bb	bb	bb	ab	aa	bb	aa	aa	aa	bb	bb	bb	aa	aa	bb	bb	bb	bb	aa	bb	bb	bb	bb	bb	aa	bb	aa	bb	aa	bb	aa	bb	aa	bb	aa	aa	aa	bb	bb
Block7130	aaxbb	aa	aa	aa	aa	bb	bb	bb	aa	aa	bb	bb	bb	ab	aa	bb	aa	aa	aa	bb	bb	bb	aa	aa	bb	bb	bb	bb	aa	bb	bb	bb	bb	bb	aa	bb	aa	bb	aa	bb	aa	bb	aa	bb	aa	aa	aa	bb	bb
Block7127	aaxbb	aa	aa	aa	aa	bb	bb	bb	aa	aa	bb	bb	bb	ab	aa	bb	aa	aa	aa	bb	bb	bb	aa	aa	bb	bb	bb	bb	aa	bb	bb	bb	bb	bb	aa	bb	aa	bb	aa	bb	aa	bb	aa	bb	aa	aa	aa	bb	bb
Block7126	aaxbb	aa	aa	aa	aa	bb	bb	bb	aa	aa	bb	bb	bb	ab	aa	bb	aa	aa	aa	bb	bb	bb	aa	aa	bb	bb	bb	bb	aa	bb	bb	bb	bb	bb	aa	bb	aa	bb	aa	bb	aa	bb	aa	bb	aa	aa	aa	bb	bb
Block7147	aaxbb	aa	aa	aa	aa	bb	bb	bb	aa	aa	bb	bb	bb	ab	aa	bb	aa	aa	aa	bb	bb	bb	aa	aa	bb	bb	bb	bb	aa	bb	bb	bb	bb	bb	aa	bb	aa	bb	aa	bb	aa	bb	aa	bb	aa	aa	aa	bb	bb
Block7138	aaxbb	aa	aa	aa	aa	bb	bb	bb	aa	aa	bb	bb	bb	ab	aa	bb	aa	aa	aa	bb	bb	bb	aa	aa	bb	bb	bb	bb	aa	bb	bb	bb	bb	bb	aa	bb	aa	bb	aa	bb	aa	bb	aa	bb	aa	aa	aa	bb	bb
Block7141	aaxbb	aa	aa	aa	aa	bb	bb	bb	aa	aa	bb	bb	bb	ab	aa	bb	aa	aa	aa	bb	bb	bb	aa	aa	bb	bb	bb	bb	aa	bb	bb	bb	bb	bb	aa	bb	aa	bb	aa	bb	aa	bb	aa	bb	aa	aa	aa	bb	bb
Block7146	aaxbb	aa	aa	aa	aa	bb	bb	bb	aa	aa	aa	aa	bb	bb	bb	bb	aa	aa	aa	bb	aa	bb	aa	aa	bb	bb	bb	bb	bb	bb	bb	bb	bb	aa	aa	bb	aa	bb	aa	bb	aa	bb	aa	bb	aa	aa	aa	bb	bb
Block7179	aaxbb	aa	aa	aa	aa	bb	aa	bb	aa	aa	aa	aa	aa	bb	bb	aa	aa	aa	aa	bb	aa	bb	aa	aa	bb	bb	bb	bb	bb	bb	bb	bb	bb	aa	aa	bb	aa	bb	aa	bb	aa	bb	aa	bb	aa	aa	aa	bb	bb
Block7155	aaxbb	aa	aa	aa	aa	bb	aa	bb	aa	aa	aa	aa	aa	bb	bb	aa	aa	aa	aa	bb	aa	bb	aa	aa	bb	bb	bb	bb	bb	bb	bb	bb	bb	aa	aa	bb	aa	bb	aa	bb	aa	bb	aa	bb	aa	aa	aa	bb	bb
Block7178	aaxbb	aa	aa	aa	aa	bb	aa	bb	aa	aa	aa	aa	aa	bb	bb	aa	aa	aa	aa	bb	aa	bb	aa	aa	bb	bb	bb	bb	bb	bb	bb	bb	bb	aa	aa	bb	aa	bb	aa	bb	aa	bb	aa	bb	aa	aa	aa	bb	bb
Block7176	aaxbb	aa	aa	aa	aa	bb	aa	bb	aa	aa	aa	aa	aa	bb	bb	aa	aa	aa	aa	bb	aa	bb	aa	aa	bb	bb	bb	bb	bb	bb	bb	bb	bb	aa	aa	bb	aa	bb	aa	bb	aa	bb	aa	bb	aa	aa	aa	bb	bb
Block7181	aaxbb	aa	aa	aa	aa	bb	aa	bb	aa	aa	aa	aa	aa	bb	bb	aa	aa	aa	aa	bb	aa	bb	aa	aa	bb	bb	bb	bb	bb	bb	bb	bb	bb	aa	aa	bb	aa	bb	aa	bb	aa	bb	aa	bb	aa	aa	aa	bb	bb
Block7180	aaxbb	aa	aa	aa	aa	bb	aa	bb	aa	aa	aa	aa	aa	bb	bb	aa	aa	aa	aa	bb	aa	bb	aa	aa	bb	bb	bb	bb	bb	bb	bb	bb	bb	aa	aa	bb	aa	bb	aa	bb	aa	bb	aa	bb	aa	aa	aa	bb	bb
Block7183	aaxbb	aa	aa	aa	aa	bb	aa	bb	aa	aa	aa	aa	aa	bb	bb	aa	aa	aa	aa	bb	aa	bb	aa	aa	bb	bb	bb	bb	bb	bb	bb	bb	bb	aa	aa	bb	aa	bb	aa	bb	aa	bb	aa	bb	aa	aa	aa	bb	bb
Block7190	aaxbb	aa	aa	aa	aa	bb	aa	bb	aa	aa	aa	aa	aa	bb	bb	aa	aa	aa	aa	bb	aa	bb	aa	aa	bb	bb	bb	bb	bb	bb	bb	bb	bb	aa	aa	bb	aa	bb	aa	bb	aa	bb	aa	bb	aa	aa	aa	bb	bb
Block7186	aaxbb	aa	aa	aa	aa	bb	aa	bb	aa	aa	aa	aa	aa	bb	bb	aa	aa	aa	aa	bb	aa	bb	aa	aa	bb	bb	bb	bb	bb	bb	bb	bb	bb	aa	aa	bb	aa	bb	aa	bb	aa	bb	aa	bb	aa	aa	aa	bb	bb
Block7188	aaxbb	aa	aa	aa	aa	bb	aa	bb	aa	aa	aa	aa	aa	bb	bb	aa	aa	aa	aa	bb	aa	bb	aa	aa	bb	bb	bb	bb	bb	bb	bb	bb	bb	aa	aa	bb	aa	bb	aa	bb	aa	bb	aa	bb	aa	aa	aa	bb	bb
Block7185	aaxbb	aa	aa	aa	aa	bb	aa	bb	aa	aa	aa	aa	aa	bb	bb	aa	aa	aa	aa	bb	aa	bb	aa	aa	bb	bb	bb	bb	bb	bb	bb	bb	bb	aa	aa	bb	aa	bb	aa	bb	aa	bb	aa	bb	aa	aa	aa	bb	bb
Block7184	aaxbb	aa	aa	aa	aa	bb	aa	bb	aa	aa	aa	aa	aa	bb	bb	aa	aa	aa	aa	bb	aa	bb	aa	aa	bb	bb	bb	bb	bb	bb	bb	bb	bb	aa	aa	bb	aa	bb	aa	bb	aa	bb	aa	bb	aa	aa	aa	bb	bb
Block7191	aaxbb	aa	aa	aa	aa	bb	aa	bb	aa	aa	aa	aa	aa	bb	bb	aa	aa	aa	aa	bb	aa	bb	aa	aa	bb	bb	bb	bb	bb	bb	bb	bb	bb	aa	aa	bb	aa	bb	aa	bb	aa	bb	aa	bb	aa	aa	aa	bb	bb
Block7207	aaxbb	aa	aa	aa	aa	bb	aa	bb	aa	aa	aa	aa	aa	bb	bb	aa	aa	aa	aa	bb	aa	bb	aa	aa	bb	bb	bb	bb	bb	bb	bb	bb	bb	aa	aa	bb	aa	bb	aa	bb	aa	bb	aa	bb	aa	aa	aa	bb	bb
Block7215	aaxbb	aa	aa	aa	aa	bb	aa	bb	aa	aa	aa	aa	aa	bb	bb	aa	aa	aa	aa	bb	aa	bb	aa	aa	bb	bb	bb	bb	bb	bb	bb	bb	bb	aa	aa	bb	aa	bb	aa	bb	aa	bb	aa	bb	aa	aa	aa	bb	bb
Block7203	aaxbb	aa	aa	aa	aa	bb	aa	bb	aa	aa	aa	aa	aa	bb	bb	aa	aa	aa	aa	bb	aa	bb	aa	aa	bb	bb	bb	bb	bb	bb	bb	bb	bb	aa	aa	bb	aa	bb	aa	bb	aa	bb	aa	bb	aa	aa	aa	bb	bb
Block7224	aaxbb	aa	aa	aa	aa	bb	aa	bb	aa	aa	aa	aa	aa	bb	bb	aa	aa	aa	aa	bb	aa	bb	aa	aa	bb	bb	bb	bb	bb	bb	bb	bb	bb	aa	aa	bb	aa	bb	aa	bb	aa	bb	aa	bb	aa	aa	aa	bb	bb
Block7222	aaxbb	aa	aa	aa	aa	bb	aa	bb	aa	aa	aa	aa	aa	bb	bb	aa	aa	aa	aa	bb	aa	bb	aa	aa	bb	bb	bb	bb	bb	bb	bb	bb	bb	aa	aa	bb	aa	bb	aa	bb	aa	bb	aa	bb	aa	aa	aa	bb	bb
Block7231	aaxbb	aa	aa	aa	aa	bb	aa	bb	aa	aa	aa	aa	aa	bb	bb	aa	aa	aa	aa	bb	aa	bb	aa	aa	bb	bb	bb	bb	bb	bb	bb	bb	aa	aa	aa	bb	aa	bb	aa	bb	aa	bb	aa	bb	aa	aa	aa	bb	bb
Block7277	aaxbb	aa	aa	aa	aa	bb	aa	bb	aa	aa	aa	aa	aa	bb	bb	aa	aa	aa	aa	bb	aa	bb	aa	aa	bb	bb	bb	bb	bb	bb	bb	bb	aa	aa	aa	bb	aa	bb	aa	bb	aa	bb	aa	bb	aa	aa	aa	bb	bb
Block7278	aaxbb	aa	aa	aa	aa	bb	aa	bb	aa	aa	aa	aa	aa	bb	bb	aa	aa	aa	aa	bb	aa	bb	aa	aa	bb	bb	bb	bb	bb	bb	bb	bb	aa	aa	aa	bb	aa	bb	aa	bb	aa	bb	aa	bb	aa	aa	aa	bb	bb
Block7259	aaxbb	aa	aa	aa	aa	bb	aa	bb	aa	aa	aa	aa	aa	bb	bb	aa	aa	aa	aa	bb	aa	bb	aa	aa	bb	bb	bb	bb	bb	bb	bb	bb	aa	aa	aa	bb	aa	bb	aa	bb	aa	bb	aa	bb	aa	aa	aa	bb	bb
Block7261	aaxbb	aa	aa	aa	aa	bb	aa	bb	aa	aa	aa	aa	aa	bb	bb	aa	aa	aa	aa	bb	aa	bb	aa	aa	bb	bb	bb	bb	bb	bb	bb	bb	aa	aa	aa	bb	aa	bb	aa	bb	aa	bb	aa	bb	aa	aa	aa	bb	bb
Block7265	aaxbb	aa	aa	aa	aa	bb	aa	bb	aa	aa	aa	aa	aa	bb	bb	aa	aa	aa	aa	bb	aa	bb	aa	aa	bb	bb	bb	bb	bb	bb	bb	bb	aa	aa	aa	bb	aa	bb	aa	bb	aa	bb	aa	bb	aa	aa	aa	bb	bb
Block7247	aaxbb	aa	aa	aa	aa	bb	aa	bb	aa	aa	aa	aa	aa	bb	bb	aa	aa	aa	aa	bb	aa	bb	aa	aa	bb	bb	bb	bb	bb	bb	bb	bb	aa	aa	aa	bb	aa	bb	aa	bb	aa	bb	aa	bb	aa	aa	aa	bb	bb
Block7300	aaxbb	aa	aa	aa	aa	bb	aa	bb	aa	bb	aa	aa	aa	bb	bb	aa	aa	aa	aa	bb	aa	bb	aa	aa	bb	bb	bb	bb	bb	bb	bb	bb	aa	aa	aa	bb	aa	bb	aa	bb	aa	bb	aa	bb	aa	aa	aa	bb	bb
Block7273	aaxbb	aa	aa	aa	aa	bb	aa	bb	aa	bb	aa	aa	aa	bb	bb	aa	aa	aa	aa	bb	aa	bb	aa	aa	bb	bb	bb	bb	bb	bb	bb	bb	aa	aa	aa	bb	aa	bb	aa	bb	aa	bb	aa	bb	aa	aa	aa	bb	bb
Block7301	aaxbb	aa	aa	aa	aa	bb	aa	bb	aa	bb	aa	aa	aa	bb	bb	aa	aa	aa	aa	bb	aa	bb	aa	aa	bb	bb	bb	bb	bb	bb	bb	bb	aa	aa	aa	bb	aa	bb	aa	bb	aa	bb	aa	bb	aa	aa	aa	bb	bb
Block7283	aaxbb	aa	aa	aa	aa	bb	aa	bb	aa	bb	aa	aa	aa	bb	bb	aa	aa	aa	aa	bb	aa	bb	aa	aa	bb	bb	bb	aa	bb	aa	aa	bb	aa	bb	aa	bb	aa	bb	aa	bb	bb	bb	aa	bb	aa	aa	aa	bb	bb
Block7299	aaxbb	aa	aa	aa	aa	bb	aa	bb	aa	bb	aa	aa	aa	bb	bb	aa	aa	aa	aa	bb	aa	bb	aa	aa	bb	bb	bb	aa	bb	aa	aa	bb	aa	bb	aa	bb	aa	bb	aa	bb	bb	bb	aa	bb	aa	aa	aa	bb	bb
Block7317	aaxbb	aa	aa	aa	aa	bb	aa	bb	aa	bb	aa	aa	aa	bb	bb	aa	aa	aa	aa	bb	aa	bb	aa	aa	bb	bb	bb	aa	bb	aa	aa	bb	aa	bb	aa	bb	aa	bb	aa	bb	bb	bb	aa	bb	aa	aa	aa	bb	bb
Block7332	aaxbb	aa	aa	aa	aa	bb	aa	bb	aa	bb	aa	aa	aa	bb	bb	aa	aa	aa	aa	bb	aa	bb	aa	aa	bb	bb	bb	aa	bb	aa	aa	bb	aa	bb	aa	bb	aa	bb	aa	bb	bb	bb	aa	bb	aa	aa	aa	bb	bb
Block7321	aaxbb	aa	aa	aa	aa	bb	aa	bb	aa	bb	aa	aa	aa	bb	bb	aa	aa	aa	aa	bb	aa	bb	aa	aa	bb	bb	bb	aa	bb	aa	aa	bb	aa	bb	aa	bb	aa	bb	aa	bb	bb	bb	aa	bb	aa	aa	aa	bb	bb
Block7329	aaxbb	aa	aa	aa	aa	ab	aa	bb	aa	bb	aa	aa	aa	bb	bb	aa	aa	aa	aa	bb	aa	bb	aa	aa	bb	bb	bb	aa	bb	aa	aa	bb	aa	bb	aa	bb	aa	bb	aa	bb	bb	bb	aa	bb	aa	aa	aa	bb	bb
Block7342	aaxbb	bb	aa	aa	aa	ab	aa	bb	aa	bb	aa	aa	aa	bb	bb	aa	aa	aa	aa	bb	aa	bb	aa	aa	bb	bb	bb	aa	bb	aa	aa	bb	aa	bb	aa	bb	aa	bb	aa	bb	bb	bb	aa	bb	aa	aa	aa	bb	bb
Block7346	aaxbb	bb	bb	aa	aa	ab	aa	bb	aa	bb	aa	aa	aa	bb	bb	aa	aa	aa	aa	bb	aa	bb	aa	aa	bb	bb	bb	aa	bb	aa	aa	bb	aa	bb	aa	bb	aa	bb	aa	bb	bb	bb	aa	bb	aa	aa	aa	bb	bb
Block7350	aaxbb	bb	bb	aa	aa	ab	aa	bb	aa	bb	aa	aa	aa	bb	bb	aa	aa	aa	aa	bb	aa	bb	aa	aa	bb	bb	bb	aa	bb	aa	aa	bb	aa	bb	aa	bb	aa	bb	aa	bb	bb	bb	aa	bb	aa	aa	aa	bb	bb
Block7351	aaxbb	bb	bb	aa	aa	ab	aa	bb	aa	bb	aa	aa	aa	bb	bb	aa	aa	aa	aa	bb	aa	bb	aa	aa	bb	bb	bb	aa	bb	aa	aa	bb	aa	bb	aa	bb	aa	bb	aa	bb	bb	bb	aa	bb	aa	aa	aa	bb	bb
Block7354	aaxbb	bb	bb	aa	aa	ab	aa	bb	aa	bb	aa	aa	aa	bb	bb	aa	aa	aa	aa	bb	aa	bb	aa	aa	bb	bb	bb	aa	bb	aa	aa	bb	aa	bb	aa	bb	aa	bb	aa	bb	bb	bb	aa	bb	aa	aa	aa	bb	bb
Block7358	aaxbb	bb	bb	aa	aa	ab	aa	bb	aa	bb	aa	aa	aa	bb	bb	aa	aa	aa	aa	bb	aa	bb	aa	aa	bb	bb	bb	aa	bb	aa	aa	bb	aa	bb	aa	bb	aa	bb	aa	bb	bb	bb	aa	bb	aa	aa	aa	bb	bb
Block7368	aaxbb	bb	bb	aa	aa	ab	aa	bb	aa	bb	aa	aa	aa	bb	bb	aa	aa	aa	aa	bb	aa	bb	aa	aa	bb	bb	bb	aa	bb	aa	bb	bb	aa	bb	aa	bb	aa	bb	aa	bb	bb	bb	aa	bb	aa	aa	aa	bb	bb
Block7359	aaxbb	bb	bb	aa	aa	ab	aa	bb	aa	bb	aa	aa	aa	bb	bb	aa	aa	aa	aa	bb	aa	bb	aa	aa	bb	bb	bb	aa	bb	aa	bb	bb	aa	bb	aa	bb	aa	bb	aa	bb	bb	bb	aa	bb	aa	aa	aa	bb	bb
Block7357	aaxbb	bb	bb	aa	aa	ab	aa	bb	aa	bb	aa	aa	aa	bb	bb	aa	aa	aa	aa	bb	aa	bb	aa	aa	bb	bb	bb	aa	bb	aa	bb	bb	aa	bb	aa	bb	aa	bb	aa	bb	bb	bb	aa	bb	aa	aa	aa	bb	bb
Block7381	aaxbb	bb	bb	aa	aa	ab	aa	bb	aa	bb	aa	aa	aa	bb	bb	aa	aa	aa	aa	bb	aa	bb	aa	aa	bb	bb	bb	aa	bb	aa	bb	bb	aa	bb	aa	bb	aa	bb	aa	bb	bb	bb	aa	bb	aa	aa	aa	bb	bb
Block7360	aaxbb	bb	bb	aa	aa	ab	aa	bb	aa	bb	aa	aa	aa	bb	bb	aa	aa	aa	aa	bb	aa	bb	aa	aa	bb	bb	bb	aa	bb	aa	bb	bb	aa	bb	aa	bb	aa	bb	aa	bb	bb	bb	aa	bb	aa	aa	aa	bb	bb
Block7373	aaxbb	bb	aa	aa	aa	ab	aa	bb	aa	bb	aa	aa	aa	bb	bb	aa	aa	aa	aa	bb	aa	bb	aa	aa	bb	bb	bb	aa	bb	bb	bb	bb	aa	bb	aa	bb	aa	bb	aa	bb	bb	bb	aa	bb	aa	aa	aa	bb	bb
Block7402	aaxbb	aa	aa	aa	aa	aa	aa	bb	aa	bb	aa	aa	aa	bb	bb	aa	aa	aa	aa	bb	aa	aa	aa	aa	bb	bb	bb	aa	bb	bb	bb	bb	aa	bb	aa	bb	aa	bb	aa	bb	bb	bb	aa	bb	aa	aa	aa	aa	bb
Block7387	aaxbb	aa	aa	aa	aa	aa	aa	bb	aa	bb	aa	aa	aa	bb	bb	aa	aa	aa	aa	bb	aa	aa	aa	aa	bb	bb	bb	aa	bb	bb	bb	bb	aa	bb	aa	bb	aa	bb	aa	bb	bb	bb	aa	bb	aa	aa	aa	aa	bb
Block7386	aaxbb	aa	aa	aa	aa	aa	aa	bb	aa	bb	aa	aa	aa	bb	bb	aa	aa	aa	aa	bb	aa	aa	aa	aa	bb	bb	bb	aa	bb	bb	bb	bb	aa	bb	aa	bb	aa	bb	aa	bb	bb	bb	aa	bb	aa	aa	aa	aa	bb
Block7400	aaxbb	aa	aa	aa	aa	aa	aa	bb	aa	bb	aa	aa	aa	bb	bb	aa	aa	aa	aa	bb	aa	aa	aa	aa	bb	bb	bb	aa	bb	bb	bb	bb	aa	bb	aa	bb	aa	bb	aa	bb	bb	bb	aa	bb	aa	aa	aa	aa	bb
Block7397	aaxbb	aa	aa	aa	aa	aa	aa	bb	aa	bb	aa	aa	aa	bb	bb	aa	aa	aa	aa	bb	aa	aa	aa	aa	bb	bb	bb	aa	bb	bb	bb	bb	aa	bb	aa	bb	aa	bb	aa	bb	bb	bb	aa	bb	aa	aa	aa	aa	bb
Block7434	aaxbb	aa	aa	aa	aa	aa	aa	bb	aa	bb	aa	aa	aa	bb	bb	aa	aa	aa	aa	aa	aa	aa	aa	aa	bb	bb	bb	aa	bb	bb	bb	bb	aa	bb	aa	bb	aa	bb	aa	bb	bb	bb	aa	bb	aa	aa	aa	aa	bb
Block7426	aaxbb	aa	aa	aa	aa	aa	aa	bb	aa	bb	aa	aa	aa	bb	bb	aa	aa	aa	aa	aa	aa	aa	aa	aa	bb	bb	bb	aa	bb	bb	bb	bb	aa	bb	aa	bb	aa	bb	aa	bb	bb	bb	aa	bb	aa	aa	aa	aa	bb
Block7417	aaxbb	aa	aa	aa	aa	aa	aa	bb	aa	bb	aa	aa	aa	bb	bb	aa	aa	aa	aa	aa	aa	aa	aa	aa	bb	bb	bb	aa	bb	bb	bb	bb	aa	bb	aa	bb	aa	bb	aa	bb	bb	bb	aa	bb	aa	aa	aa	aa	bb
Block7411	aaxbb	aa	aa	aa	aa	aa	aa	bb	aa	bb	aa	aa	aa	bb	bb	aa	aa	aa	aa	aa	aa	aa	aa	aa	bb	bb	bb	aa	bb	bb	bb	bb	aa	bb	aa	bb	aa	bb	aa	bb	bb	bb	aa	bb	aa	aa	aa	aa	bb
Block7409	aaxbb	aa	aa	aa	aa	aa	aa	bb	aa	bb	aa	aa	aa	bb	bb	aa	aa	aa	aa	aa	aa	aa	aa	aa	bb	bb	bb	aa	bb	bb	bb	bb	aa	bb	aa	bb	aa	bb	aa	bb	bb	bb	aa	bb	aa	aa	aa	aa	bb
Block7406	aaxbb	aa	aa	aa	aa	aa	aa	bb	aa	bb	aa	aa	aa	bb	bb	aa	aa	aa	aa	aa	aa	aa	aa	aa	bb	bb	bb	aa	bb	bb	bb	bb	aa	bb	aa	bb	aa	bb	aa	bb	bb	bb	aa	bb	aa	aa	aa	aa	bb
Block7463	aaxbb	aa	aa	aa	aa	aa	aa	bb	aa	bb	aa	aa	aa	bb	bb	aa	aa	aa	aa	aa	aa	aa	aa	aa	bb	bb	bb	aa	bb	bb	bb	bb	aa	bb	aa	bb	aa	bb	aa	aa	bb	bb	aa	bb	aa	aa	aa	aa	bb
Block7444	aaxbb	aa	aa	aa	aa	aa	aa	bb	aa	bb	aa	aa	aa	bb	bb	aa	aa	aa	aa	aa	aa	aa	aa	aa	bb	bb	bb	aa	bb	bb	bb	bb	aa	bb	aa	bb	aa	bb	aa	aa	bb	bb	aa	bb	aa	aa	aa	aa	bb
Block7437	aaxbb	aa	aa	aa	aa	aa	aa	bb	aa	bb	aa	aa	aa	bb	bb	aa	aa	aa	aa	aa	aa	aa	aa	aa	bb	bb	bb	aa	bb	bb	bb	bb	aa	bb	aa	bb	aa	bb	aa	aa	bb	bb	aa	bb	aa	aa	aa	aa	bb
Block7439	aaxbb	aa	aa	aa	aa	aa	aa	bb	aa	bb	aa	aa	aa	bb	bb	aa	aa	aa	aa	aa	aa	aa	aa	aa	bb	bb	bb	aa	bb	bb	bb	bb	aa	bb	aa	bb	aa	bb	aa	aa	bb	bb	aa	bb	aa	aa	aa	aa	bb
Block7472	aaxbb	aa	aa	aa	aa	aa	aa	bb	aa	bb	aa	aa	aa	bb	bb	aa	aa	aa	aa	aa	aa	aa	aa	aa	bb	bb	bb	aa	bb	bb	bb	bb	aa	bb	aa	bb	aa	bb	aa	aa	bb	bb	aa	bb	aa	aa	aa	aa	bb
Block7485	aaxbb	aa	aa	aa	aa	aa	aa	bb	aa	bb	aa	aa	aa	aa	bb	aa	aa	aa	aa	aa	aa	aa	aa	aa	bb	bb	bb	aa	bb	bb	bb	bb	aa	bb	aa	bb	aa	bb	aa	aa	bb	bb	aa	bb	aa	aa	aa	aa	bb
Block7525	aaxbb	aa	aa	aa	aa	aa	aa	bb	aa	bb	aa	aa	aa	aa	bb	aa	aa	aa	aa	aa	aa	aa	aa	aa	bb	bb	bb	aa	bb	bb	bb	bb	aa	bb	aa	bb	aa	bb	aa	aa	bb	bb	aa	bb	aa	aa	aa	aa	bb
Block7530	aaxbb	aa	aa	aa	aa	aa	aa	bb	aa	bb	aa	aa	aa	aa	bb	aa	aa	aa	aa	aa	aa	aa	aa	aa	bb	bb	bb	aa	bb	bb	bb	bb	bb	bb	aa	bb	aa	bb	aa	aa	bb	bb	aa	bb	aa	aa	aa	aa	bb
Block7556	aaxbb	aa	aa	aa	aa	aa	aa	bb	aa	bb	aa	aa	aa	aa	bb	aa	aa	aa	aa	aa	aa	aa	aa	aa	bb	bb	bb	aa	bb	bb	bb	bb	bb	bb	aa	bb	aa	bb	aa	aa	bb	bb	aa	bb	aa	aa	aa	aa	bb
Block7548	aaxbb	aa	aa	aa	aa	aa	aa	bb	aa	bb	aa	aa	aa	aa	bb	aa	aa	aa	aa	aa	aa	aa	aa	aa	bb	bb	bb	aa	bb	bb	bb	bb	bb	bb	aa	bb	aa	bb	aa	aa	bb	bb	aa	bb	aa	aa	aa	aa	bb
Block7549	aaxbb	aa	aa	aa	aa	aa	aa	bb	aa	bb	aa	aa	aa	aa	bb	aa	aa	aa	aa	aa	aa	aa	aa	aa	bb	bb	bb	aa	bb	bb	bb	bb	bb	bb	aa	bb	aa	bb	aa	aa	bb	bb	aa	bb	aa	aa	aa	aa	bb
Block7550	aaxbb	aa	aa	aa	aa	aa	aa	bb	aa	bb	aa	aa	aa	aa	bb	aa	aa	aa	aa	aa	aa	aa	aa	aa	bb	bb	bb	aa	bb	bb	bb	bb	bb	bb	aa	bb	aa	bb	aa	aa	bb	bb	aa	bb	aa	aa	aa	aa	bb
Block7840	aaxbb	aa	aa	aa	aa	aa	aa	bb	aa	bb	aa	aa	aa	aa	bb	aa	aa	aa	aa	aa	aa	aa	aa	aa	bb	bb	bb	aa	bb	bb	bb	bb	bb	bb	aa	bb	aa	bb	aa	aa	bb	bb	aa	bb	aa	aa	aa	aa	bb
Block7531	aaxbb	aa	aa	aa	aa	aa	aa	bb	aa	bb	aa	aa	aa	aa	bb	aa	aa	aa	aa	aa	aa	aa	aa	aa	bb	bb	bb	aa	bb	bb	bb	bb	bb	bb	aa	bb	aa	bb	aa	aa	bb	bb	aa	bb	aa	aa	aa	aa	bb
Block7848	aaxbb	aa	aa	aa	aa	aa	aa	bb	aa	bb	aa	aa	aa	aa	bb	aa	aa	aa	aa	aa	aa	aa	aa	aa	bb	bb	bb	aa	bb	bb	bb	bb	bb	bb	aa	bb	aa	bb	aa	aa	bb	bb	aa	bb	aa	aa	aa	aa	bb
Block7793	aaxbb	aa	aa	aa	aa	aa	aa	bb	aa	bb	aa	aa	aa	aa	bb	aa	aa	aa	aa	aa	aa	aa	aa	aa	bb	bb	bb	aa	bb	bb	bb	bb	bb	bb	aa	bb	aa	bb	aa	bb	bb	bb	aa	bb	aa	aa	aa	aa	bb
Block8136	aaxbb	aa	bb	bb	bb	aa	aa	aa	bb	bb	aa	aa	aa	aa	bb	ab	bb	bb	aa	bb	bb	bb	aa	aa	bb	bb	aa	aa	aa	bb	bb	bb	bb	bb	aa	aa	aa	bb	aa	bb	bb	bb	aa	aa	aa	aa	aa	bb	aa
Block7961	aaxbb	aa	bb	bb	bb	aa	aa	aa	bb	bb	aa	aa	aa	aa	bb	ab	bb	bb	aa	bb	bb	bb	aa	aa	bb	bb	aa	aa	aa	bb	bb	bb	bb	bb	aa	aa	aa	bb	aa	bb	bb	bb	aa	aa	aa	aa	aa	bb	aa
Block8166	aaxbb	aa	bb	bb	bb	aa	aa	aa	bb	bb	aa	aa	aa	aa	bb	ab	bb	bb	aa	bb	bb	bb	aa	aa	bb	bb	aa	aa	aa	bb	bb	bb	bb	bb	aa	aa	aa	bb	aa	bb	bb	bb	aa	aa	aa	aa	aa	bb	aa
Block8291	aaxbb	aa	bb	bb	bb	aa	aa	aa	bb	bb	aa	aa	aa	aa	bb	ab	bb	bb	aa	bb	bb	bb	aa	aa	bb	bb	aa	aa	aa	bb	bb	bb	bb	bb	aa	aa	aa	bb	aa	bb	bb	bb	aa	aa	aa	aa	aa	bb	aa
Block8246	aaxbb	aa	bb	bb	bb	aa	aa	aa	bb	bb	aa	aa	aa	aa	bb	ab	bb	bb	aa	bb	bb	bb	aa	aa	bb	bb	aa	aa	aa	bb	bb	bb	bb	bb	aa	aa	aa	bb	aa	bb	bb	bb	aa	aa	aa	aa	aa	bb	aa
Block8290	aaxbb	aa	bb	bb	bb	aa	aa	aa	bb	bb	aa	aa	aa	aa	bb	ab	bb	bb	aa	bb	bb	bb	aa	aa	bb	bb	aa	aa	aa	bb	bb	bb	bb	bb	aa	aa	aa	bb	aa	bb	bb	bb	aa	aa	aa	aa	aa	bb	aa
Block8023	aaxbb	aa	bb	bb	bb	aa	aa	aa	bb	bb	aa	aa	aa	aa	bb	ab	bb	bb	aa	bb	bb	bb	aa	aa	bb	bb	aa	aa	aa	bb	bb	bb	bb	bb	aa	aa	aa	bb	aa	bb	bb	bb	aa	aa	aa	aa	aa	bb	aa
Block8260	aaxbb	aa	bb	bb	bb	aa	aa	aa	bb	bb	aa	aa	aa	aa	bb	ab	bb	bb	aa	bb	bb	bb	aa	aa	bb	bb	aa	aa	aa	bb	bb	bb	bb	bb	aa	aa	aa	bb	aa	bb	bb	bb	aa	aa	aa	aa	aa	bb	aa
Block7997	aaxbb	aa	bb	bb	bb	aa	aa	aa	bb	bb	aa	aa	aa	aa	bb	ab	bb	bb	aa	bb	bb	bb	aa	aa	bb	bb	aa	aa	aa	bb	bb	bb	bb	bb	aa	aa	aa	bb	aa	bb	bb	bb	aa	aa	aa	aa	aa	bb	aa
Block8025	aaxbb	aa	bb	bb	bb	aa	aa	aa	bb	bb	aa	aa	aa	aa	bb	ab	bb	bb	aa	bb	bb	bb	aa	aa	bb	bb	aa	aa	aa	bb	bb	bb	bb	bb	aa	aa	aa	bb	aa	bb	bb	bb	aa	aa	aa	aa	aa	bb	aa
Block7942	aaxbb	aa	bb	bb	bb	aa	aa	aa	bb	bb	aa	aa	aa	aa	bb	ab	bb	bb	aa	bb	bb	bb	aa	aa	bb	bb	aa	aa	aa	bb	bb	bb	bb	bb	aa	aa	aa	bb	aa	bb	bb	bb	aa	aa	aa	aa	aa	bb	aa
Block8237	aaxbb	aa	bb	bb	bb	aa	aa	aa	bb	bb	aa	aa	aa	aa	bb	ab	bb	bb	aa	bb	bb	bb	aa	aa	bb	bb	aa	aa	aa	bb	bb	bb	bb	bb	aa	aa	aa	bb	aa	bb	bb	bb	aa	aa	aa	aa	aa	bb	aa
Block7958	aaxbb	aa	bb	bb	bb	aa	aa	aa	bb	bb	aa	aa	aa	aa	bb	ab	bb	bb	aa	bb	bb	bb	aa	aa	bb	bb	aa	aa	aa	bb	bb	bb	bb	bb	aa	aa	aa	bb	aa	bb	bb	bb	aa	aa	aa	aa	aa	bb	aa
Block8239	aaxbb	aa	bb	bb	bb	aa	aa	aa	bb	bb	aa	aa	aa	aa	bb	ab	bb	bb	aa	bb	bb	bb	aa	aa	bb	bb	aa	aa	aa	bb	bb	bb	bb	bb	aa	aa	aa	bb	aa	bb	bb	bb	aa	aa	aa	aa	aa	bb	aa
Block8233	aaxbb	aa	bb	bb	bb	aa	aa	aa	bb	bb	aa	aa	aa	aa	bb	ab	bb	bb	aa	bb	bb	bb	aa	aa	bb	bb	aa	aa	aa	bb	bb	bb	bb	bb	aa	aa	aa	bb	aa	bb	bb	bb	aa	aa	aa	aa	aa	bb	aa
Block8245	aaxbb	aa	bb	bb	bb	aa	aa	aa	bb	bb	aa	aa	aa	aa	bb	ab	bb	bb	aa	bb	bb	bb	aa	aa	bb	bb	aa	aa	aa	bb	bb	bb	bb	bb	aa	aa	aa	bb	aa	bb	bb	bb	aa	aa	aa	aa	aa	bb	aa
Block8248	aaxbb	aa	bb	bb	bb	aa	aa	aa	bb	bb	aa	aa	aa	aa	bb	ab	bb	bb	aa	bb	bb	bb	aa	aa	bb	bb	aa	aa	aa	bb	bb	bb	bb	bb	aa	aa	aa	bb	aa	bb	bb	bb	aa	aa	aa	aa	aa	bb	aa
Block8299	aaxbb	aa	bb	bb	bb	aa	aa	aa	bb	bb	aa	aa	aa	aa	bb	ab	bb	bb	aa	bb	bb	bb	aa	aa	bb	bb	aa	aa	aa	bb	bb	bb	bb	bb	aa	aa	aa	bb	aa	bb	bb	bb	aa	aa	aa	aa	aa	bb	aa
Block8296	aaxbb	aa	bb	bb	bb	aa	aa	aa	bb	bb	aa	aa	aa	aa	bb	ab	bb	bb	aa	bb	bb	bb	aa	aa	bb	bb	aa	aa	aa	bb	bb	bb	bb	bb	aa	aa	aa	bb	aa	bb	bb	bb	aa	aa	aa	aa	aa	bb	aa
Block8345	aaxbb	aa	bb	bb	bb	aa	aa	aa	bb	bb	aa	aa	aa	aa	bb	aa	bb	bb	aa	bb	bb	bb	aa	aa	bb	bb	aa	aa	aa	bb	bb	bb	bb	bb	aa	aa	aa	bb	aa	bb	bb	bb	aa	aa	aa	aa	aa	bb	aa
Block8331	aaxbb	aa	bb	bb	bb	aa	aa	aa	bb	bb	aa	aa	aa	aa	bb	aa	bb	bb	aa	bb	bb	bb	aa	aa	bb	bb	aa	aa	aa	bb	bb	bb	bb	bb	aa	aa	aa	bb	aa	bb	bb	bb	aa	aa	aa	aa	aa	bb	aa
Block8324	aaxbb	aa	bb	bb	bb	aa	aa	aa	bb	bb	aa	aa	aa	aa	bb	ab	bb	bb	aa	bb	bb	bb	aa	aa	bb	bb	aa	aa	aa	bb	bb	bb	bb	bb	aa	aa	aa	bb	aa	bb	bb	bb	aa	aa	aa	aa	aa	bb	aa
Block8327	aaxbb	aa	bb	bb	bb	aa	aa	aa	bb	bb	aa	aa	aa	aa	bb	ab	bb	bb	aa	bb	bb	bb	aa	aa	bb	bb	aa	aa	aa	bb	bb	bb	bb	bb	aa	aa	aa	bb	aa	bb	bb	bb	aa	aa	aa	aa	aa	bb	aa
Block8301	aaxbb	aa	bb	bb	bb	aa	aa	aa	bb	bb	aa	aa	aa	aa	bb	aa	bb	bb	aa	bb	bb	bb	aa	aa	bb	bb	aa	aa	aa	bb	bb	bb	bb	bb	aa	aa	aa	bb	aa	bb	bb	bb	aa	aa	aa	aa	aa	bb	aa
Block8348	aaxbb	aa	bb	bb	bb	aa	aa	aa	bb	bb	aa	aa	aa	aa	bb	aa	bb	bb	aa	bb	bb	bb	aa	aa	bb	bb	aa	aa	aa	bb	bb	bb	bb	bb	aa	aa	aa	bb	aa	bb	bb	bb	aa	aa	aa	aa	aa	bb	aa
Block8405	aaxbb	aa	bb	bb	bb	aa	aa	aa	bb	bb	aa	aa	aa	aa	bb	aa	bb	bb	aa	bb	bb	bb	aa	aa	bb	bb	aa	aa	aa	bb	bb	bb	bb	bb	aa	aa	aa	bb	aa	bb	bb	bb	aa	aa	aa	aa	aa	bb	aa
Block8362	aaxbb	aa	bb	bb	bb	aa	aa	aa	bb	bb	aa	aa	aa	aa	bb	aa	bb	bb	aa	bb	bb	bb	aa	aa	bb	bb	aa	aa	aa	bb	bb	bb	bb	bb	aa	bb	aa	bb	aa	bb	bb	bb	aa	aa	aa	aa	aa	bb	aa
Block8407	aaxbb	aa	bb	bb	bb	aa	aa	aa	bb	bb	aa	aa	aa	aa	bb	aa	bb	bb	aa	bb	bb	bb	aa	aa	bb	bb	aa	aa	aa	bb	bb	bb	bb	bb	aa	bb	aa	bb	aa	bb	bb	bb	aa	aa	aa	aa	aa	bb	aa
Block8350	aaxbb	aa	bb	bb	bb	aa	aa	aa	bb	bb	aa	aa	aa	aa	bb	aa	bb	bb	aa	bb	bb	bb	aa	aa	bb	bb	aa	aa	aa	bb	bb	bb	bb	bb	aa	bb	aa	bb	aa	bb	bb	bb	aa	aa	aa	aa	aa	bb	aa
Block8419	aaxbb	aa	bb	bb	bb	aa	aa	aa	bb	bb	aa	aa	aa	aa	bb	aa	bb	bb	aa	bb	bb	bb	aa	aa	bb	bb	aa	aa	aa	bb	bb	bb	bb	bb	aa	bb	aa	bb	aa	bb	bb	bb	aa	aa	aa	aa	aa	bb	aa
Block8420	aaxbb	aa	bb	bb	aa	aa	aa	aa	bb	bb	aa	aa	aa	aa	bb	aa	bb	bb	aa	bb	bb	bb	aa	aa	bb	bb	aa	aa	aa	bb	bb	bb	aa	bb	aa	bb	aa	bb	aa	bb	aa	bb	aa	aa	aa	aa	aa	bb	aa
Block8441	aaxbb	aa	bb	bb	aa	aa	aa	aa	bb	bb	aa	aa	aa	aa	bb	aa	bb	bb	aa	bb	bb	bb	aa	aa	bb	bb	aa	aa	aa	bb	bb	bb	aa	bb	aa	bb	aa	bb	aa	bb	aa	bb	aa	aa	aa	aa	aa	bb	aa
Block8444	aaxbb	aa	bb	bb	aa	aa	aa	aa	bb	bb	aa	aa	aa	aa	bb	aa	bb	bb	aa	bb	bb	bb	aa	aa	bb	bb	aa	aa	aa	bb	bb	bb	aa	bb	aa	bb	aa	bb	aa	bb	aa	bb	aa	aa	aa	aa	aa	bb	aa
Block8486	aaxbb	bb	bb	bb	aa	aa	aa	aa	bb	bb	aa	aa	aa	aa	bb	aa	bb	bb	aa	bb	bb	bb	aa	aa	bb	bb	aa	aa	aa	bb	bb	bb	aa	bb	aa	bb	aa	bb	aa	bb	aa	bb	aa	aa	aa	aa	aa	bb	aa
Block8459	aaxbb	bb	bb	bb	aa	aa	aa	aa	bb	bb	aa	aa	aa	aa	bb	aa	bb	bb	aa	bb	bb	bb	aa	aa	bb	bb	aa	aa	aa	bb	bb	bb	aa	bb	aa	bb	aa	bb	aa	bb	aa	bb	aa	aa	aa	aa	aa	bb	aa
Block8484	aaxbb	bb	bb	bb	aa	aa	aa	aa	bb	bb	aa	aa	aa	aa	bb	aa	bb	bb	aa	bb	bb	bb	aa	aa	bb	bb	aa	aa	aa	bb	bb	bb	aa	bb	aa	bb	aa	bb	aa	bb	aa	bb	aa	aa	aa	aa	aa	bb	aa
Block8479	aaxbb	bb	bb	bb	aa	aa	aa	aa	bb	bb	aa	aa	aa	aa	bb	aa	bb	bb	aa	bb	bb	bb	aa	aa	bb	bb	aa	aa	aa	bb	bb	bb	aa	bb	aa	bb	aa	bb	aa	bb	aa	bb	aa	aa	aa	aa	aa	bb	aa
Block8463	aaxbb	bb	aa	bb	aa	aa	aa	aa	bb	bb	aa	aa	aa	aa	bb	aa	bb	bb	aa	bb	bb	bb	aa	aa	bb	bb	aa	aa	aa	bb	bb	bb	aa	bb	aa	bb	aa	bb	aa	bb	aa	bb	aa	aa	aa	aa	aa	bb	aa
Block8455	aaxbb	bb	aa	bb	aa	aa	aa	aa	bb	bb	aa	aa	aa	aa	bb	aa	bb	bb	aa	bb	bb	bb	aa	aa	bb	bb	aa	aa	aa	bb	bb	bb	aa	bb	aa	bb	aa	bb	aa	bb	aa	bb	aa	aa	aa	aa	aa	bb	aa
Block8458	aaxbb	bb	aa	bb	aa	aa	aa	aa	bb	bb	aa	aa	aa	aa	bb	aa	bb	bb	aa	bb	bb	bb	aa	aa	bb	bb	aa	aa	aa	bb	bb	bb	aa	bb	aa	bb	aa	bb	aa	bb	aa	bb	aa	aa	aa	aa	aa	bb	aa
Block8452	aaxbb	bb	aa	bb	aa	aa	aa	aa	bb	bb	aa	aa	aa	aa	bb	aa	bb	bb	aa	bb	bb	bb	aa	aa	bb	bb	aa	aa	aa	bb	bb	bb	aa	bb	aa	bb	aa	bb	aa	bb	aa	bb	aa	aa	aa	aa	aa	bb	aa
Block8451	aaxbb	bb	aa	bb	aa	aa	aa	aa	bb	bb	aa	aa	aa	aa	bb	aa	bb	bb	bb	bb	bb	bb	aa	aa	bb	bb	aa	aa	aa	bb	bb	bb	aa	bb	aa	bb	aa	bb	aa	bb	aa	bb	aa	aa	aa	aa	aa	bb	aa
Block8448	aaxbb	bb	aa	bb	aa	aa	aa	aa	bb	bb	aa	aa	aa	aa	bb	aa	bb	bb	bb	bb	bb	bb	aa	aa	bb	bb	aa	aa	aa	bb	bb	bb	aa	bb	aa	bb	aa	bb	aa	bb	aa	bb	aa	aa	aa	aa	aa	bb	aa
Block8453	aaxbb	bb	aa	bb	aa	aa	aa	aa	bb	bb	aa	aa	aa	aa	bb	aa	bb	bb	bb	bb	bb	bb	aa	aa	bb	bb	aa	aa	aa	bb	bb	bb	aa	bb	aa	bb	aa	bb	aa	bb	aa	bb	aa	aa	aa	aa	aa	bb	aa
Block8489	aaxbb	bb	aa	bb	aa	aa	aa	aa	bb	bb	aa	aa	aa	aa	bb	aa	bb	bb	bb	bb	aa	bb	aa	aa	bb	bb	aa	aa	aa	bb	bb	bb	aa	bb	aa	bb	aa	bb	aa	bb	aa	bb	aa	aa	aa	aa	aa	bb	aa
Block8503	aaxbb	bb	aa	bb	aa	aa	aa	aa	bb	bb	aa	aa	aa	aa	bb	aa	bb	bb	bb	bb	aa	bb	aa	aa	bb	bb	aa	aa	aa	bb	bb	bb	aa	bb	aa	bb	aa	bb	aa	bb	aa	bb	aa	aa	aa	aa	aa	bb	aa
Block8513	aaxbb	bb	aa	bb	aa	aa	aa	aa	bb	bb	aa	aa	aa	aa	bb	aa	bb	bb	bb	bb	aa	bb	aa	aa	bb	bb	aa	aa	aa	bb	aa	bb	aa	bb	aa	bb	aa	bb	aa	bb	aa	bb	aa	aa	aa	aa	aa	bb	aa
Block8548	aaxbb	bb	aa	bb	aa	aa	aa	aa	bb	bb	aa	aa	aa	aa	bb	aa	bb	bb	bb	bb	aa	bb	aa	aa	bb	bb	aa	aa	aa	aa	aa	bb	aa	aa	aa	bb	aa	aa	aa	bb	aa	bb	aa	aa	aa	aa	aa	bb	aa
Block8581	aaxbb	bb	aa	bb	aa	aa	aa	aa	bb	bb	aa	aa	aa	aa	bb	aa	bb	bb	bb	bb	aa	bb	aa	aa	bb	bb	aa	aa	aa	aa	aa	bb	aa	aa	aa	bb	aa	aa	aa	bb	aa	bb	aa	aa	aa	aa	aa	bb	aa
Block8599	aaxbb	bb	aa	bb	aa	aa	aa	aa	bb	bb	aa	aa	aa	aa	bb	aa	bb	bb	bb	bb	aa	bb	aa	aa	bb	bb	aa	aa	aa	aa	aa	bb	aa	aa	aa	bb	aa	aa	aa	bb	aa	bb	aa	aa	aa	aa	aa	bb	aa
Block8570	aaxbb	bb	aa	bb	aa	aa	aa	aa	bb	bb	aa	aa	aa	aa	bb	aa	bb	bb	bb	bb	aa	bb	aa	aa	bb	bb	aa	aa	aa	aa	aa	bb	aa	aa	aa	bb	aa	aa	aa	bb	aa	bb	aa	aa	aa	aa	aa	bb	aa
Block8624	aaxbb	bb	aa	bb	aa	aa	aa	aa	bb	bb	aa	aa	aa	aa	bb	aa	bb	bb	bb	bb	aa	bb	aa	aa	bb	bb	aa	aa	aa	aa	aa	bb	aa	aa	aa	bb	aa	aa	aa	bb	aa	bb	aa	aa	aa	aa	aa	bb	aa
Block8626	aaxbb	bb	aa	bb	aa	aa	aa	aa	bb	bb	aa	aa	aa	aa	bb	aa	bb	bb	bb	bb	aa	bb	aa	aa	bb	bb	aa	aa	aa	aa	aa	bb	aa	aa	aa	bb	aa	aa	aa	bb	aa	bb	aa	aa	aa	aa	aa	bb	aa
Block8609	aaxbb	bb	aa	bb	aa	aa	aa	aa	bb	bb	aa	aa	aa	aa	bb	aa	bb	bb	bb	bb	aa	bb	aa	aa	bb	bb	aa	aa	aa	aa	aa	bb	aa	aa	aa	bb	aa	aa	aa	bb	aa	bb	aa	aa	aa	aa	aa	bb	aa
Block8659	aaxbb	aa	aa	bb	aa	aa	aa	aa	bb	bb	aa	aa	aa	aa	bb	aa	bb	bb	bb	bb	aa	bb	aa	aa	bb	bb	aa	aa	aa	aa	aa	bb	aa	aa	aa	aa	aa	aa	aa	aa	aa	bb	aa	aa	aa	aa	aa	bb	aa
Block8628	aaxbb	aa	aa	bb	bb	aa	aa	aa	bb	bb	aa	aa	aa	aa	bb	aa	bb	bb	bb	bb	aa	bb	aa	aa	bb	bb	aa	aa	aa	aa	aa	bb	aa	aa	aa	aa	aa	aa	aa	aa	aa	bb	aa	aa	aa	aa	aa	bb	aa
Block8667	aaxbb	aa	aa	bb	bb	aa	aa	aa	bb	bb	aa	aa	aa	aa	bb	aa	bb	bb	bb	bb	aa	bb	aa	aa	bb	bb	aa	aa	aa	aa	aa	bb	aa	aa	aa	aa	aa	aa	aa	aa	aa	bb	aa	aa	aa	aa	aa	bb	aa
Block8683	aaxbb	aa	aa	bb	bb	aa	aa	aa	bb	bb	aa	aa	aa	aa	bb	aa	bb	bb	bb	bb	aa	bb	aa	aa	bb	bb	aa	aa	aa	aa	aa	bb	aa	aa	aa	aa	aa	aa	aa	aa	aa	bb	aa	aa	aa	aa	aa	bb	aa
Block8670	aaxbb	aa	aa	bb	bb	aa	aa	aa	bb	bb	aa	aa	aa	aa	bb	aa	bb	bb	bb	bb	aa	bb	aa	aa	bb	bb	aa	aa	aa	aa	aa	bb	aa	aa	aa	aa	aa	aa	aa	aa	aa	bb	aa	aa	aa	aa	aa	bb	aa
Block8664	aaxbb	aa	aa	bb	bb	aa	aa	aa	bb	bb	aa	aa	aa	aa	bb	aa	bb	bb	bb	aa	aa	bb	aa	aa	bb	bb	aa	aa	aa	aa	aa	bb	aa	aa	aa	aa	aa	aa	aa	aa	aa	bb	aa	aa	aa	aa	aa	bb	aa
Block8682	aaxbb	aa	aa	bb	bb	aa	aa	aa	bb	bb	aa	aa	aa	aa	bb	aa	bb	bb	aa	aa	aa	bb	aa	aa	bb	bb	aa	aa	aa	aa	aa	bb	aa	aa	aa	aa	aa	aa	aa	aa	aa	bb	aa	aa	aa	aa	aa	bb	aa
Block8673	aaxbb	aa	aa	bb	bb	aa	aa	aa	bb	bb	aa	aa	aa	aa	bb	aa	bb	bb	aa	aa	aa	bb	aa	aa	bb	bb	aa	aa	aa	aa	aa	bb	aa	aa	aa	aa	aa	aa	aa	aa	aa	bb	aa	aa	aa	aa	aa	bb	aa
Block8734	aaxbb	aa	aa	bb	bb	aa	aa	aa	bb	bb	aa	aa	aa	aa	bb	aa	bb	bb	aa	aa	aa	bb	aa	aa	bb	bb	aa	aa	aa	aa	aa	bb	aa	aa	aa	aa	aa	aa	aa	aa	aa	bb	aa	aa	aa	aa	aa	aa	aa
Block8787	aaxbb	aa	aa	bb	bb	aa	aa	aa	bb	bb	aa	aa	aa	aa	bb	aa	bb	bb	aa	aa	aa	bb	aa	aa	bb	bb	aa	aa	aa	aa	aa	bb	aa	aa	aa	aa	aa	aa	aa	aa	aa	bb	aa	aa	aa	aa	aa	aa	aa
Block8785	aaxbb	aa	aa	bb	bb	aa	aa	aa	bb	bb	aa	aa	aa	aa	bb	aa	bb	bb	aa	aa	aa	bb	aa	aa	bb	bb	aa	aa	aa	aa	aa	bb	aa	aa	aa	aa	aa	aa	aa	aa	aa	bb	aa	aa	aa	aa	aa	aa	aa
Block8747	aaxbb	aa	aa	bb	bb	aa	aa	aa	bb	bb	aa	aa	aa	aa	bb	aa	bb	bb	aa	aa	aa	bb	aa	aa	bb	bb	aa	aa	aa	aa	aa	bb	aa	aa	aa	aa	aa	aa	aa	aa	aa	bb	aa	aa	aa	aa	aa	aa	aa
Block8795	aaxbb	aa	aa	bb	bb	aa	aa	aa	bb	bb	aa	aa	aa	aa	bb	aa	bb	bb	aa	aa	aa	ab	aa	aa	bb	bb	aa	aa	aa	aa	aa	bb	ab	aa	aa	aa	aa	aa	aa	aa	aa	bb	aa	aa	aa	aa	aa	aa	aa
Block8779	aaxbb	aa	aa	bb	bb	aa	aa	aa	bb	bb	aa	aa	aa	aa	bb	aa	bb	bb	aa	aa	aa	bb	aa	aa	bb	bb	aa	aa	aa	aa	aa	bb	ab	aa	aa	aa	aa	aa	aa	aa	aa	bb	aa	aa	aa	aa	aa	aa	aa
Block8686	aaxbb	aa	aa	bb	bb	ab	aa	aa	bb	bb	aa	aa	aa	aa	bb	aa	bb	bb	aa	aa	aa	bb	aa	aa	bb	bb	aa	aa	aa	aa	aa	bb	ab	aa	aa	aa	aa	aa	aa	aa	aa	bb	aa	aa	aa	aa	aa	aa	aa
Block8810	aaxbb	aa	aa	bb	bb	ab	aa	aa	bb	bb	aa	aa	aa	aa	bb	aa	bb	bb	aa	aa	aa	ab	aa	aa	bb	bb	aa	aa	aa	aa	aa	bb	ab	aa	aa	aa	aa	aa	aa	aa	aa	bb	aa	aa	aa	aa	aa	aa	aa
Block8826	aaxbb	aa	aa	bb	bb	ab	ab	aa	bb	bb	aa	aa	aa	aa	bb	aa	aa	aa	aa	aa	aa	ab	aa	aa	bb	bb	aa	aa	aa	aa	aa	bb	ab	aa	aa	aa	aa	aa	aa	aa	aa	bb	aa	aa	aa	aa	aa	aa	aa
Block8833	aaxbb	aa	aa	bb	bb	ab	ab	aa	bb	bb	aa	aa	aa	aa	bb	aa	aa	aa	aa	aa	aa	ab	ab	aa	bb	bb	aa	aa	aa	aa	aa	bb	ab	aa	aa	aa	aa	aa	aa	aa	ab	bb	ab	aa	aa	aa	aa	aa	aa
Block8834	aaxbb	aa	aa	bb	bb	ab	ab	aa	bb	bb	aa	aa	aa	aa	bb	aa	aa	aa	aa	aa	aa	ab	ab	aa	bb	bb	aa	aa	aa	aa	aa	bb	ab	aa	aa	aa	aa	aa	aa	aa	ab	bb	ab	aa	aa	aa	aa	aa	aa
Block8841	aaxbb	aa	aa	bb	bb	ab	ab	aa	bb	bb	aa	aa	aa	aa	bb	aa	aa	aa	aa	aa	aa	ab	ab	aa	bb	bb	aa	aa	aa	aa	aa	bb	ab	aa	aa	aa	aa	aa	aa	aa	ab	bb	ab	aa	aa	aa	aa	aa	aa
Block8836	aaxbb	aa	aa	bb	bb	ab	ab	aa	bb	bb	aa	aa	aa	aa	bb	aa	aa	aa	aa	aa	aa	ab	ab	aa	bb	bb	aa	aa	aa	aa	aa	bb	ab	aa	aa	aa	aa	aa	aa	aa	ab	bb	ab	aa	aa	aa	aa	aa	aa
Block8839	aaxbb	aa	aa	bb	bb	ab	ab	aa	bb	aa	aa	aa	aa	aa	aa	aa	aa	aa	aa	aa	aa	ab	ab	aa	bb	bb	aa	aa	aa	aa	aa	bb	ab	aa	aa	aa	aa	aa	aa	aa	ab	bb	ab	aa	aa	aa	aa	aa	aa
Block8845	aaxbb	aa	aa	bb	bb	ab	ab	aa	bb	aa	aa	aa	aa	aa	aa	aa	aa	aa	aa	aa	aa	ab	ab	aa	bb	bb	aa	aa	aa	aa	aa	bb	ab	aa	aa	aa	aa	aa	aa	aa	ab	bb	ab	aa	aa	aa	aa	aa	aa
Block8848	aaxbb	aa	aa	bb	bb	ab	ab	aa	bb	aa	aa	aa	aa	aa	aa	aa	aa	aa	aa	aa	aa	ab	ab	aa	bb	bb	aa	aa	aa	aa	aa	bb	ab	aa	aa	aa	aa	aa	aa	aa	ab	bb	ab	aa	aa	aa	aa	aa	aa
Block8850	aaxbb	aa	aa	bb	bb	ab	ab	aa	bb	aa	aa	aa	aa	aa	aa	aa	aa	aa	aa	aa	aa	ab	ab	aa	bb	bb	aa	aa	aa	aa	aa	bb	ab	aa	aa	aa	aa	aa	aa	aa	ab	bb	ab	aa	aa	aa	aa	aa	aa
Block8851	aaxbb	aa	aa	bb	bb	ab	ab	aa	bb	aa	aa	aa	aa	aa	aa	aa	aa	aa	aa	aa	aa	ab	ab	aa	bb	bb	aa	aa	aa	aa	aa	bb	ab	aa	aa	aa	aa	aa	aa	aa	ab	bb	ab	aa	aa	aa	aa	aa	aa
Block8869	aaxbb	aa	aa	bb	bb	ab	ab	aa	bb	aa	aa	aa	aa	aa	aa	aa	aa	aa	aa	aa	aa	aa	ab	aa	bb	bb	aa	aa	aa	aa	aa	bb	ab	aa	aa	aa	aa	aa	aa	aa	ab	bb	ab	aa	aa	aa	aa	aa	aa
Block8859	aaxbb	aa	aa	bb	bb	ab	ab	aa	bb	aa	aa	aa	aa	aa	aa	aa	aa	aa	aa	aa	aa	aa	ab	aa	bb	bb	aa	aa	aa	aa	aa	bb	ab	aa	aa	aa	aa	aa	aa	aa	ab	bb	ab	aa	aa	aa	aa	aa	aa
Block8875	aaxbb	aa	aa	bb	bb	ab	ab	aa	bb	aa	aa	aa	aa	aa	aa	aa	aa	aa	aa	aa	aa	aa	ab	aa	bb	bb	aa	aa	aa	aa	aa	bb	ab	aa	aa	aa	aa	aa	aa	aa	ab	aa	ab	aa	aa	aa	aa	aa	aa
Block8880	aaxbb	aa	aa	bb	bb	ab	ab	aa	bb	aa	aa	aa	aa	aa	aa	aa	aa	aa	aa	aa	aa	aa	ab	aa	bb	bb	aa	aa	aa	aa	aa	bb	ab	aa	aa	aa	aa	aa	aa	aa	ab	aa	ab	aa	aa	aa	aa	aa	aa
Block8887	aaxbb	aa	aa	bb	bb	ab	ab	aa	bb	aa	aa	aa	aa	aa	aa	aa	aa	aa	aa	aa	aa	aa	ab	aa	bb	bb	aa	aa	aa	aa	aa	bb	ab	aa	aa	aa	aa	aa	aa	bb	ab	aa	ab	aa	aa	aa	aa	aa	aa
Block8890	aaxbb	aa	aa	bb	bb	ab	ab	aa	bb	aa	aa	aa	aa	aa	aa	aa	aa	aa	aa	aa	aa	aa	ab	aa	bb	bb	aa	aa	aa	aa	aa	bb	ab	aa	aa	aa	aa	aa	aa	bb	ab	aa	ab	aa	aa	aa	aa	aa	aa
Block8889	aaxbb	aa	aa	bb	bb	ab	ab	aa	bb	aa	aa	bb	aa	aa	aa	aa	aa	aa	aa	aa	aa	aa	ab	aa	bb	bb	aa	aa	bb	aa	aa	bb	ab	aa	aa	aa	aa	aa	aa	bb	ab	aa	ab	aa	aa	aa	aa	aa	aa
Block8909	aaxbb	aa	aa	bb	bb	aa	aa	aa	bb	aa	aa	bb	aa	aa	aa	aa	aa	aa	aa	aa	aa	aa	aa	aa	bb	bb	aa	aa	bb	aa	aa	bb	ab	bb	aa	aa	aa	aa	aa	bb	aa	aa	bb	aa	aa	aa	aa	aa	aa
Block8959	aaxbb	aa	aa	bb	bb	aa	aa	aa	bb	aa	aa	bb	aa	aa	aa	aa	aa	aa	aa	aa	aa	aa	aa	aa	bb	bb	aa	aa	bb	aa	aa	bb	ab	bb	aa	aa	aa	aa	aa	bb	aa	aa	bb	aa	aa	aa	aa	aa	aa
Block8987	aaxbb	aa	aa	bb	bb	aa	aa	aa	bb	aa	aa	bb	aa	aa	aa	aa	aa	aa	aa	aa	aa	aa	aa	aa	bb	bb	aa	aa	bb	aa	aa	bb	ab	bb	aa	aa	aa	aa	aa	bb	aa	aa	bb	aa	aa	aa	aa	aa	aa
Block8895	aaxbb	aa	aa	bb	bb	aa	aa	aa	bb	aa	aa	bb	aa	aa	aa	aa	aa	aa	aa	aa	aa	aa	aa	aa	bb	bb	aa	aa	bb	aa	aa	bb	ab	bb	aa	aa	aa	aa	aa	bb	aa	aa	bb	aa	aa	aa	aa	aa	aa
Block8911	aaxbb	aa	aa	bb	bb	aa	aa	aa	bb	aa	aa	bb	aa	aa	aa	aa	aa	aa	aa	aa	aa	aa	aa	aa	bb	bb	aa	aa	bb	aa	aa	bb	ab	bb	aa	aa	aa	aa	aa	bb	aa	aa	bb	aa	aa	aa	aa	aa	aa
Block8935	aaxbb	aa	aa	bb	bb	aa	aa	aa	bb	aa	aa	bb	aa	aa	aa	aa	aa	aa	aa	aa	aa	aa	aa	aa	bb	bb	aa	aa	bb	aa	aa	bb	ab	bb	aa	aa	aa	aa	aa	bb	aa	aa	bb	aa	aa	aa	aa	aa	aa
Block8938	aaxbb	aa	aa	bb	bb	aa	aa	aa	bb	aa	aa	bb	aa	aa	aa	aa	aa	aa	aa	aa	aa	aa	aa	aa	bb	bb	aa	aa	bb	aa	aa	bb	ab	bb	aa	aa	aa	aa	aa	bb	aa	aa	bb	aa	aa	aa	aa	aa	aa
Block8985	aaxbb	aa	aa	bb	bb	aa	aa	aa	bb	aa	aa	bb	aa	aa	aa	aa	aa	aa	aa	aa	aa	aa	aa	aa	bb	bb	aa	aa	bb	aa	aa	bb	ab	bb	aa	aa	aa	aa	aa	bb	aa	aa	bb	aa	aa	aa	aa	aa	aa
Block8986	aaxbb	aa	aa	bb	bb	aa	aa	aa	bb	aa	aa	bb	aa	aa	aa	aa	aa	aa	aa	aa	aa	aa	aa	aa	bb	bb	aa	aa	bb	aa	aa	bb	ab	bb	aa	aa	aa	aa	aa	bb	aa	aa	bb	aa	aa	aa	aa	aa	aa
Block8955	aaxbb	aa	aa	bb	bb	aa	aa	aa	bb	aa	aa	bb	aa	aa	aa	aa	aa	aa	aa	aa	aa	aa	aa	aa	bb	bb	aa	aa	bb	aa	aa	bb	ab	bb	aa	aa	aa	aa	aa	bb	aa	aa	bb	aa	aa	aa	aa	aa	aa
Block8981	aaxbb	aa	aa	bb	bb	aa	aa	aa	bb	aa	aa	bb	aa	aa	aa	aa	aa	aa	aa	aa	aa	aa	aa	aa	bb	bb	aa	aa	bb	aa	aa	bb	ab	bb	aa	aa	aa	aa	aa	bb	aa	aa	bb	aa	aa	aa	aa	aa	aa
Block8929	aaxbb	aa	aa	bb	bb	aa	aa	aa	bb	aa	aa	bb	aa	aa	aa	aa	aa	aa	aa	aa	aa	aa	aa	aa	bb	bb	aa	aa	bb	aa	aa	bb	ab	bb	aa	aa	aa	aa	aa	bb	aa	aa	bb	aa	aa	aa	aa	aa	aa
Block8927	aaxbb	aa	aa	bb	bb	aa	aa	aa	bb	aa	aa	bb	aa	aa	aa	aa	aa	aa	aa	aa	aa	aa	aa	aa	bb	bb	aa	aa	bb	aa	aa	bb	ab	bb	aa	aa	aa	aa	aa	bb	aa	aa	bb	aa	aa	aa	aa	aa	aa
Block8916	aaxbb	aa	aa	bb	bb	aa	aa	aa	bb	aa	aa	bb	aa	aa	aa	aa	aa	aa	aa	aa	aa	aa	aa	aa	bb	bb	aa	aa	bb	aa	aa	bb	aa	bb	aa	aa	aa	aa	aa	bb	aa	aa	bb	aa	aa	aa	aa	aa	aa
Block8941	aaxbb	aa	aa	bb	bb	aa	aa	aa	bb	aa	aa	bb	aa	aa	aa	aa	aa	aa	aa	aa	aa	aa	aa	aa	bb	bb	aa	aa	bb	aa	aa	bb	aa	bb	aa	aa	aa	aa	aa	bb	aa	aa	bb	aa	aa	aa	aa	aa	aa
Block8918	aaxbb	aa	aa	bb	bb	aa	aa	aa	bb	aa	aa	bb	aa	aa	aa	aa	aa	aa	aa	aa	aa	aa	aa	aa	bb	bb	aa	aa	bb	aa	aa	bb	aa	bb	aa	aa	aa	aa	aa	bb	aa	aa	bb	aa	aa	aa	aa	aa	aa
Block9181	aaxbb	bb	bb	aa	bb	bb	bb	bb	aa	aa	bb	bb	aa	bb	bb	bb	aa	aa	bb	aa	bb	bb	aa	aa	aa	aa	aa	aa	bb	aa	bb	aa	bb	aa	aa	aa	aa	bb	aa	aa	aa	aa	bb	bb	bb	bb	bb	aa	bb
Block9201	aaxbb	bb	bb	aa	bb	bb	bb	bb	aa	aa	bb	bb	aa	bb	bb	bb	aa	aa	bb	aa	bb	bb	aa	aa	aa	aa	aa	aa	bb	aa	bb	aa	bb	aa	aa	aa	aa	bb	aa	aa	aa	aa	bb	bb	bb	bb	bb	aa	bb
Block9126	aaxbb	bb	bb	aa	bb	bb	bb	bb	aa	aa	bb	bb	aa	bb	bb	bb	aa	aa	bb	aa	bb	bb	aa	aa	aa	aa	aa	aa	bb	aa	bb	aa	bb	aa	aa	aa	aa	bb	aa	aa	aa	aa	bb	bb	bb	bb	bb	aa	bb
Block9142	aaxbb	bb	bb	aa	bb	bb	bb	bb	aa	aa	bb	bb	aa	bb	bb	bb	aa	aa	bb	aa	bb	bb	aa	aa	aa	aa	aa	aa	bb	aa	bb	aa	bb	aa	aa	aa	aa	bb	aa	aa	aa	aa	bb	bb	bb	bb	bb	aa	bb
Block9168	aaxbb	bb	bb	aa	bb	bb	bb	bb	aa	aa	bb	bb	aa	bb	bb	bb	aa	aa	bb	aa	bb	bb	aa	aa	aa	aa	aa	aa	bb	aa	bb	aa	bb	aa	aa	aa	aa	bb	aa	aa	aa	aa	bb	bb	bb	bb	bb	aa	bb
Block9125	aaxbb	bb	bb	aa	bb	bb	bb	bb	aa	aa	bb	bb	aa	bb	bb	bb	aa	aa	bb	aa	bb	bb	aa	aa	aa	aa	aa	aa	bb	aa	bb	aa	bb	aa	aa	aa	aa	bb	aa	aa	aa	aa	bb	bb	bb	bb	bb	aa	bb
Block9230	aaxbb	bb	bb	aa	bb	bb	bb	bb	aa	aa	bb	bb	aa	bb	bb	bb	aa	aa	bb	aa	bb	bb	aa	aa	aa	aa	aa	aa	bb	aa	bb	aa	aa	aa	aa	aa	aa	bb	aa	aa	aa	aa	bb	bb	bb	bb	bb	aa	bb
Block9234	aaxbb	bb	bb	aa	bb	bb	bb	bb	aa	aa	bb	bb	aa	bb	bb	bb	aa	aa	bb	aa	bb	bb	aa	aa	aa	aa	aa	aa	bb	aa	bb	aa	aa	aa	aa	aa	aa	bb	aa	aa	aa	aa	bb	bb	bb	bb	bb	aa	bb
Block9171	aaxbb	bb	bb	aa	bb	bb	bb	bb	aa	aa	bb	bb	aa	bb	bb	bb	aa	aa	bb	aa	bb	bb	aa	aa	aa	aa	aa	aa	bb	aa	bb	aa	aa	aa	aa	aa	aa	bb	aa	aa	aa	aa	bb	bb	bb	bb	bb	aa	bb
Block9198	aaxbb	bb	bb	aa	bb	bb	bb	bb	aa	aa	bb	bb	aa	bb	bb	bb	aa	aa	bb	aa	bb	bb	aa	aa	aa	aa	aa	aa	bb	aa	bb	aa	aa	aa	aa	aa	aa	bb	aa	aa	aa	aa	bb	bb	bb	bb	bb	aa	bb
Block9225	aaxbb	bb	bb	aa	bb	bb	bb	bb	aa	aa	bb	bb	aa	bb	bb	bb	aa	aa	bb	aa	bb	bb	aa	aa	aa	aa	aa	aa	bb	aa	bb	aa	aa	aa	aa	aa	aa	bb	aa	aa	aa	aa	bb	bb	bb	bb	bb	aa	bb
Block9229	aaxbb	bb	bb	aa	bb	bb	bb	bb	aa	aa	bb	bb	aa	bb	bb	bb	aa	aa	bb	aa	bb	bb	aa	aa	aa	aa	aa	aa	bb	aa	bb	aa	aa	aa	aa	aa	aa	bb	aa	aa	aa	aa	bb	bb	bb	bb	bb	aa	bb
Block9237	aaxbb	bb	bb	aa	bb	bb	bb	bb	aa	aa	bb	bb	aa	bb	bb	bb	aa	aa	bb	aa	bb	bb	aa	aa	aa	aa	aa	aa	bb	aa	bb	aa	aa	aa	aa	aa	aa	bb	aa	aa	aa	aa	bb	bb	bb	bb	bb	aa	bb
Block9242	aaxbb	bb	bb	aa	bb	bb	bb	bb	aa	aa	bb	bb	aa	bb	bb	bb	aa	aa	bb	aa	bb	bb	aa	aa	aa	aa	aa	aa	bb	aa	bb	aa	aa	aa	aa	aa	aa	bb	aa	aa	aa	aa	bb	bb	bb	bb	bb	aa	bb
Block9239	aaxbb	bb	bb	aa	bb	bb	bb	bb	aa	aa	bb	bb	aa	bb	bb	bb	aa	aa	bb	aa	bb	bb	aa	aa	aa	aa	aa	aa	bb	aa	bb	aa	aa	aa	aa	aa	aa	bb	aa	aa	aa	aa	bb	bb	bb	bb	bb	aa	bb
Block9238	aaxbb	bb	bb	aa	bb	bb	bb	bb	aa	aa	bb	bb	aa	bb	bb	bb	aa	aa	bb	aa	bb	bb	aa	aa	aa	aa	aa	aa	bb	aa	bb	aa	aa	aa	aa	aa	aa	bb	aa	aa	aa	ab	bb	bb	bb	bb	bb	aa	bb
Block9319	aaxbb	bb	bb	aa	bb	bb	bb	bb	bb	aa	bb	bb	aa	bb	bb	bb	bb	aa	bb	aa	bb	bb	aa	aa	aa	aa	aa	aa	bb	aa	bb	aa	aa	aa	aa	aa	aa	bb	aa	aa	aa	ab	bb	bb	bb	bb	bb	aa	bb
Block9310	aaxbb	bb	bb	aa	bb	bb	bb	bb	bb	aa	bb	bb	aa	bb	bb	bb	bb	aa	bb	aa	bb	bb	aa	aa	aa	aa	aa	aa	bb	aa	bb	aa	aa	aa	aa	aa	aa	bb	aa	aa	aa	ab	bb	bb	bb	bb	bb	aa	bb
Block9244	aaxbb	bb	bb	aa	bb	bb	bb	bb	bb	aa	bb	bb	aa	bb	bb	bb	bb	aa	bb	aa	bb	bb	aa	aa	aa	aa	aa	aa	bb	aa	bb	aa	aa	aa	aa	aa	aa	bb	aa	aa	aa	ab	bb	bb	bb	bb	bb	aa	bb
Block9311	aaxbb	bb	bb	aa	bb	bb	bb	bb	bb	aa	bb	bb	aa	bb	bb	bb	bb	aa	bb	aa	bb	bb	aa	aa	aa	aa	aa	aa	bb	aa	bb	aa	aa	aa	aa	aa	aa	bb	aa	aa	aa	ab	bb	bb	bb	bb	bb	aa	bb
Block9312	aaxbb	bb	bb	aa	bb	bb	bb	bb	bb	aa	bb	bb	aa	bb	bb	bb	bb	aa	bb	aa	bb	bb	aa	aa	aa	aa	aa	aa	bb	aa	bb	aa	aa	aa	aa	aa	aa	bb	aa	aa	aa	ab	bb	bb	bb	bb	bb	aa	bb
Block9320	aaxbb	bb	bb	aa	bb	bb	bb	bb	bb	aa	bb	bb	aa	bb	bb	bb	bb	aa	bb	aa	bb	bb	aa	aa	aa	aa	aa	aa	bb	aa	bb	aa	aa	aa	aa	aa	aa	bb	aa	aa	aa	ab	bb	bb	bb	bb	bb	aa	bb
Block9308	aaxbb	bb	bb	aa	bb	bb	bb	bb	bb	aa	bb	bb	aa	bb	bb	bb	bb	aa	bb	aa	bb	bb	aa	aa	aa	aa	aa	aa	bb	aa	bb	aa	aa	bb	aa	aa	aa	bb	aa	aa	aa	ab	bb	bb	bb	bb	bb	aa	bb
Block9351	aaxbb	bb	bb	aa	bb	bb	bb	bb	bb	aa	bb	bb	aa	bb	bb	bb	bb	aa	bb	aa	bb	bb	aa	aa	aa	aa	aa	aa	bb	aa	bb	aa	aa	bb	aa	aa	aa	bb	aa	aa	aa	ab	bb	bb	bb	bb	bb	aa	bb
Block9361	aaxbb	bb	bb	aa	bb	bb	bb	bb	bb	aa	bb	bb	aa	bb	bb	bb	bb	aa	bb	aa	bb	bb	aa	aa	aa	aa	aa	aa	bb	aa	bb	aa	aa	bb	aa	aa	aa	bb	aa	aa	aa	ab	bb	bb	bb	bb	bb	aa	bb
Block9353	aaxbb	bb	bb	aa	bb	bb	bb	bb	bb	aa	bb	bb	aa	bb	bb	bb	bb	aa	bb	aa	bb	bb	aa	aa	aa	aa	aa	aa	bb	aa	bb	aa	aa	bb	aa	aa	aa	bb	aa	aa	aa	ab	bb	bb	bb	bb	bb	aa	bb
Block9354	aaxbb	bb	bb	aa	bb	bb	bb	bb	bb	aa	bb	bb	aa	bb	bb	bb	bb	aa	bb	aa	bb	bb	aa	aa	aa	aa	aa	aa	bb	aa	bb	aa	aa	bb	aa	aa	aa	bb	aa	aa	aa	ab	bb	bb	bb	bb	bb	aa	bb
Block9356	aaxbb	bb	bb	aa	bb	bb	bb	bb	bb	aa	bb	bb	aa	bb	bb	bb	bb	aa	bb	aa	bb	bb	aa	aa	aa	aa	aa	aa	bb	aa	bb	aa	aa	bb	aa	aa	aa	bb	aa	aa	aa	ab	bb	bb	bb	bb	bb	aa	bb
Block9362	aaxbb	bb	bb	aa	bb	bb	bb	bb	bb	aa	bb	bb	aa	bb	bb	bb	bb	aa	bb	aa	bb	bb	aa	aa	aa	aa	aa	aa	bb	aa	bb	aa	aa	bb	aa	aa	aa	bb	aa	aa	aa	ab	bb	bb	bb	bb	bb	aa	bb
Block9365	aaxbb	bb	bb	aa	bb	bb	bb	bb	bb	aa	bb	bb	aa	bb	bb	bb	bb	aa	bb	aa	bb	bb	aa	aa	aa	aa	aa	aa	bb	aa	bb	aa	aa	bb	aa	aa	aa	bb	aa	aa	aa	ab	bb	bb	bb	bb	bb	aa	bb
Block9370	aaxbb	bb	bb	aa	bb	bb	bb	bb	bb	aa	bb	bb	aa	bb	bb	bb	bb	aa	bb	aa	bb	bb	aa	aa	aa	aa	aa	aa	bb	aa	bb	aa	aa	bb	aa	aa	aa	bb	aa	aa	aa	ab	bb	bb	bb	bb	bb	aa	bb
Block9378	aaxbb	bb	bb	aa	bb	bb	bb	bb	bb	aa	bb	bb	aa	bb	bb	bb	bb	aa	bb	aa	bb	bb	aa	aa	aa	aa	aa	aa	bb	aa	bb	aa	aa	bb	aa	aa	aa	bb	aa	aa	aa	ab	bb	bb	bb	bb	bb	aa	bb
Block9384	aaxbb	bb	bb	aa	bb	bb	bb	bb	bb	aa	bb	bb	aa	bb	bb	bb	bb	aa	bb	aa	bb	bb	aa	aa	aa	aa	aa	aa	bb	aa	bb	aa	aa	bb	aa	aa	aa	bb	aa	aa	aa	ab	bb	bb	bb	bb	bb	aa	bb
Block9404	aaxbb	bb	bb	aa	bb	bb	bb	bb	bb	aa	bb	bb	aa	bb	bb	bb	bb	aa	bb	aa	bb	bb	aa	aa	aa	aa	aa	aa	bb	aa	bb	aa	aa	bb	aa	aa	aa	bb	aa	aa	aa	ab	bb	bb	bb	bb	bb	aa	bb
Block9392	aaxbb	bb	bb	aa	bb	bb	bb	bb	bb	aa	bb	bb	aa	bb	bb	bb	bb	aa	bb	aa	bb	bb	aa	aa	aa	aa	aa	aa	bb	aa	bb	aa	aa	bb	aa	aa	aa	bb	aa	aa	aa	ab	bb	bb	bb	bb	bb	aa	bb
Block9385	aaxbb	bb	bb	aa	bb	bb	bb	bb	bb	aa	bb	bb	aa	bb	bb	bb	bb	aa	bb	aa	bb	bb	aa	aa	aa	aa	aa	aa	bb	aa	bb	aa	aa	bb	aa	aa	aa	bb	aa	aa	aa	ab	bb	bb	bb	bb	bb	aa	bb
Block9387	aaxbb	bb	bb	aa	bb	bb	bb	bb	bb	aa	bb	bb	aa	bb	bb	bb	bb	aa	bb	aa	bb	bb	aa	aa	aa	aa	aa	aa	bb	aa	bb	aa	aa	bb	aa	aa	aa	bb	aa	aa	aa	ab	bb	bb	bb	bb	bb	aa	bb
Block9373	aaxbb	bb	bb	aa	bb	bb	bb	bb	bb	aa	bb	bb	aa	bb	bb	bb	bb	aa	bb	aa	bb	bb	aa	aa	aa	aa	aa	aa	bb	aa	bb	aa	aa	bb	aa	aa	aa	bb	aa	aa	aa	ab	bb	bb	bb	bb	bb	aa	bb
Block9414	aaxbb	bb	bb	aa	bb	bb	bb	bb	bb	aa	bb	bb	aa	bb	bb	bb	bb	aa	bb	aa	bb	bb	aa	aa	aa	aa	aa	aa	bb	aa	bb	aa	aa	bb	aa	aa	aa	bb	aa	aa	aa	aa	bb	bb	bb	bb	bb	aa	bb
Block9427	aaxbb	bb	bb	aa	bb	bb	bb	bb	bb	aa	bb	bb	aa	bb	bb	bb	bb	aa	bb	aa	bb	bb	aa	aa	aa	aa	aa	aa	bb	aa	bb	aa	aa	bb	aa	aa	aa	bb	aa	aa	aa	aa	bb	bb	bb	bb	bb	aa	bb
Block9428	aaxbb	bb	bb	aa	bb	bb	bb	bb	bb	aa	bb	bb	aa	bb	bb	bb	bb	aa	bb	aa	bb	bb	aa	aa	aa	aa	aa	aa	bb	aa	bb	aa	aa	bb	aa	aa	aa	bb	aa	aa	aa	aa	bb	bb	bb	bb	bb	aa	bb
Block9405	aaxbb	bb	bb	aa	bb	bb	bb	bb	bb	aa	bb	bb	aa	bb	bb	bb	bb	aa	bb	aa	bb	bb	aa	aa	aa	aa	aa	aa	bb	aa	bb	aa	aa	bb	aa	aa	aa	bb	aa	aa	aa	aa	bb	bb	bb	bb	bb	aa	bb
Block9412	aaxbb	bb	bb	aa	bb	aa	aa	bb	bb	aa	bb	aa	aa	aa	bb	aa	aa	aa	bb	aa	aa	aa	aa	aa	aa	aa	aa	aa	bb	aa	bb	aa	aa	aa	aa	aa	aa	bb	aa	aa	aa	aa	bb	bb	bb	bb	aa	aa	bb
Block9471	aaxbb	bb	bb	aa	bb	aa	aa	bb	bb	aa	bb	aa	aa	aa	bb	aa	aa	aa	bb	aa	aa	aa	aa	aa	aa	aa	aa	aa	aa	aa	aa	aa	aa	aa	aa	aa	aa	aa	aa	aa	aa	aa	bb	bb	bb	bb	aa	aa	bb
Block9503	aaxbb	aa	bb	aa	aa	aa	aa	bb	bb	aa	bb	aa	aa	aa	aa	aa	aa	aa	aa	aa	aa	aa	aa	aa	aa	aa	aa	aa	aa	aa	aa	aa	aa	aa	aa	aa	aa	aa	aa	aa	aa	aa	aa	aa	aa	aa	aa	aa	aa
Block9510	aaxbb	aa	bb	aa	aa	aa	aa	aa	aa	aa	bb	aa	aa	aa	aa	aa	aa	aa	aa	aa	aa	aa	aa	aa	aa	aa	aa	aa	aa	aa	aa	aa	aa	aa	aa	aa	aa	aa	aa	aa	aa	aa	aa	aa	aa	aa	aa	aa	aa
Block9588	aaxbb	aa	bb	aa	aa	aa	aa	aa	aa	aa	bb	aa	aa	aa	aa	aa	aa	aa	aa	aa	aa	aa	aa	aa	aa	aa	aa	aa	aa	aa	aa	aa	aa	aa	aa	aa	aa	aa	ab	aa	aa	aa	aa	aa	aa	aa	aa	aa	aa
Block9563	aaxbb	aa	bb	aa	aa	aa	aa	aa	aa	aa	bb	aa	aa	aa	aa	aa	aa	aa	aa	aa	aa	aa	aa	aa	aa	aa	aa	aa	aa	aa	aa	aa	aa	aa	aa	aa	aa	aa	ab	aa	aa	aa	aa	aa	aa	aa	aa	aa	aa
Block9694	aaxbb	aa	bb	aa	aa	aa	aa	aa	aa	aa	aa	aa	aa	aa	aa	aa	aa	aa	aa	aa	aa	aa	aa	aa	aa	aa	aa	aa	aa	aa	aa	aa	aa	aa	aa	aa	aa	aa	ab	aa	aa	aa	aa	aa	aa	aa	aa	aa	aa
Block9598	aaxbb	aa	bb	aa	aa	aa	aa	aa	aa	aa	aa	aa	aa	aa	aa	aa	aa	aa	aa	aa	aa	aa	aa	aa	aa	aa	aa	aa	aa	aa	aa	aa	aa	aa	aa	aa	aa	aa	ab	aa	aa	aa	aa	aa	aa	aa	aa	aa	aa
Block9522	aaxbb	aa	bb	aa	aa	aa	aa	aa	aa	aa	aa	aa	aa	aa	aa	aa	aa	aa	aa	aa	aa	aa	aa	aa	aa	aa	aa	aa	aa	aa	aa	aa	aa	aa	aa	aa	aa	aa	ab	aa	aa	aa	aa	aa	aa	aa	aa	aa	aa
Block9564	aaxbb	aa	bb	aa	aa	aa	aa	aa	aa	aa	aa	aa	aa	aa	aa	aa	aa	aa	aa	aa	aa	aa	aa	aa	aa	aa	aa	aa	aa	aa	aa	aa	aa	aa	aa	aa	aa	aa	ab	aa	aa	aa	aa	aa	aa	aa	aa	aa	aa
Block9572	aaxbb	aa	bb	aa	aa	aa	aa	aa	aa	aa	aa	aa	aa	aa	aa	aa	aa	aa	aa	aa	aa	aa	aa	aa	aa	aa	aa	aa	aa	aa	aa	aa	aa	aa	aa	aa	aa	aa	ab	aa	aa	aa	aa	aa	aa	aa	aa	aa	aa
Block9579	aaxbb	aa	bb	aa	aa	aa	aa	aa	aa	aa	aa	aa	aa	aa	aa	aa	aa	aa	aa	aa	aa	aa	aa	aa	aa	aa	aa	aa	aa	aa	aa	aa	aa	aa	aa	aa	aa	aa	ab	aa	aa	aa	aa	aa	aa	aa	aa	aa	aa
Block9577	aaxbb	aa	bb	aa	aa	aa	aa	aa	aa	aa	aa	aa	aa	aa	aa	aa	aa	aa	aa	aa	aa	aa	aa	aa	aa	aa	aa	aa	aa	aa	aa	aa	aa	aa	aa	aa	aa	aa	ab	aa	aa	aa	aa	aa	aa	aa	aa	aa	aa
Block9633	aaxbb	aa	bb	aa	aa	aa	aa	aa	aa	aa	aa	aa	aa	aa	aa	aa	aa	aa	aa	aa	aa	aa	aa	aa	aa	aa	aa	aa	aa	aa	aa	aa	aa	aa	aa	aa	aa	aa	ab	aa	aa	aa	aa	aa	aa	aa	aa	aa	aa
Block9628	aaxbb	aa	bb	aa	aa	aa	aa	aa	aa	aa	aa	aa	aa	aa	aa	aa	aa	aa	aa	aa	aa	aa	aa	aa	aa	aa	aa	aa	aa	aa	aa	aa	aa	aa	aa	aa	aa	aa	ab	aa	aa	aa	aa	aa	aa	aa	aa	aa	aa
Block9623	aaxbb	aa	bb	aa	aa	aa	aa	aa	aa	aa	aa	aa	aa	aa	aa	aa	aa	aa	aa	aa	aa	aa	aa	aa	aa	aa	aa	aa	aa	aa	aa	aa	aa	aa	aa	aa	aa	aa	ab	aa	aa	aa	aa	aa	aa	aa	aa	aa	aa
Block9551	aaxbb	aa	bb	aa	aa	aa	aa	aa	aa	aa	aa	aa	aa	aa	aa	aa	aa	aa	aa	aa	aa	aa	aa	aa	aa	aa	aa	aa	aa	aa	aa	aa	aa	aa	aa	aa	aa	aa	ab	aa	aa	aa	aa	aa	aa	aa	aa	aa	aa
Block9615	aaxbb	aa	aa	aa	aa	aa	aa	aa	aa	aa	aa	aa	aa	aa	aa	aa	aa	aa	aa	aa	aa	aa	aa	aa	aa	aa	aa	aa	aa	aa	aa	aa	aa	aa	aa	aa	aa	aa	ab	aa	aa	aa	aa	aa	aa	aa	aa	aa	aa
Block9613	aaxbb	aa	aa	aa	aa	aa	aa	aa	aa	aa	aa	aa	aa	aa	aa	aa	aa	aa	aa	aa	aa	aa	aa	aa	aa	aa	aa	aa	aa	aa	aa	aa	aa	aa	aa	aa	aa	aa	ab	aa	aa	aa	aa	aa	aa	aa	aa	aa	aa
Block9649	aaxbb	aa	aa	aa	aa	aa	aa	aa	aa	aa	aa	aa	aa	aa	aa	aa	aa	aa	aa	aa	aa	aa	aa	aa	aa	aa	aa	aa	aa	aa	aa	aa	aa	aa	aa	aa	aa	aa	ab	aa	aa	aa	aa	aa	aa	aa	aa	aa	aa
Block9609	aaxbb	aa	aa	aa	aa	aa	aa	aa	aa	aa	aa	aa	aa	aa	aa	aa	aa	aa	aa	aa	aa	aa	aa	aa	aa	aa	aa	aa	aa	aa	aa	aa	aa	aa	aa	aa	aa	aa	ab	aa	aa	aa	aa	aa	aa	aa	aa	aa	aa
Block9542	aaxbb	aa	aa	aa	aa	aa	aa	aa	aa	aa	aa	aa	aa	aa	aa	aa	aa	aa	aa	aa	aa	aa	aa	aa	aa	aa	aa	aa	aa	aa	aa	aa	aa	aa	aa	aa	aa	aa	ab	aa	aa	aa	aa	aa	aa	aa	aa	aa	aa
Block9646	aaxbb	aa	aa	aa	aa	aa	aa	aa	aa	aa	aa	aa	aa	aa	aa	aa	aa	aa	aa	aa	aa	aa	aa	aa	aa	aa	aa	aa	aa	aa	aa	aa	aa	aa	aa	aa	aa	aa	ab	aa	aa	aa	aa	aa	aa	aa	aa	aa	aa
Block9684	aaxbb	aa	aa	aa	aa	aa	aa	aa	aa	aa	aa	aa	aa	aa	aa	aa	aa	aa	aa	aa	aa	aa	aa	aa	aa	aa	aa	aa	aa	aa	aa	aa	aa	aa	aa	aa	aa	aa	ab	aa	aa	aa	aa	aa	aa	aa	aa	aa	aa
Block9620	aaxbb	aa	aa	aa	aa	aa	aa	aa	aa	aa	aa	aa	aa	aa	aa	aa	aa	aa	aa	aa	aa	aa	aa	aa	aa	aa	aa	aa	aa	aa	aa	aa	aa	aa	aa	aa	aa	aa	ab	aa	aa	aa	aa	aa	aa	aa	aa	aa	aa
Block9695	aaxbb	aa	aa	aa	aa	aa	aa	aa	aa	aa	aa	aa	aa	aa	aa	aa	aa	aa	aa	aa	aa	aa	aa	aa	aa	aa	aa	aa	aa	bb	aa	aa	bb	aa	aa	aa	aa	aa	ab	aa	aa	aa	aa	aa	aa	aa	aa	aa	aa
Block9795	aaxbb	aa	aa	aa	aa	aa	aa	aa	aa	aa	aa	aa	bb	aa	aa	aa	aa	aa	aa	aa	aa	aa	aa	aa	bb	bb	aa	aa	aa	bb	aa	bb	bb	aa	bb	aa	bb	aa	ab	aa	aa	aa	aa	aa	aa	aa	aa	aa	aa
Block9751	aaxbb	aa	aa	aa	aa	aa	aa	aa	aa	aa	aa	aa	bb	aa	aa	aa	aa	aa	aa	aa	aa	aa	aa	aa	bb	bb	aa	aa	aa	bb	aa	bb	bb	aa	bb	aa	bb	aa	ab	aa	aa	aa	aa	aa	aa	aa	aa	aa	aa
Block9796	aaxbb	aa	aa	aa	aa	aa	aa	aa	aa	aa	aa	aa	bb	aa	aa	aa	aa	aa	aa	aa	aa	aa	aa	aa	bb	bb	aa	aa	aa	bb	aa	bb	bb	aa	bb	aa	bb	aa	ab	aa	aa	aa	aa	aa	aa	aa	aa	aa	aa
Block9798	aaxbb	aa	aa	aa	aa	aa	aa	aa	aa	aa	aa	aa	bb	aa	aa	aa	aa	aa	aa	aa	aa	aa	aa	aa	bb	bb	aa	aa	aa	bb	aa	bb	bb	aa	bb	aa	bb	aa	ab	aa	aa	aa	aa	aa	aa	aa	aa	aa	aa
Block9800	aaxbb	aa	aa	aa	aa	aa	aa	aa	aa	aa	aa	aa	bb	aa	aa	aa	aa	aa	aa	aa	aa	aa	aa	aa	bb	bb	aa	aa	aa	bb	aa	bb	bb	aa	bb	aa	bb	aa	ab	aa	aa	aa	aa	aa	aa	aa	aa	aa	aa
Block9797	aaxbb	aa	aa	aa	aa	aa	aa	aa	aa	aa	aa	aa	bb	aa	aa	aa	aa	aa	aa	aa	aa	aa	aa	aa	bb	bb	aa	aa	aa	bb	aa	bb	bb	aa	bb	aa	bb	aa	ab	aa	aa	aa	aa	aa	aa	aa	aa	aa	aa
Block9801	aaxbb	aa	bb	aa	aa	aa	aa	aa	aa	aa	aa	aa	bb	aa	aa	aa	aa	aa	aa	aa	aa	aa	aa	aa	bb	bb	aa	aa	aa	bb	aa	bb	bb	aa	bb	aa	bb	aa	ab	aa	aa	ab	aa	aa	aa	aa	aa	aa	aa
Block9884	aaxbb	aa	bb	aa	aa	aa	aa	aa	aa	aa	aa	aa	bb	aa	aa	aa	aa	aa	aa	aa	aa	aa	aa	aa	bb	bb	aa	aa	aa	bb	aa	bb	bb	aa	bb	aa	bb	aa	ab	aa	aa	ab	aa	aa	aa	aa	aa	aa	aa
Block9813	aaxbb	aa	bb	aa	aa	aa	aa	aa	aa	aa	aa	aa	bb	aa	aa	aa	aa	aa	aa	aa	aa	aa	aa	aa	bb	bb	aa	aa	aa	bb	aa	bb	bb	aa	bb	aa	bb	aa	bb	aa	aa	ab	aa	aa	aa	aa	aa	aa	aa
Block10072	aaxbb	aa	bb	aa	aa	aa	aa	aa	aa	aa	aa	aa	bb	aa	aa	aa	aa	aa	aa	aa	aa	aa	aa	aa	bb	bb	bb	aa	aa	bb	aa	bb	bb	aa	bb	aa	bb	aa	ab	aa	aa	aa	aa	aa	aa	aa	aa	aa	aa
Block9896	aaxbb	aa	bb	aa	aa	aa	aa	aa	aa	aa	aa	aa	bb	aa	aa	aa	aa	aa	aa	aa	aa	aa	aa	aa	bb	bb	bb	aa	aa	bb	aa	bb	bb	aa	bb	aa	bb	aa	bb	aa	aa	aa	aa	aa	aa	aa	aa	aa	aa
Block10033	aaxbb	bb	bb	aa	aa	aa	bb	bb	aa	aa	aa	aa	bb	aa	bb	aa	aa	aa	bb	aa	aa	aa	aa	aa	bb	bb	bb	aa	aa	bb	aa	bb	bb	aa	bb	aa	bb	aa	bb	aa	bb	aa	aa	aa	aa	bb	bb	aa	aa
Block9992	aaxbb	bb	bb	aa	aa	aa	bb	bb	aa	aa	aa	aa	bb	aa	bb	aa	aa	aa	bb	aa	aa	aa	aa	aa	bb	bb	bb	aa	aa	bb	aa	bb	bb	aa	bb	aa	bb	aa	bb	aa	bb	aa	aa	aa	aa	bb	bb	aa	aa
Block10118	aaxbb	bb	bb	aa	aa	ab	bb	bb	aa	aa	aa	aa	bb	aa	bb	aa	aa	aa	bb	aa	aa	aa	aa	aa	bb	bb	bb	aa	aa	bb	aa	bb	bb	aa	bb	aa	bb	aa	bb	aa	bb	aa	aa	aa	aa	bb	bb	aa	aa
Block10217	aaxbb	bb	bb	aa	aa	ab	bb	bb	aa	aa	aa	aa	bb	aa	bb	aa	aa	aa	bb	aa	aa	aa	aa	aa	bb	bb	bb	aa	aa	bb	aa	bb	bb	aa	bb	aa	bb	aa	bb	aa	bb	aa	aa	aa	aa	bb	bb	aa	aa
Block10309	aaxbb	bb	bb	bb	aa	ab	bb	bb	aa	aa	aa	aa	bb	aa	bb	aa	bb	bb	bb	bb	aa	aa	bb	bb	bb	bb	bb	bb	aa	bb	aa	bb	bb	aa	bb	bb	bb	aa	bb	aa	bb	aa	aa	aa	aa	bb	bb	bb	aa
Block10176	aaxbb	bb	bb	bb	aa	ab	bb	bb	aa	aa	aa	aa	bb	aa	bb	aa	bb	bb	bb	bb	aa	aa	bb	bb	bb	bb	bb	bb	aa	bb	aa	bb	bb	aa	bb	bb	bb	aa	bb	aa	bb	aa	aa	aa	aa	bb	bb	bb	aa
Block10308	aaxbb	bb	bb	bb	aa	ab	bb	bb	aa	aa	aa	aa	bb	aa	bb	aa	bb	bb	bb	bb	aa	aa	bb	bb	bb	bb	bb	bb	aa	bb	aa	bb	bb	aa	bb	bb	bb	aa	bb	aa	bb	aa	aa	aa	aa	bb	bb	bb	aa
Block10311	aaxbb	bb	bb	bb	aa	ab	bb	bb	aa	aa	aa	aa	bb	aa	bb	aa	bb	bb	bb	bb	aa	aa	bb	bb	bb	bb	bb	bb	aa	bb	aa	bb	bb	aa	bb	bb	bb	aa	bb	aa	bb	aa	aa	aa	aa	bb	bb	bb	aa
Block10317	aaxbb	bb	bb	bb	aa	ab	bb	bb	aa	aa	aa	aa	bb	aa	bb	aa	bb	bb	bb	bb	aa	aa	bb	bb	bb	bb	bb	bb	aa	bb	aa	bb	bb	aa	bb	bb	bb	aa	bb	bb	bb	aa	aa	aa	aa	bb	bb	bb	aa
Block10321	aaxbb	bb	bb	bb	aa	ab	bb	bb	aa	aa	aa	aa	bb	aa	bb	aa	bb	bb	bb	bb	aa	aa	bb	bb	bb	bb	bb	bb	aa	bb	aa	bb	bb	aa	bb	bb	bb	aa	bb	bb	bb	aa	aa	aa	aa	bb	bb	bb	aa
Block10330	aaxbb	bb	bb	bb	aa	ab	bb	bb	aa	aa	aa	aa	bb	aa	bb	aa	bb	bb	bb	bb	aa	aa	bb	bb	bb	bb	bb	bb	aa	bb	aa	bb	bb	aa	bb	bb	bb	aa	bb	bb	bb	aa	aa	aa	aa	bb	bb	bb	aa
Block10322	aaxbb	bb	bb	bb	aa	ab	bb	bb	aa	aa	aa	aa	bb	aa	bb	aa	bb	bb	bb	bb	aa	aa	bb	bb	bb	bb	bb	bb	aa	bb	aa	bb	bb	aa	bb	bb	bb	aa	bb	bb	bb	aa	aa	aa	aa	bb	bb	bb	aa
Block10331	aaxbb	bb	bb	bb	aa	ab	bb	bb	aa	aa	aa	aa	bb	aa	bb	aa	bb	bb	bb	bb	aa	aa	bb	bb	bb	bb	bb	bb	aa	bb	aa	bb	bb	aa	bb	bb	bb	aa	bb	bb	bb	aa	aa	aa	aa	bb	bb	bb	aa
Block10475	aaxbb	bb	bb	bb	aa	ab	bb	bb	aa	aa	aa	aa	bb	aa	bb	aa	bb	bb	bb	bb	aa	aa	bb	bb	bb	bb	bb	bb	aa	bb	aa	bb	aa	aa	bb	bb	bb	aa	bb	bb	bb	aa	aa	aa	aa	bb	bb	bb	aa
Block10387	aaxbb	bb	bb	bb	aa	ab	bb	bb	aa	aa	aa	aa	bb	aa	bb	aa	bb	bb	bb	bb	aa	aa	bb	bb	bb	bb	bb	bb	aa	bb	aa	bb	aa	aa	bb	bb	bb	aa	bb	bb	bb	aa	aa	aa	aa	bb	bb	bb	aa
Block10449	aaxbb	bb	bb	bb	aa	ab	bb	bb	aa	aa	aa	aa	bb	aa	bb	aa	bb	bb	bb	bb	aa	aa	bb	bb	bb	bb	bb	bb	aa	bb	aa	bb	aa	aa	bb	bb	bb	aa	bb	bb	bb	aa	aa	aa	aa	bb	bb	bb	aa
Block10450	aaxbb	bb	bb	bb	aa	ab	bb	bb	aa	aa	aa	aa	bb	aa	bb	aa	bb	bb	bb	bb	aa	aa	bb	bb	bb	bb	bb	bb	aa	bb	aa	bb	aa	aa	bb	bb	bb	aa	bb	bb	bb	aa	aa	aa	aa	bb	bb	bb	aa
Block10369	aaxbb	bb	bb	bb	aa	ab	bb	bb	aa	aa	aa	aa	bb	aa	bb	aa	bb	bb	bb	bb	aa	aa	bb	bb	bb	bb	bb	bb	aa	bb	aa	bb	aa	aa	bb	bb	bb	aa	bb	bb	bb	aa	aa	aa	aa	bb	bb	bb	aa
Block10337	aaxbb	bb	bb	bb	aa	ab	bb	bb	aa	aa	aa	aa	bb	aa	bb	aa	bb	bb	bb	bb	aa	aa	bb	bb	bb	bb	bb	bb	aa	bb	aa	bb	aa	aa	bb	bb	bb	aa	bb	bb	bb	aa	aa	aa	aa	bb	bb	bb	aa
Block10633	aaxbb	bb	bb	bb	aa	ab	bb	bb	aa	aa	aa	aa	bb	aa	bb	aa	bb	bb	bb	bb	aa	aa	bb	bb	bb	bb	bb	bb	aa	bb	aa	bb	aa	aa	bb	bb	bb	aa	bb	bb	bb	aa	aa	aa	aa	bb	bb	bb	aa
Block10704	aaxbb	bb	bb	bb	aa	ab	bb	bb	aa	aa	aa	aa	bb	aa	bb	aa	bb	bb	bb	bb	aa	aa	bb	bb	bb	bb	bb	bb	aa	bb	aa	bb	aa	aa	bb	bb	bb	aa	bb	bb	bb	aa	aa	aa	aa	bb	bb	bb	aa
Block10718	aaxbb	bb	bb	bb	aa	ab	aa	bb	aa	aa	aa	aa	bb	aa	bb	aa	bb	bb	bb	bb	aa	aa	bb	bb	bb	bb	bb	bb	aa	bb	aa	bb	aa	aa	bb	bb	bb	aa	bb	bb	bb	aa	aa	aa	aa	bb	bb	bb	aa
Block11174	aaxbb	bb	bb	bb	aa	ab	aa	bb	aa	aa	aa	aa	bb	aa	bb	aa	bb	bb	bb	bb	aa	aa	bb	bb	bb	bb	bb	bb	aa	bb	aa	bb	aa	aa	bb	bb	bb	aa	bb	bb	bb	aa	aa	aa	aa	bb	bb	bb	aa
Block10791	aaxbb	bb	bb	bb	aa	ab	aa	bb	aa	aa	aa	aa	bb	aa	bb	aa	bb	bb	bb	bb	aa	aa	bb	bb	bb	bb	bb	bb	aa	bb	aa	bb	aa	aa	bb	bb	bb	aa	bb	bb	bb	aa	aa	aa	aa	bb	bb	bb	aa
Block10963	aaxbb	bb	bb	bb	aa	ab	aa	bb	aa	aa	aa	aa	bb	aa	bb	aa	bb	bb	bb	bb	aa	aa	bb	bb	bb	bb	bb	bb	aa	bb	aa	bb	aa	aa	bb	bb	bb	aa	bb	bb	bb	aa	aa	aa	aa	bb	bb	bb	aa
Block11144	aaxbb	bb	bb	bb	aa	ab	aa	bb	aa	aa	aa	aa	bb	aa	bb	aa	bb	bb	bb	bb	aa	aa	bb	bb	bb	bb	bb	bb	aa	bb	aa	bb	aa	aa	bb	bb	bb	aa	bb	bb	bb	aa	aa	aa	aa	bb	bb	bb	aa
Block11151	aaxbb	bb	bb	bb	aa	ab	aa	bb	aa	aa	aa	aa	bb	aa	bb	aa	bb	bb	bb	bb	aa	aa	aa	bb	bb	bb	bb	bb	aa	bb	aa	bb	aa	aa	bb	bb	bb	aa	bb	bb	bb	aa	aa	aa	aa	bb	bb	bb	aa
Block11219	aaxbb	bb	bb	bb	aa	ab	aa	bb	aa	aa	aa	aa	bb	aa	bb	aa	bb	bb	bb	bb	aa	aa	aa	bb	bb	bb	bb	bb	aa	bb	aa	bb	aa	aa	bb	bb	bb	aa	bb	bb	bb	aa	aa	aa	aa	bb	bb	bb	aa
Block11274	aaxbb	bb	bb	bb	aa	ab	aa	bb	aa	aa	aa	aa	bb	aa	bb	aa	bb	bb	bb	bb	aa	aa	aa	bb	bb	bb	bb	bb	aa	bb	aa	bb	aa	aa	bb	bb	bb	aa	bb	bb	bb	aa	aa	aa	aa	bb	bb	bb	aa
Block11231	aaxbb	bb	bb	bb	aa	ab	aa	bb	aa	aa	aa	aa	bb	aa	bb	aa	bb	bb	bb	bb	aa	aa	aa	bb	bb	bb	bb	bb	aa	bb	aa	bb	aa	aa	bb	bb	bb	aa	bb	bb	bb	aa	aa	aa	aa	bb	bb	bb	aa
Block11230	aaxbb	bb	bb	bb	aa	ab	aa	bb	aa	aa	aa	aa	bb	aa	bb	aa	bb	bb	bb	bb	aa	aa	aa	bb	bb	bb	bb	bb	aa	bb	aa	bb	aa	aa	bb	bb	bb	aa	bb	bb	bb	aa	aa	aa	aa	bb	bb	bb	aa
Block11228	aaxbb	bb	bb	bb	aa	ab	aa	bb	aa	aa	aa	aa	bb	aa	bb	aa	bb	bb	bb	bb	aa	aa	aa	bb	bb	bb	bb	bb	aa	bb	aa	bb	aa	aa	bb	bb	bb	aa	bb	bb	bb	aa	aa	aa	aa	bb	bb	bb	aa
Block11276	aaxbb	bb	bb	bb	aa	ab	aa	bb	aa	aa	aa	aa	bb	aa	bb	aa	bb	bb	bb	bb	aa	aa	aa	bb	bb	bb	bb	bb	aa	bb	aa	bb	aa	aa	bb	bb	bb	aa	bb	bb	bb	aa	aa	aa	aa	bb	bb	bb	aa
Block11286	aaxbb	bb	bb	bb	aa	ab	aa	bb	aa	aa	aa	aa	bb	aa	bb	aa	bb	bb	bb	bb	aa	aa	aa	bb	bb	bb	bb	bb	aa	bb	aa	bb	aa	aa	bb	bb	bb	aa	bb	bb	bb	aa	aa	aa	aa	bb	bb	bb	aa
Block11288	aaxbb	bb	bb	bb	aa	ab	aa	bb	aa	aa	aa	aa	bb	aa	bb	aa	bb	bb	bb	bb	aa	aa	aa	bb	bb	bb	bb	bb	aa	bb	aa	bb	aa	aa	bb	bb	bb	aa	bb	bb	bb	aa	aa	aa	aa	bb	bb	bb	aa
Block11315	aaxbb	bb	bb	bb	aa	ab	aa	bb	aa	aa	aa	aa	bb	aa	bb	aa	bb	bb	bb	bb	aa	aa	aa	bb	bb	bb	bb	bb	aa	bb	aa	bb	aa	aa	bb	bb	bb	aa	bb	bb	bb	aa	aa	aa	aa	bb	bb	bb	aa
Block11290	aaxbb	bb	bb	bb	aa	ab	aa	bb	aa	aa	aa	aa	bb	aa	bb	aa	bb	bb	bb	bb	aa	aa	aa	bb	bb	bb	bb	bb	aa	bb	aa	bb	aa	aa	bb	bb	bb	aa	bb	bb	bb	aa	aa	aa	aa	bb	bb	bb	aa
Block11295	aaxbb	bb	bb	bb	aa	ab	aa	bb	aa	aa	aa	aa	bb	aa	bb	aa	bb	bb	bb	bb	aa	aa	aa	bb	bb	bb	bb	bb	aa	bb	aa	bb	aa	aa	bb	bb	bb	aa	bb	bb	bb	aa	aa	aa	aa	bb	bb	bb	aa
Block11307	aaxbb	bb	bb	bb	aa	ab	aa	bb	aa	aa	aa	aa	bb	aa	bb	aa	bb	bb	bb	bb	aa	aa	aa	bb	bb	bb	bb	bb	aa	bb	aa	bb	aa	aa	bb	bb	bb	aa	bb	bb	bb	aa	aa	aa	aa	bb	bb	bb	aa
Block11327	aaxbb	bb	bb	bb	aa	ab	aa	bb	aa	aa	aa	aa	bb	aa	bb	aa	bb	bb	bb	bb	aa	aa	aa	bb	bb	bb	bb	bb	aa	bb	aa	bb	aa	aa	bb	bb	bb	aa	bb	bb	bb	aa	aa	aa	aa	bb	bb	bb	aa
Block11278	aaxbb	bb	bb	bb	aa	ab	aa	bb	aa	aa	aa	aa	bb	aa	bb	aa	bb	bb	bb	bb	aa	aa	aa	bb	bb	bb	bb	bb	aa	bb	aa	bb	bb	aa	bb	bb	bb	aa	bb	bb	bb	aa	aa	aa	aa	bb	bb	bb	aa
Block11341	aaxbb	bb	bb	bb	aa	ab	aa	bb	aa	aa	aa	aa	bb	aa	bb	aa	bb	bb	bb	bb	aa	aa	aa	bb	bb	bb	bb	bb	aa	bb	aa	bb	bb	aa	bb	bb	bb	aa	bb	bb	bb	aa	aa	aa	aa	bb	bb	bb	aa
Block11338	aaxbb	bb	bb	bb	aa	ab	aa	bb	aa	aa	aa	aa	bb	aa	bb	aa	bb	bb	bb	bb	aa	aa	aa	bb	bb	bb	bb	bb	aa	bb	aa	bb	bb	aa	bb	bb	bb	aa	bb	bb	bb	aa	aa	aa	aa	bb	bb	bb	aa
Block11340	aaxbb	bb	bb	bb	aa	ab	aa	bb	aa	aa	aa	aa	bb	aa	bb	aa	bb	bb	bb	bb	aa	aa	aa	bb	bb	bb	bb	bb	aa	bb	aa	bb	bb	aa	bb	bb	bb	aa	bb	bb	bb	aa	aa	aa	aa	bb	bb	bb	aa
Block11405	aaxbb	bb	bb	bb	aa	aa	aa	bb	aa	aa	aa	aa	bb	aa	bb	aa	bb	bb	bb	bb	aa	aa	aa	bb	bb	bb	bb	bb	aa	bb	aa	aa	bb	aa	bb	bb	bb	aa	ab	bb	aa	aa	aa	aa	aa	bb	bb	bb	aa
Block11432	aaxbb	bb	bb	bb	aa	aa	aa	bb	aa	aa	aa	aa	bb	aa	bb	aa	bb	bb	bb	bb	aa	aa	aa	bb	bb	bb	bb	bb	aa	bb	aa	aa	bb	aa	bb	bb	bb	aa	ab	bb	aa	aa	aa	aa	aa	bb	bb	bb	aa
Block11443	aaxbb	bb	bb	bb	aa	aa	aa	bb	aa	aa	aa	aa	bb	aa	bb	aa	bb	bb	bb	bb	aa	aa	aa	bb	bb	bb	bb	bb	aa	bb	aa	aa	bb	aa	bb	bb	bb	aa	ab	bb	aa	aa	aa	aa	aa	bb	bb	bb	aa
Block11346	aaxbb	bb	bb	bb	aa	aa	aa	bb	aa	aa	aa	aa	bb	aa	bb	aa	bb	bb	bb	bb	aa	aa	aa	bb	bb	bb	bb	bb	aa	bb	aa	aa	bb	aa	bb	bb	bb	aa	ab	bb	aa	aa	aa	aa	aa	bb	bb	bb	aa
Block11450	aaxbb	bb	bb	bb	aa	aa	aa	bb	aa	aa	aa	aa	bb	aa	bb	aa	bb	bb	bb	bb	aa	aa	aa	bb	bb	bb	bb	bb	aa	bb	aa	aa	bb	aa	bb	bb	bb	aa	ab	bb	aa	aa	aa	aa	aa	bb	bb	bb	aa
Block11454	aaxbb	bb	bb	bb	aa	aa	aa	bb	aa	aa	aa	aa	bb	aa	bb	aa	bb	bb	bb	bb	aa	aa	aa	bb	bb	bb	bb	bb	aa	bb	aa	aa	bb	aa	bb	bb	bb	aa	ab	bb	aa	aa	aa	aa	aa	bb	bb	bb	aa
Block11459	aaxbb	bb	bb	bb	aa	aa	aa	bb	aa	aa	aa	aa	bb	aa	bb	aa	bb	bb	bb	bb	aa	aa	aa	bb	bb	bb	bb	bb	aa	bb	aa	aa	bb	aa	bb	bb	bb	aa	ab	bb	aa	aa	aa	aa	aa	bb	bb	bb	aa
Block11498	aaxbb	bb	bb	bb	aa	aa	aa	bb	aa	aa	aa	aa	bb	aa	bb	aa	bb	bb	bb	bb	aa	aa	aa	bb	bb	bb	bb	bb	aa	bb	aa	aa	bb	aa	bb	bb	bb	aa	ab	bb	aa	aa	aa	aa	aa	bb	bb	bb	aa
Block11476	aaxbb	bb	bb	bb	aa	aa	aa	bb	aa	aa	aa	aa	bb	aa	bb	aa	bb	bb	bb	bb	aa	aa	aa	bb	bb	bb	bb	bb	aa	bb	aa	aa	bb	aa	bb	bb	bb	aa	ab	bb	aa	aa	aa	aa	aa	bb	bb	bb	aa
Block11502	aaxbb	bb	bb	bb	aa	aa	aa	bb	aa	aa	aa	aa	bb	aa	bb	aa	bb	bb	bb	bb	aa	aa	aa	bb	bb	bb	bb	bb	aa	bb	aa	aa	bb	aa	bb	bb	bb	aa	ab	bb	aa	aa	aa	aa	aa	bb	bb	bb	aa
Block11462	aaxbb	bb	bb	bb	aa	aa	aa	bb	aa	aa	aa	aa	bb	aa	bb	aa	bb	bb	bb	bb	aa	aa	aa	bb	bb	bb	bb	bb	aa	bb	aa	aa	bb	aa	bb	bb	bb	aa	ab	bb	aa	aa	aa	aa	aa	bb	bb	bb	aa
Block11492	aaxbb	bb	bb	bb	aa	aa	aa	bb	aa	aa	aa	aa	bb	aa	bb	aa	bb	bb	bb	bb	aa	aa	aa	bb	bb	bb	bb	bb	aa	bb	aa	aa	bb	aa	bb	bb	bb	aa	ab	bb	aa	aa	aa	aa	aa	bb	bb	bb	aa
Block11499	aaxbb	bb	bb	bb	aa	aa	aa	bb	aa	aa	aa	aa	bb	aa	bb	aa	bb	bb	bb	bb	aa	aa	aa	bb	bb	bb	bb	bb	aa	bb	aa	aa	bb	aa	bb	bb	bb	aa	ab	bb	aa	aa	aa	aa	aa	bb	bb	bb	aa
Block11515	aaxbb	bb	bb	bb	aa	aa	aa	bb	aa	aa	aa	aa	bb	aa	bb	aa	bb	bb	bb	bb	aa	aa	aa	bb	bb	bb	bb	bb	aa	bb	aa	aa	bb	aa	bb	bb	bb	aa	ab	bb	aa	aa	aa	aa	aa	bb	bb	bb	aa
Block11464	aaxbb	bb	bb	bb	aa	aa	aa	bb	aa	aa	aa	aa	bb	aa	bb	aa	bb	bb	bb	bb	aa	aa	aa	bb	bb	bb	bb	bb	aa	bb	aa	aa	bb	aa	bb	bb	bb	aa	ab	bb	aa	aa	aa	aa	aa	bb	bb	bb	aa
Block11512	aaxbb	bb	bb	bb	aa	aa	aa	bb	aa	aa	aa	aa	bb	aa	bb	aa	bb	bb	bb	bb	aa	aa	aa	bb	bb	bb	bb	bb	aa	bb	aa	aa	bb	aa	bb	bb	bb	aa	ab	bb	aa	aa	aa	aa	aa	bb	bb	bb	aa
Block11516	aaxbb	bb	bb	bb	aa	aa	aa	bb	aa	aa	aa	aa	bb	aa	bb	aa	bb	bb	bb	bb	aa	aa	aa	bb	bb	bb	bb	bb	aa	bb	aa	aa	bb	aa	bb	bb	bb	aa	ab	bb	aa	aa	aa	aa	aa	bb	bb	bb	aa
Block11850	aaxbb	bb	bb	bb	bb	bb	bb	aa	aa	aa	aa	bb	bb	aa	bb	bb	aa	aa	bb	aa	aa	aa	bb	aa	aa	aa	bb	aa	aa	bb	bb	bb	bb	bb	aa	aa	aa	bb	ab	aa	aa	bb	bb	bb	bb	aa	aa	aa	bb
Block11849	aaxbb	bb	bb	bb	bb	bb	bb	aa	aa	aa	aa	bb	bb	aa	bb	bb	aa	aa	bb	aa	aa	aa	bb	aa	aa	aa	bb	aa	aa	bb	bb	bb	bb	bb	aa	aa	aa	bb	ab	aa	aa	bb	bb	bb	bb	aa	aa	aa	bb
Block11851	aaxbb	bb	bb	bb	bb	bb	bb	aa	aa	aa	aa	bb	bb	aa	bb	bb	aa	aa	bb	aa	aa	aa	bb	aa	aa	aa	bb	aa	aa	bb	bb	bb	bb	bb	aa	aa	aa	bb	ab	aa	aa	bb	bb	bb	bb	aa	aa	aa	bb
Block11904	aaxbb	bb	bb	bb	bb	bb	bb	aa	aa	aa	aa	bb	bb	aa	bb	bb	aa	aa	bb	aa	aa	aa	bb	aa	aa	aa	bb	aa	aa	bb	bb	bb	bb	bb	aa	aa	aa	bb	ab	aa	aa	bb	bb	bb	bb	aa	aa	aa	bb
Block12004	aaxbb	bb	bb	bb	bb	bb	bb	aa	aa	aa	aa	bb	bb	aa	bb	bb	aa	aa	bb	aa	aa	aa	bb	aa	aa	aa	bb	aa	aa	bb	bb	bb	bb	bb	aa	aa	aa	bb	bb	aa	aa	bb	bb	bb	bb	aa	aa	aa	bb
Block11964	aaxbb	bb	bb	bb	bb	bb	bb	aa	aa	aa	aa	bb	bb	aa	bb	bb	aa	aa	bb	aa	aa	aa	bb	aa	aa	aa	bb	aa	aa	bb	bb	bb	bb	bb	aa	aa	aa	bb	bb	aa	aa	bb	bb	bb	bb	aa	aa	aa	bb
Block12006	aaxbb	bb	bb	bb	bb	bb	bb	aa	aa	aa	aa	bb	bb	aa	bb	bb	aa	aa	bb	aa	aa	aa	bb	aa	aa	aa	bb	aa	aa	bb	bb	bb	bb	bb	aa	aa	aa	bb	bb	aa	aa	bb	bb	bb	bb	aa	aa	aa	bb
Block12022	aaxbb	bb	bb	bb	bb	bb	bb	aa	aa	aa	aa	bb	bb	aa	bb	bb	aa	aa	bb	aa	aa	aa	bb	aa	aa	aa	bb	aa	aa	bb	bb	bb	bb	bb	aa	aa	aa	bb	bb	aa	aa	bb	bb	bb	bb	aa	aa	aa	bb
Block12025	aaxbb	bb	bb	bb	bb	bb	bb	aa	aa	aa	aa	bb	bb	aa	bb	bb	aa	aa	bb	aa	aa	aa	bb	aa	aa	aa	bb	aa	aa	bb	bb	bb	bb	bb	aa	aa	aa	bb	bb	aa	aa	bb	bb	bb	bb	aa	aa	aa	bb
Block12033	aaxbb	bb	bb	bb	bb	bb	bb	aa	aa	aa	aa	bb	bb	aa	bb	bb	aa	aa	bb	aa	aa	aa	bb	aa	aa	aa	bb	aa	aa	bb	bb	bb	bb	bb	aa	aa	aa	bb	bb	aa	aa	bb	bb	bb	bb	aa	aa	aa	bb
Block12034	aaxbb	bb	bb	bb	bb	bb	bb	aa	aa	aa	aa	bb	bb	aa	bb	bb	aa	aa	bb	aa	aa	aa	bb	aa	aa	aa	bb	aa	aa	bb	bb	bb	bb	bb	aa	aa	aa	bb	bb	aa	aa	bb	bb	bb	bb	aa	aa	aa	bb
Block12037	aaxbb	bb	bb	bb	bb	bb	bb	aa	aa	aa	aa	bb	bb	aa	bb	bb	aa	aa	bb	aa	aa	aa	bb	aa	aa	aa	bb	aa	aa	bb	bb	bb	bb	bb	aa	aa	aa	bb	bb	aa	aa	bb	bb	bb	bb	aa	aa	aa	bb
Block12038	aaxbb	bb	bb	bb	bb	bb	bb	aa	aa	aa	aa	bb	bb	aa	bb	bb	aa	aa	bb	aa	aa	aa	bb	aa	aa	aa	bb	aa	aa	bb	bb	bb	bb	bb	aa	aa	aa	bb	bb	aa	aa	bb	bb	bb	bb	aa	aa	aa	bb
Block12039	aaxbb	bb	bb	bb	bb	bb	bb	aa	aa	aa	aa	bb	bb	aa	bb	bb	aa	aa	bb	aa	aa	aa	bb	aa	aa	aa	bb	aa	aa	bb	bb	bb	bb	bb	aa	aa	aa	bb	bb	aa	aa	bb	bb	bb	bb	aa	aa	aa	bb
Block12041	aaxbb	bb	bb	bb	bb	bb	bb	aa	aa	aa	aa	bb	bb	aa	bb	bb	aa	aa	bb	aa	aa	aa	bb	aa	aa	aa	bb	aa	aa	bb	bb	bb	bb	bb	aa	aa	aa	bb	bb	aa	aa	bb	bb	bb	bb	aa	aa	aa	bb
Block12045	aaxbb	bb	bb	bb	bb	bb	bb	aa	aa	aa	aa	bb	bb	aa	bb	bb	aa	aa	bb	aa	aa	aa	bb	aa	aa	aa	bb	aa	aa	bb	bb	bb	bb	bb	aa	aa	aa	bb	bb	aa	aa	bb	bb	bb	bb	aa	aa	aa	bb
Block12046	aaxbb	bb	bb	bb	bb	bb	bb	aa	aa	aa	aa	bb	bb	aa	bb	bb	aa	aa	bb	aa	aa	aa	bb	aa	aa	aa	bb	aa	aa	bb	bb	bb	bb	bb	aa	aa	aa	bb	bb	aa	aa	bb	bb	bb	bb	aa	aa	aa	bb
Block12050	aaxbb	bb	bb	bb	bb	bb	bb	aa	aa	aa	aa	bb	bb	aa	bb	bb	aa	aa	bb	aa	aa	aa	bb	aa	aa	aa	bb	aa	aa	bb	bb	bb	bb	bb	aa	aa	aa	bb	bb	aa	aa	bb	bb	bb	bb	aa	aa	aa	bb
Block12053	aaxbb	bb	bb	bb	bb	bb	bb	aa	aa	aa	aa	bb	bb	aa	bb	bb	aa	aa	bb	aa	aa	aa	bb	aa	aa	aa	bb	aa	aa	bb	bb	bb	bb	bb	aa	aa	aa	bb	bb	aa	aa	bb	bb	bb	bb	aa	aa	aa	bb
Block12047	aaxbb	bb	bb	bb	bb	bb	bb	aa	aa	aa	aa	bb	bb	aa	bb	bb	aa	aa	bb	aa	aa	aa	bb	aa	aa	aa	bb	aa	aa	bb	bb	bb	bb	bb	aa	aa	aa	bb	bb	aa	aa	bb	bb	bb	bb	aa	aa	aa	bb
Block12029	aaxbb	bb	bb	bb	bb	bb	bb	aa	aa	aa	aa	bb	bb	aa	bb	bb	aa	aa	bb	aa	aa	aa	bb	aa	aa	aa	bb	aa	aa	bb	bb	bb	bb	bb	aa	aa	aa	bb	bb	aa	aa	bb	bb	bb	bb	aa	aa	aa	bb
Block12155	aaxbb	bb	bb	bb	bb	bb	bb	aa	aa	aa	aa	bb	bb	aa	bb	bb	aa	aa	bb	aa	aa	aa	bb	aa	aa	aa	bb	aa	aa	bb	bb	bb	bb	bb	aa	aa	aa	bb	bb	aa	aa	bb	bb	bb	bb	aa	aa	aa	bb
Block12108	aaxbb	bb	bb	bb	bb	bb	bb	aa	aa	aa	aa	bb	bb	aa	bb	bb	aa	aa	bb	aa	aa	aa	bb	aa	aa	aa	bb	aa	aa	bb	bb	bb	bb	bb	aa	aa	aa	bb	bb	aa	aa	bb	bb	bb	bb	aa	aa	aa	bb
Block12109	aaxbb	bb	bb	bb	bb	bb	bb	aa	aa	aa	aa	bb	bb	aa	bb	bb	aa	aa	bb	aa	aa	aa	bb	aa	aa	aa	bb	aa	aa	bb	bb	bb	bb	bb	aa	aa	aa	bb	bb	aa	aa	bb	bb	bb	bb	aa	aa	aa	bb
Block12115	aaxbb	bb	bb	bb	bb	bb	bb	aa	aa	aa	aa	bb	bb	aa	bb	bb	aa	aa	bb	aa	aa	aa	bb	aa	aa	aa	bb	aa	aa	bb	bb	bb	bb	bb	aa	aa	aa	bb	bb	aa	aa	bb	bb	bb	bb	aa	aa	aa	bb
Block12137	aaxbb	bb	bb	bb	bb	bb	bb	aa	aa	aa	aa	bb	bb	aa	bb	bb	aa	aa	bb	aa	aa	aa	bb	aa	aa	aa	bb	aa	aa	bb	bb	bb	bb	bb	aa	aa	aa	bb	bb	aa	aa	bb	bb	bb	bb	aa	aa	aa	bb
Block12106	aaxbb	bb	bb	bb	bb	bb	bb	aa	aa	aa	aa	bb	bb	aa	bb	bb	aa	aa	bb	aa	aa	aa	bb	aa	aa	aa	bb	aa	aa	bb	bb	bb	bb	bb	aa	aa	aa	bb	bb	aa	aa	bb	bb	bb	bb	aa	aa	aa	bb
Block12190	aaxbb	bb	bb	bb	bb	bb	bb	aa	aa	aa	aa	bb	bb	aa	bb	bb	aa	aa	bb	aa	aa	aa	bb	aa	aa	aa	bb	aa	aa	bb	bb	bb	bb	bb	aa	aa	aa	bb	bb	aa	aa	bb	bb	bb	bb	aa	aa	aa	bb
Block12153	aaxbb	bb	bb	bb	bb	bb	bb	aa	aa	aa	aa	bb	bb	aa	bb	bb	aa	aa	bb	aa	aa	aa	bb	aa	aa	aa	bb	aa	aa	bb	bb	bb	bb	bb	aa	aa	aa	bb	bb	aa	aa	bb	bb	bb	bb	aa	aa	aa	bb
Block12180	aaxbb	bb	bb	bb	bb	bb	bb	aa	aa	aa	aa	bb	bb	aa	bb	bb	aa	aa	bb	aa	aa	aa	bb	aa	aa	aa	bb	aa	aa	bb	bb	bb	bb	bb	aa	aa	aa	bb	bb	bb	aa	bb	bb	bb	bb	aa	aa	aa	bb
Block12208	aaxbb	aa	bb	bb	bb	bb	bb	aa	aa	aa	aa	bb	bb	bb	bb	bb	aa	aa	bb	aa	aa	aa	bb	aa	aa	aa	bb	aa	aa	bb	bb	bb	bb	bb	aa	aa	aa	bb	bb	bb	aa	bb	bb	bb	bb	aa	aa	aa	bb
Block12200	aaxbb	aa	bb	bb	bb	bb	bb	aa	aa	aa	aa	bb	bb	bb	bb	bb	aa	aa	bb	aa	aa	aa	bb	aa	aa	aa	bb	aa	aa	bb	bb	bb	bb	bb	aa	aa	aa	bb	bb	bb	aa	bb	bb	bb	bb	aa	aa	aa	bb
Block12204	aaxbb	aa	aa	bb	bb	bb	bb	aa	aa	aa	aa	bb	bb	bb	bb	bb	aa	aa	bb	aa	aa	aa	bb	aa	aa	aa	bb	aa	aa	bb	bb	bb	bb	bb	aa	aa	aa	bb	bb	bb	aa	bb	bb	bb	bb	aa	aa	aa	bb
Block12220	aaxbb	aa	aa	bb	bb	bb	bb	aa	aa	aa	aa	bb	bb	bb	bb	bb	aa	aa	bb	aa	aa	aa	bb	aa	aa	aa	bb	aa	aa	bb	aa	bb	bb	bb	aa	aa	aa	bb	bb	bb	aa	bb	bb	bb	bb	aa	aa	aa	bb
Block12251	aaxbb	aa	aa	bb	bb	bb	bb	aa	aa	aa	aa	bb	bb	bb	bb	bb	aa	aa	bb	aa	aa	aa	bb	aa	aa	aa	bb	aa	aa	bb	aa	bb	bb	bb	aa	aa	aa	bb	bb	bb	aa	bb	bb	bb	bb	aa	aa	aa	bb
Block12252	aaxbb	aa	aa	bb	bb	bb	bb	aa	aa	aa	aa	bb	bb	bb	bb	bb	aa	aa	bb	aa	aa	aa	bb	aa	aa	aa	bb	aa	aa	bb	aa	bb	bb	bb	aa	aa	aa	bb	bb	bb	aa	bb	bb	bb	bb	aa	aa	aa	bb
Block12254	aaxbb	aa	aa	bb	bb	bb	bb	aa	aa	aa	aa	bb	bb	bb	bb	bb	aa	aa	bb	aa	aa	aa	bb	aa	aa	aa	bb	aa	aa	bb	aa	bb	bb	bb	aa	aa	aa	bb	bb	bb	aa	bb	bb	bb	bb	aa	aa	aa	bb
Block12257	aaxbb	aa	aa	bb	bb	bb	bb	aa	aa	aa	aa	bb	bb	bb	bb	bb	aa	aa	bb	aa	aa	aa	bb	aa	aa	aa	bb	aa	aa	bb	aa	bb	bb	bb	aa	aa	aa	bb	bb	bb	aa	bb	bb	bb	bb	aa	aa	aa	bb
Block12259	aaxbb	aa	aa	bb	bb	bb	bb	aa	aa	aa	aa	bb	bb	bb	bb	bb	aa	aa	bb	aa	aa	aa	bb	aa	aa	aa	bb	aa	aa	bb	aa	bb	bb	bb	aa	aa	aa	bb	bb	bb	aa	bb	bb	bb	bb	aa	aa	aa	bb
Block12264	aaxbb	aa	aa	bb	bb	bb	bb	aa	aa	aa	aa	bb	bb	bb	bb	bb	aa	aa	bb	aa	aa	aa	bb	aa	aa	aa	bb	aa	aa	bb	aa	bb	bb	bb	aa	aa	aa	bb	bb	bb	aa	bb	bb	bb	bb	aa	aa	aa	bb
Block12268	aaxbb	aa	aa	bb	bb	bb	bb	aa	aa	aa	aa	bb	bb	bb	bb	bb	aa	aa	bb	aa	aa	aa	bb	aa	aa	aa	bb	aa	aa	bb	aa	bb	bb	bb	aa	aa	aa	bb	bb	bb	aa	bb	bb	bb	bb	aa	aa	aa	bb
Block12274	aaxbb	aa	aa	bb	bb	bb	bb	aa	aa	aa	aa	bb	bb	bb	bb	bb	aa	aa	bb	aa	aa	aa	bb	aa	aa	aa	bb	aa	aa	bb	aa	bb	bb	bb	aa	aa	aa	bb	bb	bb	aa	bb	bb	bb	bb	aa	aa	aa	bb
Block12276	aaxbb	aa	aa	bb	bb	bb	bb	aa	aa	aa	aa	bb	bb	bb	bb	bb	aa	aa	bb	aa	aa	aa	bb	aa	aa	aa	bb	aa	aa	bb	aa	bb	bb	bb	aa	aa	aa	bb	bb	bb	aa	bb	bb	bb	bb	aa	aa	aa	bb
Block12230	aaxbb	aa	aa	bb	bb	bb	bb	aa	aa	aa	aa	bb	bb	bb	bb	bb	aa	aa	bb	aa	aa	aa	bb	aa	aa	aa	bb	aa	aa	bb	aa	bb	bb	bb	aa	aa	aa	bb	bb	bb	aa	bb	bb	bb	bb	aa	aa	aa	bb
Block12283	aaxbb	aa	aa	bb	bb	bb	bb	aa	aa	aa	aa	bb	bb	bb	bb	bb	aa	aa	bb	aa	aa	aa	bb	aa	aa	aa	bb	aa	aa	bb	aa	bb	bb	bb	aa	aa	aa	bb	bb	bb	aa	bb	bb	bb	bb	aa	aa	aa	bb
Block12287	aaxbb	aa	aa	bb	bb	bb	bb	aa	aa	aa	aa	bb	bb	bb	bb	bb	aa	aa	bb	aa	aa	aa	bb	aa	aa	aa	bb	aa	aa	bb	aa	bb	bb	bb	aa	aa	aa	bb	bb	bb	aa	bb	bb	bb	bb	aa	aa	aa	bb
Block12250	aaxbb	aa	aa	bb	bb	bb	bb	aa	aa	aa	aa	bb	bb	bb	bb	bb	aa	aa	bb	aa	aa	aa	bb	aa	aa	aa	bb	aa	aa	bb	aa	bb	bb	bb	aa	aa	aa	bb	bb	bb	aa	bb	bb	bb	bb	aa	aa	aa	bb
Block12334	aaxbb	aa	aa	bb	bb	bb	bb	aa	aa	aa	aa	bb	bb	bb	bb	bb	aa	aa	bb	aa	aa	aa	bb	aa	aa	aa	bb	aa	aa	bb	aa	bb	bb	bb	aa	aa	aa	bb	bb	bb	aa	bb	bb	bb	bb	aa	aa	aa	bb
Block12279	aaxbb	aa	aa	bb	bb	bb	bb	aa	aa	aa	aa	bb	bb	bb	bb	bb	aa	aa	bb	aa	aa	aa	bb	aa	aa	aa	bb	aa	aa	bb	aa	bb	bb	bb	aa	aa	aa	bb	bb	bb	aa	bb	bb	bb	bb	aa	aa	aa	bb
Block12344	aaxbb	aa	aa	bb	bb	bb	bb	bb	aa	aa	aa	bb	bb	bb	bb	bb	aa	aa	bb	aa	aa	aa	bb	aa	aa	aa	bb	aa	aa	bb	aa	bb	bb	bb	aa	aa	aa	bb	bb	bb	aa	bb	bb	bb	bb	aa	aa	aa	bb
Block12346	aaxbb	aa	aa	bb	bb	bb	bb	bb	aa	aa	aa	bb	bb	bb	bb	bb	aa	aa	bb	aa	aa	aa	bb	aa	aa	aa	bb	aa	aa	bb	aa	bb	bb	bb	aa	aa	aa	bb	bb	bb	aa	bb	bb	bb	bb	aa	aa	aa	bb
Block12347	aaxbb	aa	aa	bb	bb	bb	bb	bb	aa	aa	aa	bb	bb	bb	bb	bb	aa	aa	bb	aa	aa	aa	bb	aa	aa	aa	bb	aa	aa	bb	aa	bb	bb	bb	aa	aa	aa	bb	bb	bb	aa	bb	bb	bb	bb	aa	aa	aa	bb
Block12352	aaxbb	aa	aa	bb	bb	bb	bb	bb	aa	aa	aa	bb	bb	bb	bb	bb	aa	aa	bb	aa	aa	aa	bb	aa	aa	aa	bb	aa	aa	bb	aa	bb	bb	bb	aa	aa	aa	bb	bb	bb	aa	bb	bb	bb	bb	aa	aa	aa	bb
Block12370	aaxbb	aa	aa	bb	bb	bb	bb	bb	aa	aa	aa	bb	bb	bb	bb	bb	aa	aa	bb	aa	aa	aa	bb	aa	aa	aa	bb	aa	aa	bb	aa	bb	bb	bb	aa	aa	aa	bb	bb	bb	aa	bb	bb	bb	bb	aa	aa	aa	bb
Block12372	aaxbb	aa	aa	bb	bb	bb	bb	bb	aa	aa	aa	bb	bb	bb	bb	bb	aa	aa	bb	aa	aa	aa	bb	aa	aa	aa	bb	aa	aa	bb	aa	bb	bb	bb	aa	aa	aa	bb	bb	bb	aa	bb	bb	bb	bb	aa	aa	aa	bb
Block12378	aaxbb	aa	aa	bb	bb	bb	bb	bb	aa	aa	aa	bb	bb	bb	bb	bb	aa	aa	bb	aa	aa	aa	bb	aa	aa	aa	bb	aa	aa	bb	aa	bb	bb	bb	aa	aa	aa	bb	bb	bb	aa	bb	bb	bb	bb	aa	aa	aa	bb
Block12380	aaxbb	aa	aa	bb	bb	bb	bb	bb	aa	aa	aa	bb	bb	bb	bb	bb	aa	aa	bb	aa	aa	aa	bb	aa	aa	aa	bb	aa	aa	bb	aa	bb	bb	bb	aa	aa	aa	bb	bb	bb	aa	bb	bb	bb	bb	aa	aa	aa	bb
Block12408	aaxbb	aa	aa	bb	bb	bb	bb	bb	aa	aa	aa	bb	bb	bb	bb	bb	aa	aa	bb	aa	aa	aa	bb	aa	aa	aa	bb	aa	aa	bb	aa	bb	bb	bb	aa	aa	aa	bb	bb	bb	aa	bb	bb	bb	bb	aa	aa	aa	bb
Block12330	aaxbb	aa	aa	bb	bb	bb	bb	bb	aa	aa	aa	bb	bb	bb	bb	bb	aa	aa	bb	aa	aa	aa	bb	aa	aa	aa	bb	aa	aa	bb	aa	bb	bb	bb	aa	aa	aa	bb	bb	bb	aa	bb	bb	bb	bb	aa	aa	aa	bb
Block12340	aaxbb	aa	aa	bb	bb	bb	bb	bb	aa	aa	aa	bb	bb	bb	bb	bb	aa	aa	bb	aa	aa	aa	bb	aa	aa	aa	bb	aa	aa	bb	aa	bb	bb	bb	aa	aa	aa	bb	bb	bb	aa	bb	bb	bb	bb	aa	aa	aa	aa
Block12422	aaxbb	aa	aa	bb	bb	bb	bb	bb	aa	aa	aa	bb	bb	bb	bb	bb	aa	aa	bb	aa	aa	aa	bb	aa	aa	aa	bb	aa	aa	bb	aa	bb	bb	bb	aa	aa	aa	bb	bb	bb	aa	bb	bb	bb	bb	aa	aa	aa	aa
Block12505	aaxbb	aa	aa	bb	bb	bb	bb	bb	aa	aa	aa	bb	bb	bb	bb	bb	aa	aa	bb	aa	aa	aa	bb	aa	aa	aa	bb	aa	aa	bb	aa	bb	bb	bb	aa	aa	aa	bb	bb	bb	aa	bb	bb	bb	bb	aa	aa	aa	aa
Block12495	aaxbb	aa	aa	bb	bb	bb	bb	bb	aa	aa	aa	bb	bb	bb	bb	bb	aa	aa	bb	aa	aa	aa	bb	aa	aa	aa	bb	aa	aa	bb	aa	bb	bb	bb	aa	aa	aa	bb	bb	bb	aa	bb	bb	bb	bb	aa	aa	aa	aa
Block12500	aaxbb	aa	aa	bb	bb	bb	bb	bb	aa	aa	aa	bb	bb	bb	bb	bb	aa	aa	bb	aa	aa	aa	bb	aa	aa	aa	bb	aa	aa	bb	aa	bb	bb	bb	aa	aa	aa	bb	bb	bb	aa	bb	bb	bb	bb	aa	aa	aa	aa
Block12548	aaxbb	aa	aa	bb	aa	bb	bb	bb	aa	aa	aa	bb	bb	bb	bb	bb	aa	aa	bb	aa	aa	aa	bb	aa	aa	aa	bb	aa	aa	bb	aa	bb	bb	bb	aa	aa	aa	bb	bb	bb	aa	bb	bb	bb	bb	aa	aa	aa	aa
Block12510	aaxbb	aa	aa	bb	aa	bb	bb	bb	aa	aa	aa	bb	bb	bb	bb	bb	aa	aa	bb	aa	aa	aa	bb	aa	aa	aa	bb	aa	aa	bb	aa	bb	bb	bb	aa	aa	aa	bb	bb	bb	aa	bb	bb	bb	bb	aa	aa	aa	aa
Block12493	aaxbb	aa	aa	bb	aa	bb	bb	bb	aa	aa	aa	bb	bb	bb	bb	bb	aa	aa	bb	aa	aa	aa	bb	aa	aa	aa	bb	aa	aa	bb	aa	bb	bb	bb	aa	aa	aa	bb	bb	bb	aa	bb	bb	bb	bb	aa	aa	aa	aa
Block12541	aaxbb	aa	aa	bb	aa	bb	bb	bb	aa	aa	aa	bb	bb	bb	bb	bb	aa	aa	bb	aa	aa	aa	bb	aa	aa	aa	bb	aa	aa	bb	aa	bb	bb	bb	aa	aa	aa	bb	bb	bb	aa	bb	bb	bb	bb	aa	aa	aa	aa
Block12543	aaxbb	aa	aa	bb	aa	bb	bb	bb	aa	aa	aa	bb	bb	bb	bb	bb	aa	aa	bb	aa	aa	aa	bb	aa	aa	aa	bb	aa	aa	bb	aa	bb	bb	bb	aa	aa	aa	bb	bb	bb	aa	bb	bb	bb	bb	aa	aa	aa	aa
Block12546	aaxbb	aa	aa	bb	aa	bb	bb	bb	aa	aa	aa	bb	bb	bb	bb	bb	aa	aa	bb	aa	aa	aa	bb	aa	aa	aa	bb	aa	aa	bb	aa	bb	bb	bb	aa	aa	aa	bb	bb	bb	aa	bb	bb	bb	bb	aa	aa	aa	aa
Block12563	aaxbb	aa	aa	bb	aa	bb	bb	bb	aa	aa	aa	bb	bb	bb	aa	bb	aa	aa	bb	aa	aa	aa	bb	aa	aa	aa	bb	aa	aa	bb	aa	bb	bb	bb	aa	aa	aa	bb	bb	bb	aa	bb	bb	bb	bb	aa	aa	aa	aa
Block12574	aaxbb	aa	aa	bb	aa	bb	bb	bb	aa	aa	aa	bb	bb	bb	aa	bb	aa	aa	bb	aa	aa	aa	bb	aa	aa	aa	bb	aa	aa	bb	aa	bb	bb	bb	aa	aa	aa	bb	bb	bb	aa	bb	bb	bb	bb	aa	aa	aa	aa
Block12604	aaxbb	aa	aa	bb	aa	bb	bb	bb	aa	aa	aa	bb	bb	bb	aa	bb	aa	aa	bb	aa	aa	aa	bb	aa	aa	aa	bb	aa	aa	bb	aa	bb	bb	bb	aa	aa	aa	bb	bb	bb	aa	bb	bb	bb	bb	aa	aa	aa	aa
Block12622	aaxbb	aa	aa	bb	aa	bb	bb	bb	aa	aa	aa	bb	bb	bb	aa	bb	aa	aa	bb	aa	aa	aa	bb	aa	aa	aa	bb	aa	aa	bb	aa	bb	bb	bb	aa	aa	aa	bb	bb	bb	aa	bb	bb	bb	bb	aa	aa	aa	aa
Block12633	aaxbb	aa	aa	bb	aa	bb	bb	bb	bb	aa	aa	bb	bb	bb	aa	bb	aa	aa	bb	aa	aa	aa	bb	aa	aa	aa	bb	aa	aa	bb	aa	bb	bb	bb	aa	aa	aa	bb	bb	bb	aa	bb	bb	bb	bb	aa	aa	aa	aa
Block12623	aaxbb	aa	aa	bb	aa	bb	bb	bb	bb	aa	aa	bb	bb	bb	aa	bb	aa	aa	bb	aa	aa	aa	bb	aa	aa	aa	bb	aa	aa	bb	aa	bb	bb	bb	aa	aa	aa	bb	bb	bb	aa	bb	bb	bb	bb	aa	aa	aa	aa
Block12635	aaxbb	aa	aa	bb	aa	bb	bb	bb	bb	aa	aa	bb	bb	bb	aa	bb	aa	aa	bb	aa	aa	aa	bb	aa	aa	aa	bb	aa	aa	bb	aa	bb	bb	aa	aa	aa	aa	bb	bb	bb	aa	bb	bb	bb	bb	aa	aa	aa	aa
Block12771	aaxbb	aa	aa	bb	aa	bb	bb	bb	bb	aa	aa	bb	bb	bb	aa	bb	aa	aa	bb	aa	aa	aa	bb	aa	aa	aa	bb	aa	aa	bb	aa	bb	bb	aa	aa	aa	aa	bb	bb	bb	aa	bb	bb	bb	bb	aa	aa	aa	aa
Block12754	aaxbb	bb	bb	bb	aa	bb	bb	bb	bb	aa	aa	bb	bb	bb	aa	bb	aa	aa	bb	aa	aa	aa	bb	aa	aa	aa	bb	aa	aa	bb	aa	bb	bb	aa	aa	aa	aa	bb	bb	bb	aa	bb	bb	bb	bb	aa	aa	aa	aa
Block12781	aaxbb	bb	bb	bb	aa	bb	bb	bb	bb	aa	aa	bb	bb	bb	aa	bb	aa	aa	bb	aa	aa	aa	bb	aa	aa	aa	bb	aa	bb	bb	aa	bb	bb	aa	aa	aa	aa	bb	bb	bb	aa	bb	bb	bb	bb	aa	aa	aa	aa
Block12877	aaxbb	bb	bb	bb	aa	bb	bb	bb	bb	aa	aa	bb	bb	bb	aa	bb	aa	aa	bb	aa	aa	aa	bb	aa	aa	aa	bb	aa	bb	bb	aa	bb	bb	aa	aa	aa	aa	bb	bb	bb	aa	bb	bb	bb	bb	aa	aa	aa	aa
Block12795	aaxbb	bb	bb	bb	aa	bb	bb	bb	bb	aa	aa	bb	bb	bb	aa	bb	aa	aa	bb	aa	aa	aa	bb	aa	aa	aa	bb	aa	bb	bb	aa	bb	bb	aa	aa	aa	aa	bb	bb	bb	aa	bb	bb	bb	bb	aa	aa	aa	aa
Block12897	aaxbb	bb	bb	bb	aa	bb	bb	bb	bb	aa	aa	bb	bb	bb	aa	bb	aa	aa	bb	aa	aa	aa	bb	aa	aa	aa	bb	aa	bb	bb	aa	bb	bb	aa	aa	aa	aa	bb	bb	bb	aa	bb	bb	bb	bb	aa	aa	aa	aa
Block13045	aaxbb	bb	bb	bb	aa	bb	bb	bb	bb	aa	aa	bb	bb	bb	aa	bb	aa	aa	bb	aa	aa	aa	bb	aa	aa	aa	bb	aa	bb	bb	aa	bb	bb	aa	aa	aa	aa	bb	bb	bb	aa	bb	bb	bb	bb	aa	aa	aa	aa
Block12903	aaxbb	bb	bb	bb	aa	bb	bb	bb	bb	aa	aa	bb	bb	bb	aa	bb	aa	aa	bb	aa	aa	aa	bb	aa	aa	aa	bb	aa	bb	bb	aa	bb	bb	aa	aa	aa	aa	bb	bb	bb	aa	bb	bb	bb	bb	aa	aa	aa	aa
Block12769	aaxbb	bb	bb	bb	aa	bb	bb	bb	bb	aa	aa	bb	bb	bb	aa	aa	aa	aa	bb	aa	aa	aa	bb	aa	aa	aa	bb	aa	aa	bb	aa	bb	bb	aa	aa	aa	aa	bb	bb	bb	aa	bb	bb	bb	bb	aa	aa	aa	aa
Block12768	aaxbb	bb	bb	bb	aa	bb	bb	bb	bb	aa	aa	bb	bb	bb	aa	aa	aa	aa	bb	aa	aa	aa	bb	aa	aa	aa	bb	aa	aa	bb	aa	bb	bb	aa	aa	aa	aa	bb	bb	bb	aa	bb	bb	bb	bb	aa	aa	aa	aa
Block12660	aaxbb	bb	bb	bb	aa	bb	bb	bb	bb	aa	aa	bb	bb	bb	aa	aa	aa	aa	bb	aa	aa	aa	bb	aa	aa	aa	bb	aa	aa	bb	aa	bb	bb	bb	aa	aa	aa	bb	bb	bb	aa	bb	bb	bb	bb	aa	aa	aa	aa
Block12662	aaxbb	bb	bb	bb	aa	bb	bb	bb	bb	aa	aa	bb	bb	bb	aa	aa	aa	aa	bb	aa	aa	aa	bb	aa	aa	aa	bb	aa	aa	bb	aa	bb	bb	bb	aa	aa	aa	bb	bb	bb	aa	bb	bb	bb	bb	aa	aa	aa	aa
Block12663	aaxbb	bb	bb	bb	aa	bb	bb	bb	bb	aa	aa	bb	bb	bb	aa	aa	bb	aa	bb	aa	aa	aa	bb	aa	aa	aa	bb	aa	aa	bb	aa	bb	bb	bb	aa	aa	aa	bb	aa	aa	aa	bb	bb	bb	bb	aa	aa	aa	aa
Block12665	aaxbb	bb	bb	bb	aa	bb	bb	bb	bb	aa	aa	bb	bb	bb	aa	aa	bb	bb	bb	aa	bb	aa	bb	bb	bb	aa	bb	bb	aa	bb	aa	bb	bb	bb	aa	bb	aa	aa	aa	aa	bb	bb	bb	bb	aa	bb	bb	aa	aa
Block12668	aaxbb	bb	bb	aa	aa	bb	bb	bb	aa	aa	bb	bb	aa	bb	aa	aa	bb	bb	bb	aa	bb	aa	bb	bb	bb	bb	aa	bb	aa	bb	aa	bb	bb	bb	aa	bb	aa	aa	aa	aa	bb	bb	aa	aa	aa	bb	bb	aa	aa
Block12681	aaxbb	bb	bb	bb	bb	bb	aa	bb	bb	bb	bb	aa	bb	bb	aa	aa	bb	bb	bb	aa	bb	bb	aa	bb	bb	bb	aa	bb	aa	bb	bb	bb	bb	bb	bb	bb	bb	aa	aa	aa	bb	aa	bb	aa	aa	bb	bb	bb	aa
Block12688	aaxbb	bb	bb	aa	bb	bb	aa	bb	aa	bb	bb	aa	aa	bb	aa	aa	bb	bb	bb	aa	bb	bb	aa	bb	bb	bb	aa	bb	aa	bb	bb	aa	bb	bb	bb	bb	bb	aa	aa	aa	bb	aa	aa	aa	aa	bb	bb	bb	aa
Block12692	aaxbb	bb	bb	aa	bb	bb	aa	aa	aa	bb	bb	aa	aa	bb	aa	aa	bb	bb	aa	aa	bb	bb	aa	bb	bb	bb	aa	bb	aa	bb	bb	aa	bb	bb	bb	bb	bb	aa	aa	aa	bb	aa	aa	aa	aa	bb	bb	bb	bb
Block12724	aaxbb	bb	bb	aa	bb	bb	aa	aa	aa	bb	bb	aa	aa	bb	aa	aa	bb	bb	aa	aa	bb	bb	aa	bb	bb	bb	aa	bb	aa	bb	bb	aa	bb	bb	bb	bb	bb	aa	aa	aa	bb	aa	aa	aa	aa	bb	bb	bb	bb
Block12725	aaxbb	bb	bb	aa	bb	aa	aa	aa	aa	bb	bb	aa	aa	bb	aa	aa	bb	bb	aa	aa	bb	bb	aa	bb	bb	bb	aa	bb	aa	bb	bb	aa	bb	bb	bb	bb	bb	aa	aa	aa	bb	aa	aa	aa	aa	bb	bb	bb	bb
Block12702	aaxbb	bb	bb	aa	bb	aa	aa	aa	aa	bb	bb	aa	aa	bb	aa	aa	bb	bb	aa	aa	bb	bb	aa	bb	bb	bb	aa	bb	aa	bb	bb	aa	bb	bb	bb	bb	bb	aa	aa	aa	bb	aa	aa	aa	aa	bb	bb	bb	bb
Block12705	aaxbb	bb	bb	aa	bb	aa	aa	aa	aa	bb	bb	aa	aa	bb	aa	aa	bb	bb	aa	aa	bb	bb	aa	bb	bb	bb	aa	bb	aa	bb	bb	aa	bb	bb	bb	bb	bb	aa	aa	aa	bb	aa	aa	aa	aa	bb	bb	bb	bb
Block12706	aaxbb	bb	bb	aa	bb	aa	aa	aa	aa	bb	bb	aa	aa	bb	aa	aa	bb	bb	aa	aa	bb	bb	aa	bb	bb	bb	aa	bb	aa	bb	bb	aa	bb	bb	bb	bb	bb	aa	aa	aa	bb	aa	aa	aa	aa	bb	bb	bb	bb
Block12693	aaxbb	bb	bb	aa	bb	aa	aa	aa	aa	bb	bb	aa	aa	bb	aa	aa	bb	bb	aa	aa	bb	bb	aa	bb	bb	bb	aa	bb	aa	bb	bb	aa	bb	bb	bb	bb	bb	aa	aa	aa	bb	aa	aa	aa	aa	bb	bb	bb	bb
Block12694	aaxbb	bb	bb	aa	bb	aa	aa	aa	aa	bb	bb	aa	aa	bb	aa	aa	bb	bb	aa	aa	bb	bb	aa	bb	bb	bb	aa	bb	aa	bb	bb	aa	bb	bb	bb	bb	bb	aa	aa	aa	bb	aa	aa	aa	aa	bb	bb	bb	bb
Block12701	aaxbb	bb	bb	aa	bb	aa	aa	aa	aa	bb	bb	aa	aa	bb	aa	aa	bb	bb	aa	aa	bb	bb	aa	bb	bb	bb	aa	bb	aa	bb	bb	aa	bb	bb	bb	bb	bb	aa	aa	aa	bb	aa	aa	aa	aa	bb	bb	bb	bb
Block12717	aaxbb	bb	bb	aa	bb	aa	aa	aa	aa	bb	bb	aa	aa	bb	aa	aa	bb	bb	aa	aa	bb	bb	aa	bb	bb	bb	aa	bb	aa	bb	bb	aa	bb	bb	bb	bb	bb	aa	aa	aa	bb	aa	aa	aa	aa	bb	bb	bb	bb
Block12726	aaxbb	bb	bb	aa	bb	aa	aa	aa	aa	bb	bb	aa	aa	bb	aa	aa	bb	bb	aa	aa	bb	bb	aa	bb	bb	bb	aa	bb	aa	bb	bb	aa	bb	bb	bb	bb	bb	aa	aa	aa	bb	aa	aa	aa	aa	bb	bb	bb	bb
Block12728	aaxbb	bb	bb	aa	bb	aa	aa	aa	aa	bb	bb	aa	aa	bb	aa	aa	bb	bb	aa	aa	bb	bb	aa	bb	bb	bb	aa	bb	aa	bb	bb	aa	bb	bb	bb	bb	bb	aa	aa	aa	bb	aa	aa	aa	aa	bb	bb	bb	bb
Block13333	aaxbb	aa	bb	bb	bb	aa	aa	bb	bb	bb	bb	aa	bb	aa	aa	aa	bb	bb	aa	aa	bb	bb	aa	bb	bb	bb	aa	bb	aa	aa	bb	aa	bb	bb	bb	bb	bb	aa	aa	aa	bb	aa	aa	aa	aa	bb	bb	bb	bb
Block12731	aaxbb	aa	bb	bb	bb	aa	aa	bb	bb	bb	bb	aa	bb	aa	aa	aa	bb	bb	aa	aa	bb	bb	aa	bb	bb	bb	aa	bb	aa	aa	bb	aa	bb	bb	bb	bb	bb	aa	aa	aa	bb	aa	bb	aa	aa	bb	bb	bb	bb
Block13366	aaxbb	aa	bb	bb	bb	aa	aa	bb	bb	bb	bb	aa	bb	aa	aa	aa	bb	bb	aa	aa	bb	bb	aa	bb	bb	bb	aa	bb	aa	aa	bb	bb	bb	bb	bb	bb	bb	aa	aa	aa	bb	aa	bb	aa	aa	bb	bb	bb	bb
Block13353	aaxbb	aa	bb	bb	bb	aa	aa	bb	bb	bb	bb	aa	bb	aa	aa	aa	bb	bb	aa	aa	bb	bb	aa	bb	bb	bb	aa	bb	aa	aa	bb	bb	bb	bb	bb	bb	bb	aa	aa	aa	bb	aa	bb	aa	aa	bb	bb	bb	bb
Block13339	aaxbb	aa	bb	bb	bb	aa	aa	bb	bb	bb	bb	aa	bb	aa	aa	aa	bb	bb	aa	aa	bb	bb	aa	bb	bb	bb	aa	bb	aa	aa	bb	bb	bb	bb	bb	bb	bb	aa	aa	aa	bb	aa	bb	aa	aa	bb	bb	bb	bb
Block13344	aaxbb	aa	bb	bb	bb	aa	aa	bb	bb	bb	bb	aa	bb	aa	aa	aa	bb	bb	aa	aa	bb	bb	aa	bb	bb	bb	aa	bb	aa	aa	bb	bb	bb	bb	bb	bb	bb	aa	aa	aa	bb	aa	bb	aa	aa	bb	bb	bb	bb
Block13338	aaxbb	aa	bb	bb	bb	aa	aa	bb	bb	bb	bb	aa	bb	aa	aa	aa	bb	bb	aa	aa	bb	bb	aa	bb	bb	bb	aa	bb	aa	aa	bb	bb	bb	bb	bb	bb	bb	aa	aa	aa	bb	aa	bb	aa	aa	bb	bb	bb	bb
Block13335	aaxbb	aa	aa	bb	bb	aa	aa	bb	bb	aa	bb	aa	bb	aa	aa	aa	bb	bb	aa	aa	bb	bb	bb	bb	bb	aa	bb	bb	aa	aa	bb	bb	bb	bb	bb	bb	bb	bb	aa	aa	aa	bb	bb	bb	bb	bb	bb	bb	bb
Block13728	aaxbb	aa	bb	bb	bb	aa	aa	bb	bb	aa	bb	aa	bb	aa	bb	aa	bb	bb	aa	aa	bb	bb	bb	bb	bb	aa	bb	bb	aa	aa	bb	bb	bb	bb	bb	bb	bb	bb	aa	aa	aa	bb	bb	bb	bb	bb	bb	bb	bb
Block13729	aaxbb	aa	aa	bb	bb	aa	aa	bb	bb	aa	bb	aa	bb	aa	bb	aa	bb	bb	aa	aa	bb	bb	bb	bb	bb	aa	bb	bb	aa	aa	bb	bb	bb	bb	bb	bb	bb	bb	aa	aa	aa	bb	bb	bb	bb	bb	bb	bb	bb
Block13974	aaxbb	aa	aa	bb	bb	aa	aa	bb	bb	aa	bb	aa	bb	aa	bb	aa	bb	bb	aa	aa	bb	bb	bb	bb	bb	aa	bb	bb	aa	aa	bb	bb	bb	bb	bb	bb	bb	bb	aa	aa	aa	bb	bb	bb	bb	bb	bb	bb	bb
Block13987	aaxbb	aa	aa	bb	bb	aa	aa	bb	bb	aa	bb	aa	bb	aa	bb	aa	bb	bb	aa	aa	bb	bb	bb	bb	bb	aa	bb	bb	aa	aa	bb	bb	bb	bb	bb	bb	bb	bb	aa	aa	aa	bb	bb	bb	bb	bb	bb	bb	bb
Block14051	aaxbb	aa	aa	bb	bb	aa	aa	bb	bb	aa	bb	aa	bb	aa	bb	aa	bb	bb	aa	aa	bb	bb	bb	bb	bb	aa	bb	bb	aa	aa	bb	bb	bb	bb	bb	bb	bb	bb	aa	aa	aa	bb	bb	bb	bb	bb	bb	bb	bb
Block13806	aaxbb	aa	aa	bb	bb	aa	aa	bb	bb	aa	bb	aa	bb	aa	bb	aa	bb	bb	aa	aa	bb	bb	bb	bb	bb	aa	bb	bb	aa	aa	bb	bb	bb	bb	bb	bb	bb	bb	aa	aa	aa	bb	bb	bb	bb	bb	bb	bb	bb
Block13738	aaxbb	aa	aa	bb	bb	aa	aa	bb	bb	aa	bb	aa	bb	aa	bb	aa	bb	bb	aa	aa	bb	bb	bb	bb	bb	aa	bb	bb	aa	aa	bb	bb	bb	bb	bb	bb	bb	bb	aa	aa	aa	bb	bb	bb	bb	bb	bb	bb	bb
Block13719	aaxbb	aa	aa	bb	bb	aa	aa	bb	bb	aa	bb	aa	bb	aa	bb	aa	bb	bb	aa	aa	bb	bb	bb	bb	bb	aa	bb	bb	aa	aa	bb	bb	bb	bb	bb	bb	bb	bb	aa	aa	aa	bb	bb	bb	bb	bb	bb	bb	bb
Block13715	aaxbb	aa	aa	bb	bb	aa	aa	bb	bb	aa	bb	aa	bb	aa	bb	aa	bb	bb	aa	aa	bb	bb	bb	bb	bb	aa	bb	bb	aa	aa	bb	bb	bb	bb	bb	bb	bb	bb	aa	aa	aa	bb	bb	bb	bb	bb	bb	bb	bb
Block13717	aaxbb	aa	aa	bb	bb	aa	aa	bb	bb	aa	bb	aa	bb	aa	bb	aa	bb	bb	aa	aa	bb	bb	bb	bb	bb	aa	bb	bb	aa	aa	bb	bb	bb	bb	bb	bb	bb	bb	aa	aa	aa	bb	bb	bb	bb	bb	bb	bb	bb
Block13641	aaxbb	aa	aa	bb	bb	aa	aa	bb	bb	aa	bb	aa	bb	aa	bb	aa	bb	bb	aa	aa	bb	bb	bb	bb	bb	aa	bb	bb	aa	aa	bb	bb	bb	bb	bb	bb	bb	bb	aa	aa	aa	bb	bb	bb	bb	bb	bb	bb	aa
Block13691	aaxbb	aa	aa	bb	bb	aa	aa	bb	bb	aa	bb	aa	bb	aa	bb	aa	bb	bb	aa	aa	bb	bb	bb	bb	bb	aa	bb	bb	aa	aa	bb	bb	bb	bb	bb	bb	bb	bb	aa	aa	aa	bb	bb	bb	bb	bb	bb	bb	aa
Block13639	aaxbb	aa	aa	bb	bb	aa	aa	bb	bb	aa	bb	aa	bb	aa	bb	aa	bb	bb	aa	aa	bb	bb	bb	bb	bb	aa	bb	bb	aa	aa	bb	bb	bb	bb	bb	bb	bb	bb	aa	aa	aa	bb	bb	bb	bb	bb	bb	bb	aa
Block13638	aaxbb	aa	aa	bb	bb	aa	aa	bb	bb	aa	bb	aa	bb	aa	bb	aa	bb	bb	aa	aa	bb	bb	bb	bb	bb	aa	bb	bb	aa	aa	bb	bb	bb	bb	bb	bb	bb	bb	aa	aa	aa	bb	bb	bb	bb	bb	bb	bb	aa
Block13671	aaxbb	aa	aa	bb	bb	aa	aa	bb	bb	aa	bb	aa	bb	aa	bb	aa	bb	bb	aa	aa	bb	bb	bb	bb	bb	aa	bb	bb	aa	aa	bb	bb	bb	bb	bb	bb	bb	bb	aa	aa	aa	bb	bb	bb	bb	bb	bb	bb	aa
Block13635	aaxbb	aa	aa	bb	bb	aa	aa	bb	bb	aa	bb	aa	bb	aa	bb	aa	bb	bb	aa	aa	bb	bb	bb	bb	bb	aa	bb	bb	aa	aa	bb	bb	bb	bb	bb	bb	bb	bb	aa	aa	aa	bb	bb	bb	bb	bb	bb	bb	aa
Block13633	aaxbb	aa	aa	bb	bb	aa	aa	bb	bb	aa	bb	aa	bb	aa	bb	aa	bb	bb	aa	aa	bb	bb	bb	bb	bb	aa	bb	bb	aa	aa	bb	bb	bb	bb	bb	bb	bb	bb	aa	aa	aa	bb	bb	bb	bb	bb	bb	bb	aa
Block13631	aaxbb	aa	aa	bb	bb	aa	aa	bb	bb	aa	bb	aa	bb	aa	bb	aa	bb	bb	aa	aa	bb	bb	bb	bb	bb	aa	bb	bb	aa	aa	bb	bb	bb	bb	bb	bb	bb	bb	aa	aa	aa	bb	bb	bb	bb	bb	bb	bb	aa
Block13588	aaxbb	aa	aa	bb	bb	aa	aa	bb	bb	aa	bb	aa	bb	aa	bb	aa	bb	bb	aa	aa	bb	bb	bb	bb	bb	aa	bb	bb	aa	aa	bb	bb	bb	bb	bb	bb	bb	bb	aa	aa	aa	bb	bb	bb	bb	bb	bb	bb	aa
Block13586	aaxbb	aa	aa	bb	bb	aa	aa	bb	bb	aa	bb	aa	bb	aa	bb	aa	bb	bb	aa	aa	bb	bb	bb	bb	bb	aa	bb	bb	aa	aa	bb	bb	bb	bb	bb	bb	bb	bb	aa	aa	aa	bb	bb	bb	bb	bb	bb	bb	aa
Block13483	aaxbb	aa	aa	bb	bb	aa	aa	bb	bb	aa	bb	aa	bb	aa	bb	aa	bb	bb	aa	aa	bb	bb	bb	bb	bb	aa	bb	bb	aa	aa	bb	bb	bb	bb	bb	bb	bb	bb	aa	aa	aa	bb	bb	bb	bb	bb	bb	bb	aa
Block13328	aaxbb	aa	aa	bb	bb	aa	aa	bb	bb	aa	bb	aa	bb	aa	bb	aa	bb	bb	aa	aa	bb	bb	bb	bb	bb	aa	bb	bb	aa	aa	bb	bb	bb	bb	bb	bb	bb	bb	aa	aa	aa	bb	bb	bb	bb	bb	bb	bb	aa
Block13523	aaxbb	aa	aa	bb	bb	aa	aa	bb	bb	aa	bb	aa	bb	aa	bb	aa	bb	bb	aa	aa	bb	bb	bb	bb	bb	aa	bb	bb	aa	aa	bb	bb	bb	bb	bb	bb	bb	bb	aa	aa	aa	bb	bb	bb	bb	bb	bb	bb	aa
Block14541	aaxbb	aa	aa	bb	bb	bb	bb	bb	aa	aa	aa	aa	aa	aa	bb	aa	bb	bb	aa	aa	bb	aa	aa	aa	aa	aa	aa	bb	aa	ab	aa	bb	bb	bb	aa	bb	aa	bb	aa	aa	bb	aa	aa	aa	aa	bb	bb	aa	bb
Block14598	aaxbb	aa	aa	bb	bb	bb	bb	bb	aa	aa	aa	aa	aa	aa	bb	aa	bb	bb	aa	aa	bb	aa	aa	aa	aa	aa	aa	bb	aa	ab	aa	bb	bb	bb	aa	bb	aa	bb	aa	aa	bb	aa	aa	aa	aa	bb	bb	aa	bb
Block14589	aaxbb	aa	aa	bb	bb	bb	bb	bb	aa	aa	aa	aa	aa	aa	bb	aa	bb	bb	aa	aa	bb	aa	aa	aa	aa	aa	aa	bb	aa	ab	aa	bb	bb	bb	aa	bb	aa	bb	aa	aa	bb	aa	aa	aa	aa	bb	bb	aa	bb
Block14567	aaxbb	aa	aa	bb	bb	bb	bb	bb	aa	aa	aa	aa	aa	aa	bb	aa	bb	bb	aa	aa	bb	aa	aa	aa	aa	aa	aa	bb	aa	ab	aa	bb	bb	bb	aa	bb	aa	bb	aa	aa	bb	aa	aa	aa	aa	bb	bb	aa	bb
Block14573	aaxbb	aa	aa	bb	bb	bb	bb	bb	aa	aa	aa	aa	aa	aa	bb	aa	bb	bb	aa	aa	bb	aa	aa	aa	aa	aa	aa	bb	aa	ab	aa	bb	bb	bb	aa	bb	aa	bb	aa	aa	bb	aa	aa	aa	aa	bb	bb	aa	bb
Block14555	aaxbb	aa	aa	bb	bb	bb	bb	bb	aa	aa	aa	aa	aa	aa	bb	aa	bb	bb	aa	aa	bb	aa	aa	aa	aa	aa	aa	bb	aa	ab	aa	bb	bb	bb	aa	bb	aa	bb	aa	aa	bb	aa	aa	aa	aa	bb	bb	aa	bb
Block14544	aaxbb	aa	aa	bb	bb	bb	bb	bb	aa	aa	aa	aa	aa	aa	bb	aa	bb	bb	aa	aa	bb	aa	aa	aa	aa	aa	aa	bb	aa	ab	aa	bb	bb	bb	aa	bb	aa	bb	aa	aa	bb	aa	aa	aa	aa	bb	bb	aa	bb
Block14543	aaxbb	aa	aa	bb	bb	bb	bb	bb	aa	aa	aa	aa	aa	aa	bb	aa	bb	bb	aa	aa	bb	aa	aa	aa	aa	aa	aa	bb	aa	ab	aa	bb	bb	bb	aa	bb	aa	bb	aa	aa	bb	aa	aa	aa	aa	bb	bb	aa	bb
Block14542	aaxbb	aa	aa	bb	bb	bb	bb	bb	aa	aa	aa	aa	aa	aa	bb	aa	bb	bb	aa	aa	bb	aa	aa	aa	aa	aa	aa	bb	aa	ab	aa	bb	bb	bb	aa	bb	aa	bb	aa	aa	bb	aa	aa	aa	aa	bb	bb	aa	bb
Block14545	aaxbb	aa	aa	bb	bb	bb	bb	bb	aa	aa	aa	aa	aa	aa	bb	aa	bb	bb	aa	aa	bb	aa	aa	aa	aa	aa	aa	bb	aa	ab	aa	bb	bb	bb	aa	bb	aa	bb	aa	aa	bb	aa	aa	aa	aa	bb	bb	aa	bb
Block14588	aaxbb	aa	bb	bb	bb	bb	bb	bb	aa	aa	aa	aa	aa	aa	bb	aa	bb	bb	aa	aa	bb	aa	aa	aa	aa	aa	aa	bb	aa	ab	aa	bb	bb	bb	aa	bb	aa	bb	aa	aa	bb	aa	aa	aa	aa	bb	bb	aa	bb
Block14575	aaxbb	aa	bb	bb	bb	bb	bb	bb	aa	aa	aa	aa	aa	aa	bb	aa	bb	bb	aa	aa	bb	aa	aa	aa	aa	aa	aa	bb	aa	ab	aa	bb	bb	bb	aa	bb	aa	bb	aa	aa	bb	aa	aa	aa	aa	bb	bb	aa	bb
Block14581	aaxbb	aa	bb	bb	bb	bb	bb	bb	aa	aa	aa	aa	aa	aa	bb	aa	bb	bb	aa	aa	bb	aa	aa	aa	aa	aa	aa	bb	aa	ab	aa	bb	bb	bb	aa	bb	aa	bb	aa	aa	bb	aa	aa	aa	aa	bb	bb	aa	bb
Block14580	aaxbb	aa	bb	bb	bb	bb	bb	bb	aa	aa	aa	aa	aa	aa	bb	aa	bb	bb	aa	aa	bb	aa	aa	aa	aa	aa	aa	bb	aa	ab	aa	bb	bb	bb	aa	bb	aa	bb	aa	aa	bb	aa	aa	aa	aa	bb	bb	aa	bb
Block14561	aaxbb	aa	bb	bb	bb	bb	bb	bb	aa	aa	aa	aa	aa	aa	bb	aa	bb	bb	aa	aa	bb	aa	aa	aa	aa	aa	aa	bb	aa	ab	aa	bb	bb	bb	aa	bb	aa	bb	aa	aa	bb	aa	aa	aa	aa	bb	bb	aa	bb
Block14578	aaxbb	aa	bb	bb	bb	bb	bb	bb	aa	aa	aa	aa	aa	aa	bb	aa	bb	bb	aa	aa	bb	aa	aa	aa	aa	aa	aa	bb	aa	ab	aa	bb	bb	bb	aa	bb	aa	bb	aa	aa	bb	aa	aa	aa	aa	bb	bb	aa	bb
Block14592	aaxbb	aa	bb	bb	bb	bb	bb	bb	aa	aa	aa	aa	aa	aa	bb	aa	bb	bb	aa	aa	bb	aa	aa	aa	aa	aa	aa	bb	aa	ab	aa	bb	bb	bb	aa	bb	aa	bb	aa	aa	bb	aa	aa	aa	aa	bb	bb	aa	bb
Block14594	aaxbb	aa	bb	bb	bb	bb	bb	bb	aa	aa	aa	aa	aa	aa	bb	aa	bb	bb	aa	aa	bb	aa	aa	aa	aa	aa	aa	bb	aa	ab	aa	bb	bb	bb	aa	bb	aa	bb	aa	aa	bb	aa	aa	aa	aa	bb	bb	aa	bb
Block14582	aaxbb	aa	bb	bb	bb	bb	bb	bb	aa	aa	aa	aa	aa	aa	bb	aa	bb	bb	aa	aa	bb	aa	aa	aa	aa	aa	aa	bb	aa	ab	aa	bb	bb	bb	aa	bb	aa	bb	aa	aa	bb	aa	aa	aa	aa	bb	bb	aa	bb
Block14554	aaxbb	aa	bb	bb	bb	bb	bb	bb	aa	aa	aa	aa	aa	aa	bb	aa	bb	bb	aa	aa	bb	aa	aa	aa	aa	aa	aa	bb	aa	ab	aa	bb	bb	bb	aa	bb	aa	bb	aa	aa	bb	aa	aa	aa	aa	bb	bb	aa	bb
Block14553	aaxbb	aa	bb	bb	bb	bb	bb	bb	aa	aa	aa	aa	aa	aa	bb	aa	bb	bb	aa	aa	bb	aa	aa	aa	aa	aa	aa	bb	aa	ab	aa	bb	bb	bb	aa	bb	aa	bb	aa	aa	bb	aa	aa	aa	aa	bb	bb	aa	bb
Block14597	aaxbb	aa	bb	bb	bb	bb	bb	bb	aa	aa	aa	aa	aa	aa	bb	aa	bb	bb	aa	aa	bb	aa	aa	aa	aa	aa	aa	bb	aa	ab	aa	bb	bb	bb	aa	bb	aa	bb	aa	aa	bb	aa	aa	aa	aa	bb	bb	aa	bb
Block14611	aaxbb	aa	bb	bb	bb	bb	bb	bb	aa	aa	aa	aa	aa	aa	bb	aa	bb	bb	aa	aa	bb	aa	aa	aa	aa	aa	aa	bb	aa	ab	aa	bb	bb	bb	aa	bb	aa	bb	aa	aa	bb	aa	aa	aa	aa	bb	bb	aa	bb
Block14614	aaxbb	aa	bb	bb	bb	bb	bb	bb	aa	aa	aa	aa	aa	aa	bb	aa	bb	bb	aa	aa	bb	aa	aa	aa	aa	aa	aa	bb	aa	ab	aa	bb	bb	bb	aa	bb	aa	bb	aa	aa	bb	aa	aa	aa	aa	bb	bb	aa	bb
Block14687	aaxbb	aa	bb	bb	bb	bb	bb	bb	aa	aa	aa	aa	aa	aa	bb	aa	bb	bb	aa	aa	bb	aa	aa	aa	aa	aa	aa	bb	aa	ab	aa	bb	bb	bb	aa	bb	aa	bb	aa	aa	bb	aa	aa	aa	aa	bb	bb	aa	bb
Block14607	aaxbb	aa	bb	bb	bb	bb	bb	bb	aa	aa	aa	aa	aa	aa	bb	aa	bb	bb	aa	aa	bb	aa	aa	aa	aa	aa	aa	bb	aa	ab	aa	bb	bb	bb	aa	bb	aa	bb	aa	aa	bb	aa	aa	aa	aa	bb	bb	aa	bb
Block14613	aaxbb	aa	bb	bb	bb	bb	bb	bb	aa	aa	aa	aa	aa	aa	bb	aa	bb	bb	aa	aa	bb	aa	aa	aa	aa	aa	aa	bb	aa	ab	aa	bb	bb	bb	aa	bb	aa	bb	aa	aa	bb	aa	aa	aa	aa	bb	bb	aa	bb
Block14690	aaxbb	aa	bb	bb	bb	bb	bb	bb	aa	aa	aa	aa	aa	aa	bb	aa	bb	bb	aa	aa	bb	aa	aa	aa	aa	aa	aa	bb	aa	ab	aa	bb	bb	bb	aa	bb	aa	bb	aa	aa	bb	aa	aa	aa	aa	bb	bb	aa	bb
Block14704	aaxbb	aa	bb	bb	bb	bb	bb	bb	aa	aa	aa	aa	aa	aa	bb	aa	bb	bb	aa	aa	bb	aa	bb	aa	aa	aa	aa	bb	aa	ab	aa	bb	bb	bb	aa	bb	aa	bb	aa	aa	bb	aa	aa	aa	aa	bb	bb	aa	bb
Block14706	aaxbb	aa	bb	bb	bb	bb	bb	bb	aa	aa	aa	aa	aa	aa	bb	aa	bb	bb	aa	aa	bb	aa	bb	aa	aa	aa	aa	bb	aa	ab	aa	bb	bb	bb	aa	bb	aa	bb	aa	aa	bb	aa	aa	aa	aa	bb	bb	aa	bb
Block14655	aaxbb	aa	bb	bb	bb	bb	bb	bb	aa	aa	aa	aa	aa	aa	bb	aa	bb	bb	aa	aa	bb	aa	bb	aa	aa	aa	aa	bb	aa	ab	aa	bb	bb	bb	bb	bb	bb	bb	aa	aa	bb	aa	aa	aa	aa	bb	bb	aa	bb
Block14834	aaxbb	aa	bb	bb	bb	bb	bb	bb	aa	aa	aa	aa	aa	aa	bb	aa	bb	bb	aa	aa	bb	aa	bb	aa	aa	aa	aa	bb	aa	ab	aa	bb	bb	bb	bb	bb	bb	bb	aa	aa	bb	aa	aa	aa	aa	bb	bb	aa	bb
Block14835	aaxbb	aa	bb	bb	bb	bb	bb	bb	aa	aa	aa	aa	aa	aa	bb	aa	bb	bb	aa	aa	bb	aa	bb	aa	aa	aa	aa	bb	aa	ab	aa	bb	bb	bb	bb	bb	bb	bb	aa	aa	bb	aa	aa	aa	aa	bb	bb	aa	bb
Block14836	aaxbb	aa	bb	bb	bb	bb	bb	bb	aa	aa	aa	aa	aa	aa	bb	aa	bb	bb	aa	aa	bb	aa	bb	aa	aa	aa	aa	bb	aa	ab	aa	bb	bb	bb	bb	bb	bb	bb	aa	aa	bb	aa	aa	aa	aa	bb	bb	aa	bb
Block14752	aaxbb	aa	bb	bb	bb	bb	bb	bb	aa	aa	aa	aa	aa	aa	bb	aa	bb	bb	aa	aa	bb	aa	bb	aa	aa	aa	aa	bb	aa	ab	aa	bb	bb	bb	bb	bb	bb	bb	aa	aa	bb	aa	aa	aa	aa	bb	bb	aa	bb
Block14944	aaxbb	aa	bb	bb	bb	bb	bb	bb	aa	aa	aa	aa	aa	aa	bb	aa	bb	bb	aa	aa	bb	aa	bb	aa	aa	aa	aa	bb	aa	ab	aa	bb	bb	bb	bb	bb	bb	bb	aa	aa	bb	aa	aa	aa	aa	bb	bb	aa	bb
Block14946	aaxbb	aa	aa	bb	bb	bb	bb	bb	aa	aa	aa	aa	aa	aa	bb	aa	bb	bb	aa	aa	bb	aa	bb	aa	aa	aa	aa	bb	aa	ab	aa	bb	bb	bb	bb	bb	bb	bb	aa	aa	bb	aa	aa	aa	aa	bb	bb	aa	bb
Block14947	aaxbb	aa	aa	bb	bb	bb	bb	bb	aa	aa	aa	aa	aa	aa	bb	aa	bb	bb	aa	aa	bb	aa	bb	aa	aa	aa	aa	bb	aa	ab	aa	bb	bb	bb	bb	bb	bb	bb	aa	aa	bb	aa	aa	aa	aa	bb	bb	aa	bb
Block14948	aaxbb	aa	aa	bb	bb	bb	bb	bb	aa	aa	aa	aa	aa	aa	bb	aa	bb	bb	aa	aa	bb	aa	bb	aa	aa	aa	aa	bb	aa	ab	aa	bb	bb	bb	bb	bb	bb	bb	aa	aa	bb	aa	aa	aa	aa	bb	bb	aa	bb
Block14962	aaxbb	aa	aa	bb	bb	bb	bb	bb	aa	aa	aa	aa	aa	aa	bb	aa	bb	bb	aa	aa	bb	aa	bb	aa	aa	aa	aa	bb	aa	ab	aa	bb	bb	bb	bb	bb	bb	bb	aa	aa	bb	aa	aa	aa	aa	bb	bb	aa	bb
Block15039	aaxbb	aa	aa	bb	bb	bb	bb	bb	aa	aa	aa	aa	aa	aa	bb	aa	bb	bb	aa	aa	bb	aa	bb	aa	aa	aa	aa	bb	aa	ab	aa	bb	bb	bb	bb	bb	bb	bb	aa	aa	bb	aa	aa	aa	aa	bb	bb	aa	bb
Block15043	aaxbb	aa	aa	bb	bb	bb	bb	bb	aa	aa	aa	aa	aa	aa	bb	aa	aa	bb	aa	aa	bb	aa	bb	aa	aa	aa	aa	bb	aa	ab	aa	bb	bb	bb	bb	bb	bb	bb	aa	aa	bb	aa	aa	aa	aa	bb	bb	aa	bb
Block14869	aaxbb	aa	aa	bb	bb	bb	bb	bb	aa	aa	aa	aa	aa	aa	bb	aa	aa	bb	aa	aa	bb	aa	bb	aa	aa	aa	aa	bb	aa	ab	aa	bb	bb	bb	bb	bb	bb	bb	aa	aa	bb	aa	aa	aa	aa	bb	bb	aa	bb
Block14833	aaxbb	aa	aa	bb	bb	bb	bb	bb	aa	aa	aa	aa	aa	aa	bb	aa	aa	bb	aa	aa	bb	aa	bb	aa	aa	aa	aa	bb	aa	ab	aa	bb	bb	bb	bb	bb	bb	bb	aa	aa	bb	aa	aa	aa	aa	bb	bb	aa	bb
Block14776	aaxbb	aa	aa	bb	bb	bb	bb	bb	aa	aa	aa	aa	aa	aa	bb	aa	aa	bb	aa	aa	bb	aa	bb	aa	aa	aa	aa	bb	aa	ab	aa	bb	bb	bb	bb	bb	bb	bb	aa	aa	bb	aa	aa	aa	aa	bb	bb	aa	bb
Block14744	aaxbb	aa	aa	bb	bb	bb	bb	bb	aa	aa	aa	aa	aa	aa	bb	aa	aa	bb	aa	aa	bb	aa	bb	aa	aa	aa	aa	bb	aa	ab	aa	bb	bb	bb	bb	bb	bb	bb	aa	aa	bb	aa	aa	aa	aa	bb	bb	aa	bb
Block14942	aaxbb	aa	aa	bb	bb	bb	bb	bb	aa	aa	aa	aa	aa	aa	bb	aa	aa	bb	aa	aa	bb	aa	bb	aa	aa	aa	aa	bb	aa	ab	aa	bb	bb	bb	bb	bb	bb	bb	aa	aa	bb	aa	aa	aa	aa	bb	bb	aa	bb
Block15045	aaxbb	aa	aa	bb	bb	bb	bb	bb	aa	aa	aa	aa	aa	aa	bb	aa	aa	bb	aa	aa	bb	aa	bb	aa	aa	aa	aa	bb	aa	ab	aa	bb	bb	bb	bb	bb	bb	bb	aa	aa	bb	aa	aa	aa	aa	bb	bb	aa	bb
Block15033	aaxbb	aa	aa	bb	bb	bb	bb	bb	aa	aa	aa	aa	aa	aa	bb	aa	aa	bb	aa	aa	bb	aa	bb	aa	aa	aa	aa	bb	aa	ab	aa	bb	bb	bb	bb	bb	bb	bb	aa	aa	bb	aa	aa	aa	aa	bb	bb	aa	bb
Block14961	aaxbb	aa	aa	bb	bb	bb	bb	bb	aa	aa	aa	aa	aa	aa	bb	aa	aa	bb	aa	aa	bb	aa	bb	aa	aa	aa	aa	bb	aa	ab	aa	bb	bb	bb	bb	bb	bb	bb	aa	aa	bb	aa	aa	aa	aa	bb	bb	aa	bb
Block14949	aaxbb	aa	aa	bb	bb	bb	bb	bb	aa	aa	aa	aa	aa	aa	bb	aa	aa	bb	aa	aa	bb	aa	bb	aa	aa	aa	aa	bb	aa	ab	aa	bb	bb	bb	bb	bb	bb	bb	aa	aa	bb	aa	aa	aa	aa	bb	bb	aa	bb
Block14951	aaxbb	aa	aa	bb	bb	bb	bb	bb	aa	aa	aa	aa	aa	aa	bb	aa	aa	bb	aa	aa	bb	aa	bb	aa	aa	aa	aa	bb	aa	ab	aa	bb	bb	bb	bb	bb	bb	bb	aa	aa	bb	aa	aa	aa	aa	bb	bb	aa	bb
Block14953	aaxbb	aa	aa	bb	bb	bb	bb	bb	aa	aa	aa	aa	aa	aa	bb	aa	aa	bb	aa	aa	bb	aa	bb	aa	aa	aa	aa	bb	aa	ab	aa	bb	bb	bb	bb	bb	bb	bb	aa	aa	bb	aa	aa	aa	aa	bb	bb	aa	bb
Block14959	aaxbb	aa	aa	bb	bb	bb	bb	bb	aa	aa	aa	aa	aa	aa	bb	aa	aa	bb	aa	aa	bb	aa	bb	aa	aa	aa	aa	bb	aa	ab	aa	bb	bb	bb	bb	bb	bb	bb	aa	aa	bb	aa	aa	aa	aa	bb	bb	aa	bb
Block15052	aaxbb	aa	aa	bb	bb	bb	bb	bb	aa	aa	aa	aa	aa	aa	bb	aa	aa	bb	aa	aa	bb	aa	bb	aa	aa	aa	aa	bb	aa	ab	aa	bb	bb	bb	bb	bb	bb	bb	aa	aa	bb	aa	aa	aa	aa	bb	bb	aa	bb
Block15035	aaxbb	aa	aa	bb	bb	bb	bb	bb	aa	aa	aa	aa	aa	aa	bb	aa	aa	bb	aa	aa	bb	aa	bb	aa	aa	aa	aa	bb	aa	ab	aa	bb	bb	bb	bb	bb	bb	bb	aa	aa	bb	aa	aa	aa	aa	bb	bb	aa	bb
Block14950	aaxbb	aa	aa	bb	bb	bb	bb	bb	aa	aa	aa	aa	aa	aa	bb	aa	aa	bb	aa	aa	bb	aa	bb	aa	aa	aa	aa	bb	aa	ab	aa	bb	bb	bb	bb	bb	bb	bb	aa	aa	bb	aa	aa	aa	aa	bb	bb	aa	bb
Block15038	aaxbb	aa	aa	bb	bb	bb	bb	bb	aa	aa	aa	aa	aa	aa	bb	aa	aa	bb	aa	aa	bb	aa	bb	aa	aa	aa	aa	bb	aa	ab	aa	bb	bb	bb	bb	bb	bb	bb	aa	aa	bb	aa	aa	aa	aa	bb	bb	aa	bb
Block15067	aaxbb	aa	aa	bb	bb	bb	bb	bb	aa	aa	aa	aa	aa	aa	bb	aa	aa	bb	aa	aa	bb	aa	bb	aa	aa	aa	aa	bb	aa	ab	aa	bb	bb	bb	bb	bb	bb	bb	aa	aa	bb	aa	aa	aa	aa	bb	bb	aa	bb
Block15066	aaxbb	aa	aa	bb	bb	bb	bb	bb	aa	aa	aa	aa	aa	aa	bb	aa	aa	bb	aa	aa	bb	aa	bb	aa	aa	aa	aa	bb	aa	ab	aa	bb	bb	bb	bb	bb	bb	bb	aa	aa	bb	aa	aa	aa	aa	bb	bb	aa	bb
Block15117	aaxbb	aa	aa	bb	bb	bb	bb	bb	aa	aa	aa	aa	aa	aa	bb	aa	aa	bb	aa	aa	bb	aa	bb	aa	aa	aa	aa	bb	aa	ab	aa	bb	bb	bb	bb	bb	bb	bb	aa	aa	bb	aa	aa	aa	aa	bb	bb	aa	bb
Block15116	aaxbb	aa	aa	bb	bb	bb	bb	bb	aa	aa	aa	aa	aa	aa	bb	aa	aa	bb	aa	aa	bb	aa	bb	aa	aa	aa	aa	bb	aa	ab	aa	bb	bb	bb	bb	bb	bb	bb	aa	aa	bb	aa	aa	aa	aa	bb	bb	aa	bb
Block14979	aaxbb	aa	aa	bb	bb	bb	bb	bb	aa	aa	aa	aa	aa	aa	bb	aa	aa	bb	aa	aa	bb	aa	bb	aa	aa	aa	aa	bb	aa	ab	aa	bb	bb	bb	bb	bb	bb	bb	aa	aa	bb	aa	aa	aa	aa	bb	bb	aa	bb
Block15115	aaxbb	aa	aa	bb	bb	bb	bb	bb	aa	aa	aa	aa	aa	aa	bb	aa	aa	bb	aa	aa	bb	aa	bb	aa	aa	aa	aa	bb	aa	ab	aa	bb	bb	bb	bb	bb	bb	bb	aa	aa	bb	aa	aa	aa	aa	bb	bb	aa	bb
Block15169	aaxbb	aa	aa	bb	bb	bb	bb	bb	aa	aa	aa	aa	aa	aa	bb	aa	aa	bb	aa	aa	bb	aa	bb	aa	aa	aa	aa	bb	aa	ab	aa	bb	bb	bb	bb	bb	bb	bb	aa	aa	bb	aa	aa	aa	aa	bb	bb	aa	bb
Block15220	aaxbb	aa	aa	bb	bb	bb	bb	bb	aa	aa	aa	aa	aa	aa	bb	aa	aa	bb	aa	aa	bb	aa	bb	aa	aa	aa	aa	bb	aa	ab	aa	bb	bb	bb	bb	bb	bb	bb	aa	aa	bb	aa	aa	aa	aa	bb	bb	aa	bb
Block15222	aaxbb	aa	aa	bb	bb	bb	bb	bb	aa	aa	aa	aa	aa	aa	bb	aa	aa	bb	aa	aa	bb	aa	bb	aa	aa	aa	aa	bb	aa	ab	aa	bb	bb	bb	bb	bb	bb	bb	aa	aa	bb	aa	aa	aa	aa	bb	bb	aa	bb
Block15225	aaxbb	aa	aa	bb	bb	bb	bb	bb	aa	aa	aa	aa	aa	aa	bb	aa	aa	bb	aa	aa	bb	aa	bb	aa	aa	aa	aa	bb	aa	ab	aa	bb	bb	bb	bb	bb	bb	bb	aa	aa	bb	aa	aa	aa	aa	bb	bb	aa	bb
Block15223	aaxbb	aa	aa	bb	bb	bb	bb	bb	aa	aa	aa	aa	aa	aa	bb	aa	aa	bb	aa	aa	bb	aa	bb	aa	aa	aa	aa	bb	aa	ab	aa	bb	bb	bb	bb	bb	bb	bb	aa	aa	bb	aa	aa	aa	aa	bb	bb	aa	bb
Block15257	aaxbb	aa	aa	bb	bb	bb	bb	bb	aa	aa	aa	aa	aa	aa	bb	aa	aa	bb	aa	aa	bb	aa	bb	aa	aa	aa	aa	bb	aa	ab	aa	bb	bb	bb	bb	bb	bb	bb	aa	aa	bb	aa	aa	aa	aa	bb	bb	aa	bb
Block14986	aaxbb	aa	aa	bb	bb	bb	bb	bb	aa	aa	aa	aa	aa	aa	bb	aa	aa	bb	aa	aa	bb	aa	bb	aa	aa	aa	aa	bb	aa	ab	aa	bb	bb	bb	bb	bb	bb	bb	aa	aa	bb	aa	aa	aa	aa	bb	bb	aa	bb
Block15030	aaxbb	aa	aa	bb	bb	bb	bb	bb	aa	aa	aa	aa	aa	aa	bb	aa	aa	bb	aa	aa	bb	aa	bb	aa	aa	aa	aa	bb	aa	ab	aa	bb	bb	bb	bb	bb	bb	bb	aa	aa	bb	aa	aa	aa	aa	bb	bb	aa	bb
Block14985	aaxbb	aa	aa	bb	bb	bb	bb	bb	aa	aa	aa	aa	aa	aa	bb	aa	aa	bb	aa	aa	bb	aa	bb	aa	aa	aa	aa	bb	aa	ab	aa	bb	bb	bb	bb	bb	bb	bb	aa	aa	bb	aa	aa	aa	aa	bb	bb	aa	bb
Block15026	aaxbb	aa	bb	bb	bb	bb	bb	bb	aa	aa	aa	aa	aa	aa	bb	aa	aa	bb	aa	aa	bb	aa	bb	aa	aa	aa	aa	bb	aa	ab	aa	bb	bb	bb	bb	bb	bb	bb	aa	aa	bb	aa	aa	aa	aa	bb	bb	aa	bb
Block15028	aaxbb	aa	bb	bb	bb	bb	bb	bb	aa	aa	aa	aa	aa	aa	bb	aa	aa	bb	aa	aa	bb	aa	bb	aa	aa	aa	aa	bb	aa	ab	aa	bb	bb	bb	bb	bb	bb	bb	aa	aa	bb	aa	aa	aa	aa	bb	bb	aa	bb
Block15025	aaxbb	aa	bb	bb	bb	bb	bb	bb	aa	aa	aa	aa	aa	aa	bb	aa	aa	bb	aa	aa	bb	aa	bb	aa	aa	aa	aa	bb	aa	ab	aa	bb	bb	bb	bb	bb	bb	bb	aa	aa	bb	aa	aa	aa	aa	bb	bb	aa	bb
Block15259	aaxbb	aa	bb	bb	bb	bb	bb	bb	aa	aa	aa	aa	aa	aa	bb	aa	aa	bb	aa	aa	bb	aa	bb	aa	aa	aa	aa	bb	aa	ab	aa	bb	bb	bb	bb	bb	bb	bb	aa	aa	bb	aa	aa	aa	aa	bb	bb	aa	bb
Block15275	aaxbb	aa	bb	bb	bb	bb	bb	bb	aa	aa	aa	aa	aa	aa	bb	aa	aa	bb	aa	aa	bb	bb	bb	aa	aa	aa	aa	bb	aa	ab	aa	bb	bb	bb	bb	bb	bb	bb	aa	aa	bb	aa	aa	aa	aa	bb	bb	aa	bb
Block15256	aaxbb	aa	bb	bb	bb	bb	bb	bb	aa	aa	aa	aa	aa	aa	bb	aa	aa	bb	aa	aa	bb	bb	bb	aa	aa	aa	aa	bb	aa	ab	aa	bb	bb	bb	bb	bb	bb	bb	aa	aa	bb	aa	aa	aa	aa	bb	bb	aa	bb
Block15249	aaxbb	aa	bb	bb	bb	bb	bb	bb	aa	aa	aa	aa	aa	aa	bb	aa	aa	bb	aa	aa	bb	bb	bb	aa	aa	aa	aa	bb	aa	ab	aa	bb	bb	bb	bb	bb	bb	bb	aa	aa	bb	aa	aa	aa	aa	bb	bb	aa	bb
Block15250	aaxbb	aa	bb	bb	bb	bb	bb	bb	aa	aa	aa	aa	aa	aa	bb	aa	aa	bb	aa	aa	bb	bb	bb	aa	aa	aa	aa	bb	aa	ab	aa	bb	bb	bb	bb	bb	bb	bb	aa	aa	bb	aa	aa	aa	aa	bb	bb	aa	bb
Block15244	aaxbb	aa	bb	bb	bb	bb	bb	bb	aa	aa	aa	aa	aa	aa	bb	aa	aa	bb	aa	aa	bb	bb	bb	aa	aa	aa	aa	bb	aa	ab	aa	bb	bb	bb	bb	bb	bb	bb	aa	aa	bb	aa	aa	aa	aa	bb	bb	aa	bb
Block15243	aaxbb	aa	bb	bb	bb	bb	bb	bb	aa	aa	aa	aa	aa	aa	bb	aa	aa	bb	aa	aa	bb	bb	bb	aa	aa	aa	aa	bb	aa	ab	aa	bb	bb	bb	bb	bb	bb	bb	aa	aa	bb	aa	aa	aa	aa	bb	bb	aa	bb
Block15245	aaxbb	aa	bb	bb	bb	bb	bb	bb	aa	aa	aa	aa	aa	aa	bb	aa	aa	bb	aa	aa	bb	bb	bb	aa	aa	aa	aa	bb	aa	ab	aa	bb	bb	bb	bb	bb	bb	bb	aa	aa	bb	aa	aa	aa	aa	bb	bb	aa	bb
Block15251	aaxbb	aa	bb	bb	bb	bb	bb	bb	aa	aa	aa	aa	aa	aa	bb	aa	aa	bb	aa	aa	bb	bb	bb	aa	aa	aa	aa	bb	aa	ab	aa	bb	bb	bb	bb	bb	bb	bb	aa	aa	bb	aa	aa	aa	aa	bb	bb	aa	bb
Block15253	aaxbb	aa	bb	bb	bb	bb	bb	bb	aa	aa	aa	aa	aa	aa	bb	aa	aa	bb	aa	aa	bb	bb	bb	aa	aa	aa	aa	bb	aa	ab	aa	bb	bb	bb	bb	bb	bb	bb	aa	aa	bb	aa	aa	aa	aa	bb	bb	aa	bb
Block15255	aaxbb	aa	bb	bb	bb	bb	bb	bb	aa	aa	aa	aa	aa	aa	bb	aa	aa	bb	aa	aa	bb	bb	bb	aa	aa	aa	aa	bb	aa	ab	aa	bb	bb	bb	bb	bb	bb	bb	aa	aa	bb	aa	aa	aa	aa	bb	bb	aa	bb
Block15208	aaxbb	aa	bb	bb	bb	bb	bb	bb	aa	aa	aa	aa	aa	aa	bb	aa	aa	bb	aa	aa	bb	bb	bb	aa	aa	aa	aa	bb	aa	ab	aa	bb	bb	bb	bb	bb	bb	bb	aa	aa	bb	aa	aa	aa	aa	bb	bb	aa	bb
Block15027	aaxbb	aa	bb	bb	bb	bb	bb	bb	aa	aa	aa	aa	aa	aa	bb	aa	aa	bb	aa	aa	bb	bb	bb	aa	aa	aa	aa	bb	aa	ab	aa	bb	bb	bb	bb	bb	bb	bb	aa	aa	bb	aa	aa	aa	aa	bb	bb	aa	bb
Block15298	aaxbb	aa	bb	bb	bb	bb	bb	bb	aa	aa	aa	aa	aa	aa	bb	aa	aa	bb	aa	aa	bb	bb	bb	aa	aa	aa	aa	bb	aa	ab	aa	bb	bb	bb	bb	bb	bb	bb	aa	aa	bb	aa	aa	aa	aa	bb	bb	aa	bb
Block15302	aaxbb	aa	bb	bb	bb	bb	bb	bb	aa	aa	aa	aa	aa	aa	bb	aa	aa	bb	aa	aa	bb	bb	bb	aa	aa	aa	aa	bb	aa	ab	aa	bb	bb	bb	bb	bb	bb	bb	aa	aa	bb	aa	aa	aa	aa	bb	bb	aa	bb
Block15303	aaxbb	aa	bb	bb	bb	bb	bb	bb	aa	aa	aa	aa	aa	aa	bb	aa	aa	bb	aa	aa	bb	bb	bb	aa	aa	aa	aa	bb	aa	ab	aa	bb	bb	bb	bb	bb	bb	bb	aa	aa	bb	aa	aa	aa	aa	bb	bb	aa	bb
Block15310	aaxbb	aa	bb	bb	bb	bb	bb	bb	aa	aa	aa	aa	aa	aa	bb	aa	aa	bb	aa	aa	bb	bb	bb	aa	aa	aa	aa	bb	aa	ab	aa	bb	bb	bb	bb	bb	bb	bb	aa	aa	bb	aa	aa	aa	aa	bb	bb	aa	bb
Block15304	aaxbb	aa	bb	bb	bb	bb	bb	bb	aa	aa	aa	aa	aa	aa	bb	aa	aa	bb	aa	aa	bb	bb	bb	aa	aa	aa	aa	bb	aa	ab	aa	bb	bb	bb	bb	bb	bb	bb	aa	aa	bb	aa	aa	aa	aa	bb	bb	aa	bb
Block15332	aaxbb	aa	bb	bb	bb	bb	bb	bb	aa	aa	aa	aa	aa	aa	bb	aa	aa	bb	aa	aa	bb	bb	bb	aa	aa	aa	aa	bb	aa	ab	aa	bb	bb	bb	bb	bb	bb	bb	aa	aa	bb	aa	aa	aa	aa	bb	bb	aa	bb
Block15380	aaxbb	aa	bb	bb	bb	bb	bb	bb	aa	aa	aa	aa	aa	aa	bb	aa	aa	bb	aa	aa	bb	bb	bb	aa	aa	aa	aa	bb	aa	ab	aa	bb	bb	bb	bb	bb	bb	bb	aa	aa	bb	aa	aa	aa	aa	bb	bb	aa	bb
Block15371	aaxbb	aa	bb	bb	bb	bb	bb	bb	aa	aa	aa	aa	aa	aa	bb	ab	aa	bb	aa	aa	bb	bb	bb	aa	aa	aa	aa	bb	aa	ab	aa	bb	bb	bb	bb	bb	bb	bb	aa	aa	bb	aa	aa	aa	aa	bb	bb	aa	bb
Block15386	aaxbb	aa	bb	bb	bb	bb	bb	bb	aa	aa	bb	aa	aa	aa	aa	ab	aa	bb	aa	aa	bb	bb	bb	aa	aa	aa	aa	bb	aa	ab	aa	bb	bb	bb	bb	bb	bb	bb	aa	bb	bb	aa	aa	aa	aa	bb	bb	aa	bb
Block15391	aaxbb	bb	bb	bb	bb	bb	bb	bb	aa	aa	bb	aa	aa	aa	aa	ab	aa	bb	aa	aa	bb	bb	bb	aa	aa	aa	aa	bb	aa	ab	aa	bb	bb	bb	bb	bb	bb	bb	aa	bb	bb	aa	aa	aa	aa	bb	bb	aa	bb
Block15442	aaxbb	bb	bb	bb	bb	bb	bb	bb	aa	aa	bb	aa	aa	aa	aa	ab	aa	bb	aa	aa	bb	bb	bb	aa	aa	aa	aa	bb	aa	ab	aa	bb	bb	bb	bb	bb	bb	bb	aa	bb	bb	aa	aa	aa	aa	bb	bb	aa	bb
Block15405	aaxbb	bb	bb	bb	bb	bb	bb	bb	aa	aa	bb	aa	aa	aa	aa	ab	aa	bb	aa	aa	bb	bb	bb	aa	aa	aa	aa	bb	aa	ab	aa	bb	bb	bb	bb	bb	bb	bb	aa	bb	bb	aa	aa	aa	aa	bb	bb	aa	bb
Block15407	aaxbb	bb	bb	bb	bb	bb	bb	bb	aa	aa	bb	aa	aa	aa	aa	ab	aa	bb	aa	aa	bb	bb	bb	aa	aa	aa	aa	bb	aa	ab	aa	bb	bb	bb	bb	bb	bb	bb	aa	bb	bb	aa	aa	aa	aa	bb	bb	aa	bb
Block15809	aaxbb	bb	bb	bb	bb	bb	bb	bb	aa	aa	bb	aa	aa	aa	aa	ab	aa	bb	aa	aa	bb	bb	bb	aa	aa	aa	aa	bb	aa	ab	aa	bb	bb	bb	bb	bb	bb	bb	aa	bb	bb	aa	aa	aa	aa	bb	bb	aa	bb
Block15377	aaxbb	bb	bb	bb	bb	bb	bb	bb	aa	aa	bb	aa	aa	aa	aa	ab	aa	bb	aa	aa	bb	bb	bb	aa	aa	aa	aa	bb	aa	ab	aa	bb	bb	bb	bb	bb	bb	bb	aa	bb	bb	aa	aa	aa	aa	bb	bb	aa	bb
Block15372	aaxbb	bb	bb	bb	bb	bb	bb	bb	aa	aa	bb	aa	aa	aa	aa	ab	aa	bb	aa	aa	bb	bb	bb	aa	aa	aa	aa	bb	aa	ab	aa	bb	bb	bb	bb	bb	bb	bb	aa	bb	bb	aa	aa	aa	aa	bb	bb	aa	bb
Block15343	aaxbb	bb	bb	bb	bb	bb	bb	bb	aa	aa	bb	aa	aa	aa	aa	ab	aa	bb	aa	aa	bb	bb	bb	aa	aa	aa	aa	bb	aa	ab	aa	bb	bb	bb	bb	bb	bb	bb	aa	bb	bb	aa	aa	aa	aa	bb	bb	aa	bb
Block15344	aaxbb	bb	bb	bb	bb	bb	bb	bb	aa	aa	bb	aa	aa	aa	aa	ab	aa	bb	aa	aa	bb	bb	bb	aa	aa	aa	aa	bb	aa	ab	aa	bb	bb	bb	bb	bb	bb	bb	aa	bb	bb	aa	aa	aa	aa	bb	bb	aa	bb
Block15330	aaxbb	bb	bb	bb	bb	bb	bb	bb	aa	aa	bb	aa	aa	aa	aa	ab	aa	bb	aa	aa	bb	bb	bb	aa	aa	aa	aa	bb	aa	ab	aa	bb	bb	bb	bb	bb	bb	bb	aa	bb	bb	aa	aa	aa	aa	bb	bb	aa	bb
Block15365	aaxbb	bb	bb	bb	bb	bb	bb	bb	aa	aa	bb	aa	aa	aa	aa	ab	aa	bb	aa	aa	bb	bb	bb	aa	aa	aa	aa	bb	aa	ab	aa	bb	bb	bb	bb	bb	bb	bb	aa	bb	bb	aa	aa	aa	aa	bb	bb	aa	bb
Block15357	aaxbb	bb	bb	bb	bb	bb	bb	bb	aa	aa	bb	aa	aa	aa	aa	ab	aa	bb	aa	aa	bb	bb	bb	aa	aa	aa	aa	bb	aa	ab	aa	bb	bb	bb	bb	bb	bb	bb	aa	bb	bb	aa	aa	aa	aa	bb	bb	aa	bb
Block15369	aaxbb	bb	bb	bb	bb	bb	bb	bb	aa	aa	bb	aa	aa	aa	aa	ab	aa	bb	aa	aa	bb	bb	bb	aa	aa	aa	aa	bb	aa	ab	aa	bb	bb	bb	bb	bb	bb	bb	aa	bb	bb	aa	aa	aa	aa	bb	bb	aa	bb
Block15318	aaxbb	bb	bb	bb	bb	bb	bb	bb	aa	aa	bb	aa	aa	aa	aa	ab	aa	bb	aa	aa	bb	bb	bb	aa	aa	aa	aa	bb	aa	ab	aa	bb	bb	bb	bb	bb	bb	bb	aa	bb	bb	aa	aa	aa	aa	bb	bb	aa	bb
Block15322	aaxbb	bb	bb	bb	bb	bb	bb	bb	aa	aa	bb	aa	aa	aa	aa	ab	aa	bb	aa	aa	bb	bb	bb	aa	aa	aa	aa	bb	aa	ab	aa	bb	bb	bb	bb	bb	bb	bb	aa	bb	bb	aa	aa	aa	aa	bb	bb	aa	bb
Block15815	aaxbb	bb	bb	bb	bb	bb	bb	bb	aa	aa	bb	aa	aa	aa	aa	ab	aa	bb	aa	aa	bb	bb	bb	aa	aa	aa	aa	bb	aa	ab	aa	bb	bb	bb	bb	bb	bb	bb	aa	bb	bb	aa	aa	aa	aa	bb	bb	aa	bb
Block15822	aaxbb	bb	bb	bb	bb	bb	bb	bb	aa	aa	bb	aa	aa	aa	aa	ab	aa	bb	aa	aa	bb	bb	bb	aa	aa	aa	aa	bb	aa	ab	aa	bb	bb	bb	bb	bb	bb	bb	aa	bb	bb	aa	aa	aa	aa	bb	bb	aa	bb
Block15824	aaxbb	bb	bb	bb	bb	bb	bb	bb	aa	aa	bb	aa	aa	aa	aa	ab	aa	bb	aa	aa	bb	bb	bb	aa	aa	aa	aa	bb	aa	ab	aa	bb	bb	bb	bb	bb	bb	bb	aa	bb	bb	aa	aa	aa	aa	bb	bb	aa	bb
Block15817	aaxbb	bb	bb	bb	bb	bb	bb	bb	aa	aa	bb	aa	aa	aa	aa	ab	aa	bb	aa	aa	bb	bb	bb	aa	aa	aa	aa	bb	aa	ab	aa	bb	bb	bb	bb	bb	bb	bb	aa	bb	bb	aa	aa	aa	aa	bb	bb	aa	bb
Block15837	aaxbb	bb	bb	bb	bb	bb	bb	bb	aa	aa	bb	aa	aa	aa	aa	ab	aa	bb	aa	aa	bb	bb	bb	aa	aa	aa	aa	bb	bb	ab	aa	bb	bb	bb	bb	bb	bb	bb	aa	bb	bb	aa	aa	aa	aa	bb	bb	aa	bb
Block15906	aaxbb	bb	bb	bb	bb	bb	bb	bb	aa	aa	bb	aa	aa	aa	aa	ab	aa	bb	aa	aa	bb	bb	bb	aa	aa	aa	aa	bb	bb	ab	aa	bb	bb	bb	bb	bb	bb	bb	aa	bb	bb	aa	aa	aa	aa	bb	bb	bb	bb
Block15870	aaxbb	bb	bb	bb	bb	bb	bb	bb	aa	aa	bb	aa	aa	aa	aa	ab	aa	bb	aa	aa	bb	bb	bb	aa	aa	aa	aa	bb	bb	ab	aa	bb	bb	bb	bb	bb	bb	bb	aa	bb	bb	aa	aa	aa	aa	bb	bb	bb	bb
Block15868	aaxbb	bb	bb	bb	bb	bb	bb	bb	aa	aa	bb	aa	aa	aa	aa	ab	aa	bb	aa	aa	bb	bb	bb	aa	aa	aa	aa	bb	bb	ab	aa	bb	bb	bb	bb	bb	bb	bb	aa	bb	bb	aa	aa	aa	aa	bb	bb	bb	bb
Block15912	aaxbb	bb	bb	bb	bb	bb	bb	bb	aa	aa	bb	aa	aa	aa	aa	ab	aa	bb	aa	aa	bb	bb	bb	aa	aa	aa	aa	bb	bb	ab	aa	bb	bb	bb	bb	bb	bb	bb	aa	bb	bb	aa	aa	aa	aa	bb	bb	bb	bb
Block15907	aaxbb	bb	bb	bb	bb	bb	bb	bb	aa	aa	bb	aa	aa	aa	aa	bb	aa	bb	aa	aa	bb	bb	bb	aa	aa	aa	aa	bb	bb	ab	aa	bb	bb	bb	bb	bb	bb	bb	aa	bb	bb	aa	aa	aa	aa	bb	bb	bb	bb
Block15898	aaxbb	bb	bb	bb	bb	bb	bb	bb	aa	aa	bb	aa	aa	aa	aa	bb	aa	bb	aa	aa	bb	bb	bb	aa	aa	aa	aa	bb	bb	ab	aa	bb	bb	bb	bb	bb	bb	bb	aa	bb	bb	aa	aa	aa	aa	bb	bb	bb	bb
Block15838	aaxbb	bb	bb	bb	bb	bb	bb	bb	aa	aa	bb	aa	aa	aa	aa	bb	aa	bb	aa	aa	bb	bb	bb	aa	aa	aa	aa	bb	bb	ab	aa	bb	bb	bb	bb	bb	bb	bb	aa	bb	bb	aa	aa	aa	aa	bb	bb	bb	bb
Block15875	aaxbb	bb	bb	bb	bb	bb	bb	bb	aa	aa	bb	aa	aa	aa	aa	bb	aa	bb	aa	aa	bb	bb	bb	aa	aa	aa	aa	bb	bb	ab	aa	bb	bb	bb	bb	bb	bb	bb	aa	bb	bb	aa	aa	aa	aa	bb	bb	bb	bb
Block15904	aaxbb	bb	bb	bb	bb	bb	bb	bb	aa	aa	bb	aa	aa	aa	aa	bb	aa	bb	aa	aa	bb	bb	bb	aa	aa	aa	aa	bb	bb	ab	aa	bb	bb	bb	bb	bb	bb	bb	aa	bb	bb	aa	aa	aa	aa	bb	bb	bb	bb
Block16156	aaxbb	aa	bb	bb	bb	aa	aa	aa	bb	aa	aa	aa	aa	aa	aa	aa	aa	aa	bb	aa	aa	aa	bb	bb	aa	aa	aa	aa	aa	aa	aa	aa	aa	aa	bb	aa	bb	aa	bb	aa	aa	aa	aa	aa	aa	aa	bb	aa	aa
Block16161	aaxbb	aa	bb	bb	bb	aa	aa	aa	bb	aa	aa	aa	aa	aa	aa	aa	aa	aa	bb	aa	aa	aa	bb	bb	aa	aa	aa	aa	aa	aa	aa	aa	aa	aa	bb	aa	bb	aa	bb	aa	aa	aa	aa	aa	aa	aa	bb	aa	aa
Block16165	aaxbb	aa	bb	bb	bb	aa	aa	aa	bb	aa	aa	aa	aa	aa	aa	aa	aa	aa	bb	aa	aa	aa	bb	bb	aa	aa	aa	aa	aa	aa	aa	aa	aa	aa	bb	aa	bb	aa	bb	aa	aa	aa	aa	aa	aa	aa	bb	aa	aa
Block16172	aaxbb	aa	bb	bb	bb	aa	aa	aa	bb	aa	aa	aa	aa	aa	aa	aa	aa	aa	bb	aa	aa	aa	bb	bb	aa	aa	aa	aa	aa	aa	aa	aa	aa	aa	bb	aa	bb	aa	bb	aa	aa	aa	aa	aa	aa	aa	bb	aa	aa
Block16182	aaxbb	aa	bb	bb	bb	aa	aa	aa	bb	aa	aa	aa	aa	aa	aa	aa	aa	aa	bb	aa	aa	aa	bb	bb	aa	aa	aa	aa	aa	aa	aa	aa	aa	aa	bb	aa	bb	aa	bb	aa	aa	aa	aa	aa	aa	aa	bb	aa	aa
Block16192	aaxbb	aa	bb	bb	bb	aa	aa	aa	bb	aa	aa	aa	aa	aa	aa	aa	aa	aa	bb	aa	aa	aa	bb	bb	aa	aa	aa	aa	aa	aa	aa	aa	aa	aa	bb	aa	bb	aa	bb	aa	aa	aa	aa	aa	aa	aa	bb	aa	aa
Block16218	aaxbb	aa	bb	bb	bb	aa	aa	aa	bb	aa	aa	aa	aa	aa	aa	aa	aa	aa	bb	aa	aa	aa	bb	bb	aa	aa	aa	aa	aa	aa	aa	aa	aa	aa	bb	aa	bb	aa	bb	aa	aa	aa	aa	aa	aa	aa	bb	aa	aa
Block16223	aaxbb	aa	bb	bb	bb	aa	aa	aa	bb	aa	aa	aa	aa	aa	aa	aa	aa	aa	bb	aa	aa	aa	bb	bb	aa	aa	aa	aa	aa	aa	aa	aa	aa	aa	bb	aa	bb	aa	bb	aa	aa	aa	aa	aa	aa	aa	bb	aa	aa
Block16224	aaxbb	aa	bb	bb	bb	aa	aa	aa	bb	aa	aa	aa	aa	aa	aa	aa	aa	aa	bb	aa	aa	aa	bb	bb	aa	aa	aa	aa	aa	aa	aa	aa	aa	aa	bb	aa	bb	aa	bb	aa	aa	aa	aa	aa	aa	aa	bb	aa	aa
Block16157	aaxbb	aa	bb	bb	bb	aa	aa	aa	bb	aa	aa	aa	aa	aa	aa	aa	aa	aa	bb	aa	aa	aa	bb	bb	aa	aa	aa	aa	aa	aa	aa	aa	aa	aa	bb	aa	bb	aa	bb	aa	aa	aa	aa	aa	aa	aa	bb	aa	aa
Block16228	aaxbb	aa	bb	bb	bb	aa	aa	aa	bb	aa	aa	aa	aa	aa	aa	aa	aa	aa	bb	aa	aa	aa	bb	bb	aa	aa	aa	aa	aa	aa	aa	aa	aa	aa	bb	aa	bb	aa	bb	aa	aa	aa	aa	aa	aa	aa	bb	aa	aa
Block16229	aaxbb	aa	bb	bb	bb	aa	aa	aa	bb	aa	aa	aa	aa	aa	aa	aa	aa	aa	bb	aa	aa	aa	bb	bb	aa	aa	aa	aa	aa	aa	aa	aa	aa	aa	bb	aa	bb	aa	bb	aa	aa	aa	aa	aa	aa	aa	bb	aa	aa
Block16230	aaxbb	aa	bb	bb	bb	aa	aa	aa	bb	aa	aa	aa	aa	aa	aa	aa	aa	aa	bb	aa	aa	aa	bb	bb	aa	aa	aa	aa	aa	aa	aa	aa	aa	aa	bb	aa	bb	aa	bb	aa	aa	aa	aa	aa	aa	aa	bb	aa	aa
Block16232	aaxbb	aa	bb	bb	bb	aa	aa	aa	bb	aa	aa	aa	aa	aa	aa	aa	aa	aa	bb	aa	aa	aa	bb	bb	aa	aa	aa	aa	aa	aa	aa	aa	aa	aa	bb	aa	bb	aa	bb	aa	aa	aa	aa	aa	aa	aa	bb	aa	aa
Block16236	aaxbb	aa	bb	bb	bb	aa	aa	aa	bb	aa	aa	aa	aa	aa	aa	aa	aa	aa	bb	aa	aa	aa	bb	bb	aa	aa	aa	aa	aa	aa	aa	aa	aa	aa	bb	aa	bb	aa	bb	aa	aa	aa	aa	aa	aa	aa	bb	aa	aa
Block16241	aaxbb	aa	bb	bb	bb	aa	aa	aa	bb	aa	aa	aa	aa	aa	aa	aa	aa	aa	bb	aa	aa	aa	bb	bb	aa	aa	aa	aa	aa	aa	aa	aa	aa	aa	bb	aa	bb	aa	bb	aa	aa	aa	aa	aa	aa	aa	bb	aa	aa
Block16242	aaxbb	aa	bb	bb	bb	aa	aa	aa	bb	aa	aa	aa	aa	aa	aa	aa	aa	aa	bb	aa	aa	aa	bb	bb	aa	aa	aa	aa	aa	aa	aa	aa	aa	aa	bb	aa	bb	aa	bb	aa	aa	aa	aa	aa	aa	aa	bb	aa	aa
Block16244	aaxbb	aa	bb	bb	bb	aa	aa	aa	bb	aa	aa	aa	aa	aa	aa	aa	aa	aa	bb	aa	aa	aa	bb	bb	aa	aa	aa	aa	aa	aa	aa	aa	aa	aa	bb	aa	bb	aa	bb	aa	aa	aa	aa	aa	aa	aa	bb	aa	aa
Block16254	aaxbb	aa	bb	bb	bb	aa	aa	aa	bb	aa	aa	aa	aa	aa	aa	aa	aa	aa	bb	aa	aa	aa	bb	bb	aa	aa	aa	aa	aa	aa	aa	aa	aa	aa	bb	aa	bb	aa	bb	aa	aa	aa	aa	aa	aa	aa	bb	aa	aa
Block16153	aaxbb	aa	bb	bb	bb	aa	aa	aa	bb	aa	aa	aa	aa	aa	aa	aa	aa	aa	bb	aa	aa	aa	bb	bb	aa	aa	aa	aa	aa	aa	aa	aa	aa	aa	bb	aa	bb	aa	bb	aa	aa	aa	aa	aa	aa	aa	bb	aa	aa
Block16255	aaxbb	aa	bb	bb	bb	aa	aa	aa	bb	aa	aa	aa	aa	aa	aa	aa	aa	aa	bb	aa	aa	aa	bb	bb	aa	aa	aa	aa	aa	aa	aa	aa	aa	aa	bb	aa	bb	aa	bb	aa	aa	aa	aa	aa	aa	aa	bb	aa	aa
Block16257	aaxbb	aa	bb	aa	bb	aa	aa	aa	bb	aa	aa	aa	aa	aa	aa	aa	aa	aa	bb	aa	aa	aa	bb	bb	aa	aa	aa	aa	aa	aa	aa	aa	aa	aa	bb	aa	bb	aa	bb	aa	aa	aa	aa	aa	aa	aa	bb	aa	aa
Block16258	aaxbb	aa	bb	aa	bb	aa	aa	aa	bb	aa	aa	aa	aa	aa	aa	aa	aa	aa	bb	aa	aa	aa	bb	bb	aa	aa	aa	aa	aa	aa	aa	aa	aa	aa	bb	aa	bb	aa	bb	aa	aa	aa	aa	aa	aa	aa	bb	aa	aa
Block16267	aaxbb	aa	bb	aa	bb	aa	aa	aa	bb	aa	aa	aa	aa	aa	aa	aa	aa	aa	bb	aa	aa	aa	bb	bb	aa	aa	aa	aa	aa	aa	aa	aa	aa	aa	bb	aa	bb	aa	bb	aa	aa	aa	aa	aa	aa	aa	bb	aa	aa
Block16270	aaxbb	aa	bb	aa	bb	aa	aa	aa	bb	aa	aa	aa	aa	aa	aa	aa	aa	aa	bb	aa	aa	aa	bb	bb	aa	aa	aa	aa	aa	aa	aa	aa	aa	aa	bb	aa	bb	aa	bb	aa	aa	aa	aa	aa	aa	aa	bb	aa	aa
Block16277	aaxbb	aa	bb	aa	bb	aa	aa	aa	bb	aa	aa	aa	aa	aa	aa	aa	aa	aa	bb	aa	aa	aa	bb	bb	aa	aa	aa	aa	aa	aa	aa	aa	aa	aa	bb	aa	bb	aa	bb	aa	aa	aa	aa	aa	aa	aa	bb	aa	aa
Block16288	aaxbb	aa	bb	aa	bb	aa	aa	aa	bb	aa	aa	aa	aa	aa	aa	aa	aa	aa	bb	aa	aa	aa	bb	bb	aa	aa	aa	aa	aa	aa	aa	aa	aa	aa	bb	aa	bb	aa	bb	aa	aa	aa	aa	aa	aa	aa	bb	aa	aa
Block16289	aaxbb	aa	bb	aa	bb	aa	aa	aa	bb	aa	aa	aa	bb	aa	aa	aa	aa	aa	bb	aa	aa	aa	bb	bb	aa	aa	aa	aa	aa	aa	aa	aa	aa	aa	bb	aa	bb	aa	bb	aa	aa	aa	aa	aa	aa	aa	bb	aa	aa
Block16345	aaxbb	aa	bb	aa	bb	aa	aa	aa	bb	aa	aa	aa	bb	aa	aa	aa	aa	aa	bb	aa	aa	aa	bb	bb	aa	aa	aa	aa	aa	aa	aa	aa	aa	aa	bb	aa	bb	aa	bb	aa	aa	aa	aa	aa	aa	aa	bb	aa	aa
Block16383	aaxbb	aa	bb	aa	bb	aa	aa	aa	bb	aa	aa	aa	bb	aa	aa	aa	aa	aa	bb	aa	aa	aa	bb	bb	aa	aa	aa	aa	aa	aa	aa	aa	aa	aa	bb	aa	bb	aa	bb	aa	aa	aa	aa	aa	aa	aa	bb	aa	aa
Block16295	aaxbb	aa	bb	aa	bb	aa	aa	aa	bb	aa	aa	aa	bb	aa	aa	aa	aa	aa	bb	aa	aa	aa	bb	bb	aa	aa	aa	aa	aa	aa	aa	aa	aa	aa	bb	aa	bb	aa	bb	aa	aa	aa	aa	aa	aa	aa	bb	aa	aa
Block16404	aaxbb	aa	bb	aa	bb	aa	aa	aa	bb	aa	aa	aa	bb	aa	aa	aa	aa	aa	bb	aa	aa	aa	bb	bb	aa	aa	aa	aa	aa	aa	aa	aa	aa	aa	bb	aa	bb	aa	bb	aa	aa	aa	aa	aa	aa	aa	bb	aa	aa
Block16296	aaxbb	aa	bb	aa	bb	aa	aa	aa	bb	aa	aa	aa	bb	aa	aa	aa	aa	aa	bb	aa	aa	aa	bb	bb	aa	aa	aa	aa	aa	aa	aa	aa	aa	aa	bb	aa	bb	aa	bb	aa	aa	aa	aa	aa	aa	aa	bb	aa	aa
Block16393	aaxbb	aa	bb	aa	bb	aa	aa	aa	bb	aa	aa	aa	bb	aa	aa	aa	aa	aa	bb	aa	bb	aa	bb	bb	aa	aa	bb	aa	aa	aa	aa	aa	aa	aa	bb	aa	bb	aa	bb	aa	aa	bb	aa	aa	aa	aa	bb	bb	bb
Block16406	aaxbb	bb	bb	aa	bb	bb	aa	bb	bb	aa	aa	aa	bb	aa	bb	aa	aa	aa	bb	bb	bb	bb	bb	bb	aa	aa	bb	aa	aa	aa	aa	bb	aa	aa	bb	aa	bb	bb	bb	bb	bb	bb	aa	aa	aa	aa	bb	bb	bb
Block16481	aaxbb	bb	bb	aa	bb	bb	aa	bb	bb	aa	aa	aa	bb	aa	bb	aa	aa	aa	bb	bb	bb	bb	bb	bb	aa	aa	bb	aa	aa	aa	aa	bb	bb	aa	bb	aa	bb	bb	bb	bb	bb	bb	aa	aa	aa	aa	bb	bb	bb
Block16408	aaxbb	bb	bb	aa	bb	bb	aa	bb	bb	aa	aa	aa	bb	aa	bb	aa	aa	aa	bb	bb	bb	bb	bb	bb	aa	aa	bb	aa	aa	aa	aa	bb	bb	aa	bb	aa	bb	bb	bb	bb	bb	bb	aa	aa	aa	aa	bb	bb	bb
Block16433	aaxbb	bb	bb	aa	bb	bb	aa	bb	bb	aa	aa	aa	bb	aa	bb	aa	aa	aa	bb	bb	bb	bb	bb	bb	aa	aa	bb	aa	aa	aa	aa	bb	bb	aa	bb	aa	bb	bb	bb	bb	bb	bb	aa	aa	aa	aa	bb	bb	bb
Block16411	aaxbb	bb	bb	aa	bb	bb	aa	bb	aa	aa	aa	aa	bb	aa	bb	aa	aa	aa	bb	bb	bb	bb	bb	bb	aa	aa	bb	aa	aa	bb	aa	bb	bb	aa	bb	aa	bb	bb	bb	bb	bb	bb	aa	aa	aa	aa	aa	bb	bb
Block16815	aaxbb	bb	bb	aa	bb	bb	aa	bb	aa	aa	aa	aa	bb	aa	bb	aa	aa	aa	bb	bb	bb	bb	bb	bb	aa	aa	bb	aa	aa	bb	aa	bb	bb	aa	bb	aa	bb	bb	bb	bb	bb	bb	aa	aa	aa	aa	aa	bb	bb
Block16821	aaxbb	bb	bb	aa	bb	bb	aa	bb	aa	aa	aa	aa	bb	aa	bb	aa	aa	aa	bb	bb	bb	bb	bb	bb	aa	aa	bb	aa	aa	bb	aa	bb	bb	aa	bb	aa	bb	bb	bb	bb	bb	bb	aa	aa	aa	aa	aa	bb	bb
Block16603	aaxbb	bb	bb	aa	bb	bb	aa	bb	aa	aa	aa	aa	bb	aa	bb	aa	aa	aa	bb	bb	bb	bb	bb	bb	aa	aa	bb	aa	aa	bb	aa	bb	bb	aa	bb	aa	bb	bb	bb	bb	bb	bb	aa	aa	aa	aa	aa	bb	bb
Block16617	aaxbb	bb	bb	aa	bb	bb	aa	bb	aa	aa	aa	aa	bb	aa	bb	aa	aa	aa	bb	bb	bb	bb	bb	bb	aa	aa	bb	aa	aa	bb	aa	bb	bb	aa	bb	aa	bb	bb	bb	bb	bb	bb	aa	aa	aa	aa	aa	bb	bb
Block16620	aaxbb	bb	bb	aa	bb	bb	aa	bb	aa	aa	aa	aa	bb	aa	bb	aa	aa	aa	bb	bb	bb	bb	bb	bb	aa	aa	bb	aa	aa	bb	aa	bb	bb	aa	bb	aa	bb	bb	bb	bb	bb	bb	aa	aa	aa	aa	aa	bb	bb
Block16626	aaxbb	bb	bb	aa	bb	bb	aa	bb	aa	aa	aa	aa	bb	aa	bb	aa	aa	aa	bb	bb	bb	bb	bb	bb	aa	aa	bb	aa	aa	bb	aa	bb	bb	aa	bb	aa	bb	bb	bb	bb	bb	bb	aa	aa	aa	aa	aa	bb	bb
Block16627	aaxbb	bb	bb	aa	bb	bb	aa	bb	aa	aa	aa	aa	bb	aa	bb	aa	aa	aa	bb	bb	bb	bb	bb	bb	aa	aa	bb	aa	aa	bb	aa	bb	bb	aa	bb	aa	bb	bb	bb	bb	bb	bb	aa	aa	aa	aa	aa	bb	bb
Block16628	aaxbb	bb	bb	aa	bb	bb	aa	bb	aa	aa	aa	aa	bb	aa	bb	aa	aa	aa	bb	bb	bb	bb	bb	bb	aa	aa	bb	aa	aa	bb	aa	bb	bb	aa	bb	aa	bb	bb	bb	bb	bb	bb	aa	aa	aa	aa	aa	bb	bb
Block16632	aaxbb	bb	bb	aa	bb	bb	aa	bb	aa	aa	aa	aa	bb	aa	bb	aa	aa	aa	bb	bb	bb	bb	bb	bb	aa	aa	bb	aa	aa	bb	aa	bb	bb	aa	bb	aa	bb	bb	bb	bb	bb	bb	aa	aa	aa	aa	aa	bb	bb
Block16640	aaxbb	bb	bb	aa	bb	bb	aa	bb	aa	aa	aa	aa	bb	aa	bb	aa	aa	aa	bb	bb	bb	bb	bb	bb	aa	aa	bb	aa	aa	bb	aa	bb	bb	aa	bb	aa	bb	bb	bb	bb	bb	bb	aa	aa	aa	aa	aa	bb	bb
Block16676	aaxbb	bb	bb	aa	bb	bb	aa	bb	aa	aa	aa	aa	bb	aa	bb	aa	aa	aa	bb	bb	bb	bb	bb	bb	aa	aa	bb	aa	aa	bb	aa	bb	bb	aa	bb	aa	bb	bb	bb	bb	bb	bb	aa	aa	aa	aa	aa	bb	bb
Block16690	aaxbb	bb	bb	aa	bb	bb	aa	bb	aa	aa	aa	aa	bb	aa	bb	aa	aa	aa	bb	bb	bb	bb	bb	bb	aa	aa	bb	aa	aa	bb	aa	bb	bb	aa	bb	aa	bb	bb	bb	bb	bb	bb	aa	aa	aa	aa	aa	bb	bb
Block16694	aaxbb	bb	bb	aa	bb	bb	aa	bb	aa	aa	aa	aa	bb	aa	bb	aa	aa	aa	bb	bb	bb	bb	bb	bb	aa	aa	bb	aa	aa	bb	aa	bb	bb	aa	bb	aa	bb	bb	bb	bb	bb	bb	aa	aa	aa	aa	aa	bb	bb
Block16695	aaxbb	bb	bb	aa	bb	bb	aa	bb	aa	aa	aa	aa	bb	aa	bb	aa	aa	aa	bb	bb	bb	bb	bb	bb	aa	aa	bb	aa	aa	bb	aa	bb	bb	aa	bb	aa	bb	bb	bb	bb	bb	bb	aa	aa	aa	aa	aa	bb	bb
Block16697	aaxbb	bb	bb	aa	bb	bb	aa	bb	aa	aa	aa	aa	bb	aa	bb	aa	aa	aa	bb	bb	bb	bb	bb	bb	aa	aa	bb	aa	aa	bb	aa	bb	bb	aa	bb	aa	bb	bb	bb	bb	bb	bb	aa	aa	aa	aa	aa	bb	bb
Block16701	aaxbb	bb	bb	aa	bb	bb	aa	bb	aa	aa	aa	aa	bb	aa	bb	aa	aa	aa	bb	bb	bb	bb	bb	bb	aa	aa	bb	aa	aa	bb	aa	bb	bb	aa	bb	aa	bb	bb	bb	bb	bb	bb	aa	aa	aa	aa	aa	bb	bb
Block16714	aaxbb	bb	bb	aa	bb	bb	aa	bb	aa	aa	aa	aa	bb	aa	bb	aa	aa	aa	bb	bb	bb	bb	bb	bb	aa	aa	bb	aa	aa	bb	aa	bb	bb	aa	bb	aa	bb	bb	bb	bb	bb	bb	aa	aa	aa	aa	aa	bb	bb
Block16725	aaxbb	bb	bb	aa	bb	bb	aa	bb	aa	aa	aa	aa	bb	aa	bb	aa	aa	aa	bb	bb	bb	bb	bb	bb	aa	aa	bb	aa	aa	bb	aa	bb	bb	aa	bb	aa	bb	bb	bb	bb	bb	bb	aa	aa	aa	aa	aa	bb	bb
Block16764	aaxbb	bb	bb	aa	bb	bb	aa	bb	aa	aa	aa	aa	bb	aa	bb	aa	aa	aa	bb	bb	bb	bb	bb	bb	aa	aa	bb	aa	aa	bb	aa	bb	bb	aa	bb	aa	bb	bb	bb	bb	bb	bb	aa	aa	aa	aa	aa	bb	bb
Block16774	aaxbb	bb	bb	aa	bb	bb	aa	bb	aa	aa	aa	aa	bb	aa	bb	aa	aa	aa	bb	bb	bb	bb	bb	bb	aa	aa	bb	aa	aa	bb	aa	bb	bb	aa	bb	aa	bb	bb	bb	bb	bb	bb	aa	aa	aa	aa	aa	bb	bb
Block16775	aaxbb	bb	bb	aa	bb	bb	aa	bb	aa	aa	aa	aa	bb	aa	bb	aa	aa	aa	bb	bb	bb	bb	bb	bb	aa	aa	bb	aa	aa	bb	aa	bb	bb	aa	bb	aa	bb	bb	bb	bb	bb	bb	aa	aa	aa	aa	aa	bb	bb
Block16792	aaxbb	bb	bb	aa	bb	bb	aa	bb	aa	aa	aa	aa	bb	aa	bb	aa	aa	aa	bb	bb	bb	bb	bb	bb	aa	aa	bb	aa	aa	bb	aa	bb	bb	aa	bb	aa	bb	bb	bb	bb	bb	bb	aa	aa	aa	aa	aa	bb	bb
Block16801	aaxbb	bb	bb	aa	bb	bb	aa	bb	aa	aa	aa	aa	bb	aa	bb	aa	aa	aa	bb	bb	bb	bb	bb	bb	aa	aa	bb	aa	aa	bb	aa	bb	bb	aa	bb	aa	bb	bb	bb	bb	bb	bb	aa	aa	aa	aa	aa	bb	bb
Block16806	aaxbb	bb	bb	aa	bb	bb	aa	bb	aa	aa	aa	aa	bb	aa	bb	aa	aa	aa	bb	bb	bb	bb	bb	bb	aa	aa	bb	aa	aa	bb	aa	bb	bb	aa	bb	aa	bb	bb	bb	bb	bb	bb	aa	aa	aa	aa	aa	bb	bb
Block16812	aaxbb	bb	bb	aa	bb	bb	aa	bb	aa	aa	aa	aa	bb	aa	bb	aa	aa	aa	bb	bb	bb	bb	bb	bb	aa	aa	bb	aa	aa	bb	aa	bb	bb	aa	bb	aa	bb	bb	bb	bb	bb	bb	aa	aa	aa	aa	aa	bb	bb
Block16814	aaxbb	bb	bb	aa	bb	bb	aa	bb	aa	aa	aa	aa	bb	aa	bb	aa	aa	aa	bb	bb	bb	bb	bb	bb	aa	aa	bb	aa	aa	bb	aa	bb	bb	aa	bb	aa	bb	bb	bb	bb	bb	bb	aa	aa	aa	aa	aa	bb	bb
Block16824	aaxbb	bb	bb	aa	bb	bb	aa	bb	aa	aa	aa	aa	bb	aa	bb	aa	aa	aa	bb	bb	bb	bb	bb	bb	aa	aa	bb	aa	aa	bb	aa	bb	bb	aa	bb	aa	bb	bb	bb	bb	bb	bb	aa	aa	aa	aa	aa	bb	bb
Block16832	aaxbb	bb	bb	aa	bb	bb	aa	bb	aa	aa	aa	aa	bb	aa	bb	aa	aa	aa	bb	bb	bb	bb	bb	bb	aa	aa	bb	aa	aa	bb	aa	bb	bb	aa	bb	aa	bb	bb	bb	bb	bb	bb	aa	aa	aa	aa	aa	bb	bb
Block16845	aaxbb	bb	bb	aa	bb	bb	aa	bb	aa	aa	aa	aa	bb	aa	bb	aa	aa	aa	bb	bb	bb	bb	bb	bb	aa	aa	bb	aa	aa	bb	aa	bb	bb	aa	bb	aa	bb	bb	bb	bb	bb	bb	aa	aa	aa	aa	aa	bb	bb
Block16606	aaxbb	bb	bb	aa	bb	bb	aa	bb	aa	aa	aa	aa	bb	aa	bb	aa	aa	aa	bb	bb	bb	bb	bb	bb	aa	aa	bb	aa	aa	bb	aa	bb	bb	aa	bb	aa	bb	bb	bb	bb	bb	bb	aa	aa	aa	aa	aa	bb	bb
Block16855	aaxbb	bb	bb	aa	bb	bb	aa	bb	aa	bb	aa	aa	bb	aa	bb	aa	aa	aa	bb	bb	bb	bb	bb	bb	aa	aa	bb	aa	aa	bb	bb	bb	aa	aa	bb	aa	bb	bb	bb	bb	bb	bb	bb	aa	aa	aa	aa	bb	bb
Block16823	aaxbb	bb	bb	aa	bb	bb	aa	bb	aa	bb	aa	aa	bb	aa	bb	aa	aa	aa	bb	bb	bb	bb	bb	bb	aa	aa	bb	aa	aa	ab	bb	bb	aa	aa	bb	aa	bb	bb	bb	bb	bb	bb	bb	aa	aa	aa	aa	bb	bb
Block16856	aaxbb	bb	aa	aa	bb	bb	aa	bb	aa	bb	aa	aa	bb	aa	bb	aa	aa	aa	bb	bb	bb	bb	bb	bb	aa	aa	bb	aa	aa	bb	bb	bb	aa	aa	bb	aa	bb	bb	bb	bb	bb	bb	bb	aa	aa	aa	aa	bb	bb
Block16860	aaxbb	bb	aa	aa	bb	bb	aa	bb	aa	bb	aa	aa	bb	aa	bb	aa	aa	aa	bb	bb	bb	bb	bb	bb	aa	aa	bb	aa	aa	aa	bb	bb	aa	aa	bb	aa	bb	bb	bb	bb	bb	bb	bb	aa	aa	aa	aa	bb	bb
Block16896	aaxbb	bb	aa	aa	bb	bb	aa	bb	aa	bb	aa	aa	bb	aa	bb	aa	aa	aa	bb	bb	aa	bb	bb	aa	aa	aa	bb	aa	aa	aa	bb	bb	aa	aa	bb	aa	bb	bb	aa	bb	bb	bb	bb	aa	aa	aa	aa	aa	bb
Block16935	aaxbb	bb	aa	aa	bb	bb	aa	bb	aa	bb	aa	aa	bb	aa	bb	aa	aa	aa	bb	bb	aa	bb	bb	aa	aa	aa	bb	aa	aa	aa	bb	bb	aa	aa	bb	aa	bb	bb	bb	bb	bb	bb	bb	aa	aa	aa	aa	aa	bb
Block16978	aaxbb	bb	aa	aa	aa	bb	aa	bb	aa	bb	aa	aa	bb	aa	bb	aa	aa	aa	aa	bb	aa	bb	bb	aa	aa	aa	bb	aa	aa	aa	bb	bb	aa	aa	aa	aa	aa	bb	aa	bb	bb	bb	bb	aa	aa	aa	aa	aa	bb
Block17026	aaxbb	bb	aa	aa	aa	bb	aa	bb	aa	bb	aa	aa	bb	aa	bb	aa	aa	aa	aa	bb	aa	bb	bb	aa	aa	aa	bb	aa	aa	aa	bb	bb	aa	aa	aa	aa	aa	bb	aa	bb	aa	bb	bb	aa	aa	aa	aa	aa	bb
Block17020	aaxbb	bb	aa	aa	aa	bb	aa	bb	aa	bb	aa	aa	bb	aa	bb	aa	aa	aa	aa	bb	aa	bb	bb	aa	aa	aa	bb	aa	aa	aa	bb	bb	aa	aa	aa	aa	aa	bb	aa	bb	aa	bb	bb	aa	aa	aa	aa	aa	bb
Block17056	aaxbb	bb	aa	aa	aa	bb	aa	bb	aa	bb	aa	aa	bb	aa	bb	aa	aa	aa	aa	bb	aa	bb	bb	aa	aa	aa	bb	aa	aa	aa	bb	bb	aa	aa	aa	aa	aa	bb	aa	bb	aa	bb	bb	aa	aa	aa	aa	aa	bb
Block17063	aaxbb	bb	aa	aa	aa	bb	aa	bb	aa	bb	aa	aa	bb	aa	bb	aa	aa	aa	aa	bb	aa	bb	bb	aa	aa	aa	bb	aa	aa	aa	bb	bb	aa	aa	aa	aa	aa	bb	aa	bb	aa	bb	bb	aa	aa	aa	aa	aa	bb
Block17080	aaxbb	bb	aa	aa	aa	bb	aa	bb	aa	bb	aa	aa	bb	aa	bb	aa	aa	aa	aa	bb	aa	bb	bb	aa	aa	aa	bb	aa	aa	aa	bb	bb	aa	aa	aa	aa	aa	bb	aa	bb	aa	bb	bb	aa	aa	aa	aa	aa	bb
Block17118	aaxbb	bb	aa	aa	aa	bb	aa	bb	aa	bb	aa	aa	bb	aa	bb	aa	aa	aa	aa	bb	aa	bb	bb	aa	aa	aa	bb	aa	aa	aa	bb	bb	aa	aa	aa	aa	aa	bb	aa	bb	aa	bb	bb	aa	aa	aa	aa	aa	bb
Block17125	aaxbb	bb	aa	aa	aa	bb	aa	bb	aa	bb	aa	aa	bb	aa	bb	aa	aa	aa	aa	bb	aa	bb	bb	aa	aa	aa	bb	aa	aa	aa	bb	bb	aa	aa	aa	aa	aa	bb	aa	bb	aa	bb	bb	aa	aa	aa	aa	aa	bb
Block17156	aaxbb	bb	aa	aa	aa	bb	aa	bb	aa	bb	aa	aa	bb	aa	bb	aa	aa	aa	aa	bb	aa	bb	bb	aa	aa	aa	bb	aa	aa	aa	bb	bb	aa	aa	aa	aa	aa	bb	aa	bb	aa	bb	bb	aa	aa	aa	aa	aa	bb
Block17157	aaxbb	bb	aa	aa	aa	bb	aa	bb	aa	bb	aa	aa	bb	aa	bb	aa	aa	aa	aa	bb	aa	bb	bb	aa	aa	aa	bb	aa	aa	aa	bb	bb	aa	aa	aa	aa	aa	bb	aa	bb	aa	bb	bb	aa	aa	aa	aa	aa	bb
Block17158	aaxbb	bb	aa	aa	aa	bb	aa	bb	aa	bb	aa	aa	bb	aa	bb	aa	aa	aa	aa	bb	aa	bb	bb	aa	aa	aa	bb	aa	aa	aa	bb	bb	aa	aa	aa	aa	aa	bb	aa	bb	aa	bb	bb	aa	aa	aa	aa	aa	bb
Block17160	aaxbb	bb	aa	aa	aa	bb	aa	bb	aa	bb	aa	aa	bb	aa	bb	aa	aa	aa	aa	bb	aa	bb	bb	aa	aa	aa	bb	aa	aa	aa	bb	bb	aa	aa	aa	aa	aa	bb	aa	bb	aa	bb	bb	aa	aa	aa	aa	aa	bb
Block17174	aaxbb	bb	aa	aa	aa	bb	aa	bb	aa	bb	aa	aa	bb	aa	bb	aa	aa	aa	aa	bb	aa	bb	bb	aa	aa	aa	bb	aa	aa	aa	bb	bb	aa	aa	aa	aa	aa	bb	aa	bb	aa	bb	bb	aa	aa	aa	aa	aa	bb
Block17176	aaxbb	bb	aa	aa	aa	bb	aa	bb	aa	bb	aa	aa	bb	aa	bb	aa	aa	aa	aa	bb	aa	bb	bb	aa	aa	aa	bb	aa	aa	aa	bb	bb	aa	aa	aa	aa	aa	bb	aa	bb	aa	bb	bb	aa	aa	aa	aa	aa	bb
Block17177	aaxbb	bb	aa	aa	aa	bb	aa	bb	aa	bb	aa	aa	bb	aa	bb	aa	aa	aa	aa	bb	aa	bb	bb	aa	aa	aa	bb	aa	aa	aa	bb	bb	aa	aa	aa	aa	aa	bb	aa	bb	aa	bb	bb	aa	aa	aa	aa	aa	bb
Block17179	aaxbb	bb	aa	aa	aa	bb	aa	bb	aa	bb	aa	aa	bb	aa	bb	aa	aa	aa	aa	bb	aa	bb	bb	aa	aa	aa	bb	aa	aa	aa	bb	bb	aa	aa	aa	aa	aa	bb	aa	bb	aa	bb	bb	aa	aa	aa	aa	aa	bb
Block17187	aaxbb	bb	aa	aa	aa	bb	aa	bb	aa	bb	aa	aa	bb	aa	bb	aa	aa	aa	aa	bb	aa	bb	bb	aa	aa	aa	bb	aa	aa	aa	bb	bb	aa	aa	aa	aa	aa	bb	aa	bb	aa	bb	bb	aa	aa	aa	aa	aa	bb
Block17193	aaxbb	bb	aa	aa	aa	bb	aa	bb	aa	bb	aa	aa	bb	aa	bb	aa	aa	aa	aa	bb	aa	bb	bb	aa	aa	aa	bb	aa	aa	aa	bb	bb	aa	aa	aa	aa	aa	bb	aa	bb	aa	bb	bb	aa	aa	aa	aa	aa	bb
Block17198	aaxbb	bb	aa	aa	aa	bb	aa	bb	aa	bb	aa	aa	bb	aa	bb	aa	aa	aa	aa	bb	aa	bb	bb	aa	aa	aa	bb	aa	aa	aa	bb	bb	aa	aa	aa	aa	aa	bb	aa	bb	aa	bb	bb	aa	aa	aa	aa	aa	bb
Block17201	aaxbb	bb	aa	aa	aa	bb	aa	bb	aa	bb	aa	aa	bb	aa	bb	aa	aa	aa	aa	bb	aa	bb	bb	aa	aa	aa	bb	aa	aa	aa	bb	bb	aa	aa	aa	aa	aa	bb	aa	bb	aa	bb	bb	aa	aa	aa	aa	aa	bb
Block17021	aaxbb	bb	aa	aa	aa	bb	aa	bb	aa	bb	aa	aa	bb	aa	bb	aa	aa	aa	aa	bb	aa	bb	bb	aa	aa	aa	bb	aa	aa	aa	bb	bb	aa	aa	aa	aa	aa	bb	aa	bb	aa	bb	bb	aa	aa	aa	aa	aa	bb
Block17054	aaxbb	bb	aa	aa	aa	bb	aa	bb	aa	bb	aa	aa	bb	aa	bb	aa	aa	aa	aa	bb	aa	bb	bb	aa	aa	aa	bb	aa	aa	aa	bb	bb	aa	aa	aa	aa	aa	bb	aa	bb	aa	bb	bb	aa	aa	aa	aa	aa	bb
Block17204	aaxbb	bb	aa	aa	aa	bb	aa	bb	aa	bb	aa	aa	bb	aa	bb	aa	aa	aa	aa	bb	aa	bb	bb	aa	aa	aa	bb	aa	bb	aa	bb	bb	aa	bb	aa	aa	aa	bb	aa	bb	aa	bb	bb	aa	aa	aa	aa	aa	bb
Block17206	aaxbb	bb	aa	aa	aa	bb	aa	bb	aa	bb	aa	aa	bb	aa	bb	aa	aa	bb	aa	bb	aa	bb	bb	aa	aa	aa	bb	aa	bb	aa	bb	bb	aa	bb	aa	aa	aa	bb	aa	bb	aa	bb	bb	aa	aa	aa	aa	aa	bb
Block17213	aaxbb	bb	aa	aa	aa	bb	aa	bb	aa	bb	aa	aa	bb	aa	bb	aa	aa	bb	aa	bb	aa	bb	bb	aa	aa	aa	bb	aa	bb	aa	bb	bb	aa	bb	aa	aa	aa	bb	aa	bb	aa	bb	bb	aa	aa	aa	aa	aa	bb
Block17216	aaxbb	bb	aa	aa	aa	bb	aa	bb	aa	bb	aa	aa	bb	aa	bb	aa	aa	bb	aa	bb	aa	bb	bb	aa	bb	bb	bb	bb	bb	aa	bb	bb	aa	bb	aa	aa	bb	bb	aa	bb	aa	bb	bb	aa	aa	aa	bb	aa	bb
Block17226	aaxbb	bb	aa	aa	aa	bb	aa	bb	aa	bb	aa	aa	bb	aa	bb	aa	bb	bb	aa	bb	aa	bb	bb	aa	bb	bb	bb	bb	bb	aa	bb	bb	aa	bb	aa	aa	bb	bb	aa	bb	aa	bb	bb	bb	bb	aa	bb	aa	bb
Block17233	aaxbb	bb	aa	aa	aa	bb	aa	bb	aa	bb	aa	aa	bb	aa	bb	aa	bb	bb	aa	bb	aa	bb	bb	aa	bb	bb	bb	bb	bb	aa	bb	bb	aa	bb	aa	aa	bb	bb	aa	bb	aa	bb	bb	bb	bb	aa	bb	aa	bb
Block17228	aaxbb	bb	aa	aa	aa	bb	aa	bb	aa	bb	aa	aa	bb	aa	bb	aa	bb	bb	aa	bb	aa	bb	bb	aa	bb	bb	bb	bb	bb	aa	bb	bb	aa	bb	aa	aa	bb	bb	aa	bb	aa	bb	bb	bb	bb	aa	bb	aa	bb
Block17232	aaxbb	bb	aa	aa	aa	bb	aa	bb	aa	bb	aa	aa	bb	aa	bb	aa	bb	bb	aa	bb	aa	bb	bb	aa	bb	bb	bb	bb	bb	aa	bb	bb	aa	bb	aa	aa	bb	bb	aa	bb	aa	bb	bb	bb	bb	aa	bb	aa	bb
Block17241	aaxbb	bb	aa	aa	aa	bb	aa	bb	aa	bb	aa	aa	bb	aa	bb	aa	bb	bb	aa	bb	aa	bb	bb	aa	bb	bb	bb	bb	bb	aa	bb	bb	aa	bb	aa	aa	bb	bb	aa	bb	bb	bb	bb	bb	bb	aa	bb	aa	bb
Block17243	aaxbb	bb	aa	aa	aa	bb	aa	bb	aa	bb	aa	aa	bb	aa	bb	aa	bb	bb	aa	bb	aa	bb	bb	aa	bb	bb	bb	bb	bb	aa	bb	bb	aa	bb	aa	aa	bb	bb	aa	bb	bb	bb	bb	bb	bb	aa	bb	aa	bb
Block17248	aaxbb	bb	aa	aa	aa	bb	aa	bb	aa	bb	aa	aa	bb	aa	bb	aa	bb	bb	aa	bb	aa	bb	bb	aa	bb	bb	bb	bb	bb	aa	bb	bb	aa	bb	aa	aa	bb	bb	aa	bb	bb	bb	bb	bb	bb	aa	bb	aa	bb
Block17252	aaxbb	bb	aa	aa	aa	bb	aa	bb	aa	bb	aa	aa	bb	aa	bb	aa	bb	bb	aa	bb	aa	bb	bb	aa	bb	bb	bb	bb	bb	aa	bb	bb	aa	bb	aa	aa	bb	bb	aa	bb	bb	bb	bb	bb	bb	aa	bb	aa	bb
Block17254	aaxbb	bb	aa	aa	aa	bb	aa	bb	aa	bb	aa	aa	bb	aa	bb	aa	bb	bb	aa	bb	aa	bb	bb	aa	bb	bb	bb	bb	bb	aa	bb	bb	aa	bb	aa	aa	bb	bb	aa	bb	bb	bb	bb	bb	bb	aa	bb	aa	bb
Block17234	aaxbb	bb	aa	aa	aa	bb	aa	bb	aa	bb	aa	aa	bb	aa	bb	aa	bb	bb	aa	bb	aa	bb	bb	aa	bb	bb	bb	bb	bb	aa	bb	bb	aa	bb	aa	aa	bb	bb	aa	bb	bb	bb	bb	bb	bb	aa	bb	aa	bb
Block17240	aaxbb	bb	aa	aa	aa	bb	aa	bb	aa	bb	aa	aa	bb	aa	bb	aa	bb	bb	aa	bb	aa	bb	bb	aa	bb	bb	bb	bb	bb	aa	bb	bb	aa	bb	aa	aa	bb	bb	aa	bb	bb	bb	bb	bb	bb	aa	bb	aa	bb
Block17311	aaxbb	bb	aa	aa	aa	bb	aa	bb	aa	bb	aa	aa	bb	aa	bb	aa	bb	bb	aa	bb	aa	bb	bb	aa	bb	bb	bb	bb	bb	aa	bb	bb	aa	bb	aa	aa	bb	bb	aa	bb	bb	bb	bb	bb	bb	aa	bb	aa	bb
Block17322	aaxbb	bb	aa	aa	aa	bb	aa	bb	aa	bb	aa	aa	bb	aa	bb	aa	bb	bb	aa	bb	aa	bb	bb	aa	bb	bb	bb	bb	bb	aa	bb	bb	aa	bb	aa	aa	bb	bb	aa	bb	bb	bb	bb	bb	bb	aa	bb	aa	bb
Block17342	aaxbb	bb	aa	aa	aa	bb	aa	bb	aa	bb	aa	aa	bb	aa	bb	aa	bb	bb	aa	bb	aa	bb	bb	aa	bb	bb	bb	bb	bb	aa	bb	bb	aa	bb	aa	aa	bb	bb	aa	bb	bb	bb	bb	bb	bb	aa	bb	aa	bb
Block17351	aaxbb	bb	aa	aa	aa	bb	aa	bb	aa	bb	aa	aa	bb	aa	bb	aa	bb	bb	aa	bb	aa	bb	bb	aa	bb	bb	bb	bb	bb	aa	bb	bb	aa	bb	aa	aa	bb	bb	aa	bb	bb	bb	bb	bb	bb	aa	bb	aa	bb
Block17286	aaxbb	bb	aa	aa	aa	bb	aa	bb	aa	bb	aa	aa	bb	aa	bb	aa	bb	bb	aa	bb	aa	bb	bb	aa	bb	bb	bb	bb	bb	aa	bb	bb	aa	bb	aa	aa	bb	bb	aa	bb	bb	bb	bb	bb	bb	aa	bb	aa	bb
Block17296	aaxbb	bb	aa	aa	aa	bb	aa	bb	aa	bb	aa	aa	bb	aa	bb	aa	bb	bb	aa	bb	aa	bb	bb	aa	bb	bb	bb	bb	bb	aa	bb	bb	aa	bb	aa	aa	bb	bb	aa	bb	bb	bb	bb	bb	bb	aa	bb	aa	bb
Block17380	aaxbb	bb	aa	aa	aa	bb	aa	bb	aa	bb	aa	aa	bb	aa	bb	aa	bb	bb	aa	bb	aa	bb	aa	aa	bb	bb	bb	bb	bb	aa	bb	bb	aa	bb	aa	aa	bb	bb	aa	bb	bb	bb	bb	bb	bb	aa	bb	aa	bb
Block17434	aaxbb	bb	aa	aa	aa	bb	aa	bb	bb	bb	aa	aa	bb	aa	bb	aa	bb	bb	aa	bb	aa	bb	aa	aa	bb	bb	bb	bb	bb	aa	bb	bb	aa	bb	aa	aa	bb	bb	aa	bb	bb	bb	bb	bb	bb	bb	bb	aa	bb
Block17469	aaxbb	bb	aa	aa	aa	bb	aa	bb	bb	bb	aa	aa	bb	aa	bb	aa	bb	bb	aa	bb	aa	bb	aa	aa	bb	bb	bb	bb	bb	aa	bb	bb	aa	bb	aa	aa	bb	bb	aa	bb	bb	bb	bb	bb	bb	bb	bb	aa	bb
Block17511	aaxbb	bb	aa	aa	aa	bb	aa	bb	bb	bb	aa	aa	bb	aa	bb	aa	bb	bb	aa	bb	aa	bb	aa	aa	bb	bb	bb	bb	bb	aa	bb	bb	aa	bb	aa	aa	bb	bb	aa	bb	bb	bb	bb	bb	bb	bb	bb	aa	bb
Block17521	aaxbb	bb	aa	aa	aa	bb	aa	bb	bb	bb	aa	aa	bb	aa	bb	aa	bb	bb	aa	bb	aa	bb	aa	aa	bb	bb	bb	bb	bb	aa	bb	bb	aa	bb	aa	aa	bb	bb	aa	bb	bb	bb	bb	bb	bb	bb	bb	aa	bb
Block17382	aaxbb	bb	aa	aa	aa	bb	aa	bb	bb	bb	aa	aa	bb	aa	bb	aa	bb	bb	aa	bb	aa	bb	aa	aa	bb	bb	bb	bb	bb	aa	bb	bb	aa	bb	aa	aa	bb	bb	aa	bb	bb	bb	bb	bb	bb	bb	bb	aa	bb
Block17384	aaxbb	bb	aa	aa	aa	bb	bb	bb	bb	bb	aa	aa	bb	aa	bb	bb	bb	bb	aa	bb	bb	bb	aa	aa	bb	bb	bb	bb	bb	aa	bb	bb	aa	bb	aa	aa	bb	bb	bb	bb	bb	bb	bb	bb	bb	bb	bb	aa	bb
Block17522	aaxbb	bb	aa	aa	bb	bb	bb	bb	bb	bb	bb	bb	bb	bb	bb	bb	bb	bb	aa	bb	bb	bb	aa	aa	bb	bb	bb	bb	bb	aa	bb	bb	aa	bb	aa	aa	bb	bb	bb	bb	bb	bb	bb	bb	bb	bb	bb	bb	bb
Block17567	aaxbb	bb	aa	aa	bb	bb	bb	bb	bb	bb	bb	bb	bb	bb	bb	bb	bb	bb	aa	bb	bb	bb	aa	aa	bb	bb	bb	bb	bb	aa	bb	bb	aa	bb	aa	aa	bb	bb	bb	bb	bb	bb	bb	bb	bb	bb	bb	bb	bb
Block17577	aaxbb	bb	aa	aa	bb	bb	bb	bb	bb	bb	bb	bb	bb	bb	bb	bb	bb	bb	aa	bb	bb	bb	aa	aa	bb	bb	bb	bb	bb	aa	bb	bb	aa	bb	aa	aa	bb	bb	bb	bb	bb	bb	bb	bb	bb	bb	bb	bb	bb
Block17615	aaxbb	bb	aa	aa	bb	bb	bb	bb	bb	bb	bb	bb	bb	bb	bb	bb	bb	bb	aa	bb	bb	bb	aa	aa	bb	bb	bb	bb	bb	aa	bb	bb	aa	bb	aa	aa	bb	bb	bb	bb	bb	bb	bb	bb	bb	bb	bb	bb	bb
Block17616	aaxbb	bb	aa	aa	bb	bb	bb	bb	bb	bb	bb	bb	bb	bb	bb	bb	bb	bb	aa	bb	bb	bb	aa	aa	bb	bb	bb	bb	bb	aa	bb	bb	aa	bb	aa	aa	bb	bb	bb	bb	bb	bb	bb	bb	bb	bb	bb	bb	bb
Block17523	aaxbb	bb	aa	aa	bb	bb	bb	bb	bb	bb	bb	bb	bb	bb	bb	bb	bb	bb	aa	bb	bb	bb	aa	aa	bb	bb	bb	bb	bb	aa	bb	bb	aa	bb	aa	aa	bb	bb	bb	bb	bb	bb	bb	bb	bb	bb	bb	bb	bb
Block17564	aaxbb	bb	aa	aa	bb	bb	bb	bb	bb	bb	bb	bb	bb	bb	bb	bb	bb	bb	aa	bb	bb	bb	aa	aa	bb	bb	bb	bb	bb	aa	bb	bb	aa	bb	aa	aa	bb	bb	bb	bb	bb	bb	bb	bb	bb	bb	bb	bb	bb
Block17617	aaxbb	bb	aa	aa	bb	bb	bb	bb	bb	bb	bb	bb	bb	bb	bb	bb	bb	bb	aa	bb	bb	bb	aa	bb	bb	bb	bb	bb	bb	aa	bb	bb	aa	bb	aa	bb	bb	bb	bb	bb	bb	bb	bb	bb	bb	bb	bb	bb	bb
Block17624	aaxbb	bb	aa	bb	bb	bb	bb	bb	bb	bb	bb	bb	bb	bb	bb	bb	bb	bb	aa	bb	bb	bb	aa	bb	bb	bb	bb	bb	bb	aa	bb	bb	aa	bb	aa	bb	bb	bb	bb	bb	bb	bb	bb	bb	bb	bb	bb	bb	bb
Block17629	aaxbb	bb	aa	bb	bb	bb	bb	bb	bb	bb	bb	bb	bb	bb	bb	bb	bb	bb	aa	bb	bb	bb	aa	bb	bb	bb	bb	bb	bb	aa	bb	bb	aa	bb	aa	bb	bb	bb	bb	bb	bb	bb	bb	bb	bb	bb	bb	bb	bb
Block17633	aaxbb	bb	aa	bb	bb	bb	bb	bb	bb	bb	bb	bb	bb	bb	bb	bb	bb	bb	aa	bb	bb	bb	aa	bb	bb	bb	bb	bb	bb	aa	bb	bb	aa	bb	aa	bb	bb	bb	bb	bb	bb	bb	bb	bb	bb	bb	bb	bb	bb
Block17621	aaxbb	bb	aa	bb	bb	bb	bb	bb	bb	bb	bb	bb	bb	bb	bb	bb	bb	bb	aa	bb	bb	bb	aa	bb	bb	bb	bb	bb	bb	aa	bb	bb	aa	bb	aa	bb	bb	bb	bb	bb	bb	bb	bb	bb	bb	bb	bb	bb	bb
Block17623	aaxbb	bb	aa	bb	bb	bb	bb	bb	bb	bb	bb	bb	bb	bb	bb	bb	bb	bb	bb	bb	bb	bb	bb	bb	bb	bb	bb	bb	bb	aa	bb	bb	aa	bb	bb	bb	bb	bb	bb	bb	bb	bb	bb	bb	bb	bb	bb	bb	bb
Block17688	aaxbb	bb	aa	bb	bb	bb	bb	bb	bb	bb	bb	bb	bb	bb	bb	bb	bb	bb	bb	bb	bb	bb	bb	bb	bb	bb	bb	bb	bb	aa	bb	bb	aa	bb	bb	bb	bb	bb	bb	bb	bb	bb	bb	bb	bb	bb	bb	bb	bb
Block17693	aaxbb	bb	aa	bb	bb	bb	bb	bb	bb	bb	bb	bb	bb	bb	bb	bb	bb	bb	bb	bb	bb	bb	bb	bb	bb	bb	bb	bb	bb	aa	bb	bb	aa	bb	bb	bb	bb	bb	bb	bb	bb	bb	bb	bb	bb	bb	bb	bb	bb
Block17648	aaxbb	bb	aa	bb	bb	bb	bb	bb	bb	bb	bb	bb	bb	bb	bb	bb	bb	bb	bb	bb	bb	bb	bb	bb	bb	bb	bb	bb	bb	aa	bb	bb	aa	bb	bb	bb	bb	bb	bb	bb	bb	bb	bb	bb	bb	bb	bb	bb	bb
Block17709	aaxbb	bb	aa	bb	bb	bb	bb	bb	bb	bb	bb	bb	bb	bb	bb	bb	bb	bb	bb	bb	bb	bb	bb	bb	bb	bb	bb	bb	bb	aa	bb	bb	aa	bb	bb	bb	bb	bb	bb	bb	bb	bb	bb	bb	bb	bb	bb	bb	bb
Block17711	aaxbb	bb	aa	bb	bb	bb	bb	bb	bb	bb	bb	bb	bb	bb	bb	bb	bb	bb	bb	bb	bb	bb	bb	bb	bb	bb	bb	bb	bb	aa	bb	bb	aa	bb	bb	bb	bb	bb	bb	bb	bb	bb	bb	bb	bb	bb	bb	bb	bb
Block17712	aaxbb	bb	aa	bb	bb	bb	bb	bb	bb	bb	bb	bb	bb	bb	bb	bb	bb	bb	bb	bb	bb	bb	bb	bb	bb	bb	bb	bb	bb	aa	bb	bb	aa	bb	bb	bb	bb	bb	bb	bb	bb	bb	bb	bb	bb	bb	bb	bb	bb
Block17713	aaxbb	bb	aa	bb	bb	bb	bb	bb	bb	bb	bb	bb	bb	bb	bb	bb	bb	bb	bb	bb	bb	bb	bb	bb	bb	bb	bb	bb	bb	aa	bb	bb	aa	bb	bb	bb	bb	bb	bb	bb	bb	bb	bb	bb	bb	bb	bb	bb	bb
Block17714	aaxbb	bb	aa	bb	bb	bb	bb	bb	bb	bb	bb	bb	bb	bb	bb	bb	bb	bb	bb	bb	bb	bb	bb	bb	bb	bb	bb	bb	bb	aa	bb	bb	aa	bb	bb	bb	bb	bb	bb	bb	bb	bb	bb	bb	bb	bb	bb	bb	bb
Block17682	aaxbb	bb	aa	bb	bb	bb	bb	bb	bb	bb	bb	bb	bb	bb	bb	bb	bb	bb	bb	bb	bb	bb	bb	bb	bb	bb	bb	bb	bb	aa	bb	bb	aa	bb	bb	bb	bb	bb	bb	bb	bb	bb	bb	bb	bb	bb	bb	bb	bb
Block17793	aaxbb	bb	aa	bb	bb	bb	bb	bb	bb	bb	bb	bb	bb	bb	bb	bb	bb	bb	bb	bb	bb	bb	bb	bb	bb	bb	bb	bb	bb	aa	bb	bb	aa	bb	bb	bb	bb	bb	bb	bb	bb	bb	bb	bb	bb	bb	bb	bb	bb
Block17718	aaxbb	bb	aa	bb	bb	bb	bb	bb	bb	bb	bb	bb	bb	bb	bb	bb	bb	bb	bb	bb	bb	bb	bb	bb	bb	bb	bb	bb	bb	aa	bb	bb	aa	bb	bb	bb	bb	bb	bb	bb	bb	bb	bb	bb	bb	bb	bb	bb	bb
Block17721	aaxbb	bb	aa	bb	bb	bb	bb	bb	bb	bb	bb	bb	bb	bb	bb	bb	bb	bb	bb	bb	bb	bb	bb	bb	bb	bb	bb	bb	bb	aa	bb	bb	aa	bb	bb	bb	bb	bb	bb	bb	bb	bb	bb	bb	bb	bb	bb	bb	bb
Block17723	aaxbb	bb	aa	bb	bb	bb	bb	bb	bb	bb	bb	bb	bb	bb	bb	bb	bb	bb	bb	bb	bb	bb	bb	bb	bb	bb	bb	bb	bb	aa	bb	bb	aa	bb	bb	bb	bb	bb	bb	bb	bb	bb	bb	bb	bb	bb	bb	bb	bb
Block17733	aaxbb	bb	aa	bb	bb	bb	bb	bb	bb	bb	bb	bb	bb	bb	bb	bb	bb	bb	bb	bb	bb	bb	bb	bb	bb	bb	bb	bb	bb	aa	bb	bb	aa	bb	bb	bb	bb	bb	bb	bb	bb	bb	bb	bb	bb	bb	bb	bb	bb
Block17734	aaxbb	bb	aa	bb	bb	bb	bb	bb	bb	bb	bb	bb	bb	bb	bb	bb	bb	bb	bb	bb	bb	bb	bb	bb	bb	bb	bb	bb	bb	aa	bb	bb	aa	bb	bb	bb	bb	bb	bb	bb	bb	bb	bb	bb	bb	bb	bb	bb	bb
Block17745	aaxbb	bb	aa	bb	bb	bb	bb	bb	bb	bb	bb	bb	bb	bb	bb	bb	bb	bb	bb	bb	bb	bb	bb	bb	bb	bb	bb	bb	bb	aa	bb	bb	aa	bb	bb	bb	bb	bb	bb	bb	bb	bb	bb	bb	bb	bb	bb	bb	bb
Block17748	aaxbb	bb	aa	bb	bb	bb	bb	bb	bb	bb	bb	bb	bb	bb	bb	bb	bb	bb	bb	bb	bb	bb	bb	bb	bb	bb	bb	bb	bb	aa	bb	bb	aa	bb	bb	bb	bb	bb	bb	bb	bb	bb	bb	bb	bb	bb	bb	bb	bb
Block17752	aaxbb	bb	aa	bb	bb	bb	bb	bb	bb	bb	bb	bb	bb	bb	bb	bb	bb	bb	bb	bb	bb	bb	bb	bb	bb	bb	bb	bb	bb	aa	bb	bb	aa	bb	bb	bb	bb	bb	bb	bb	bb	bb	bb	bb	bb	bb	bb	bb	bb
Block17753	aaxbb	bb	aa	bb	bb	bb	bb	bb	bb	bb	bb	bb	bb	bb	bb	bb	bb	bb	bb	bb	bb	bb	bb	bb	bb	bb	bb	bb	bb	aa	bb	bb	aa	bb	bb	bb	bb	bb	bb	bb	bb	bb	bb	bb	bb	bb	bb	bb	bb
Block17754	aaxbb	bb	aa	bb	bb	bb	bb	bb	bb	bb	bb	bb	bb	bb	bb	bb	bb	bb	bb	bb	bb	bb	bb	bb	bb	bb	bb	bb	bb	aa	bb	bb	aa	bb	bb	bb	bb	bb	bb	bb	bb	bb	bb	bb	bb	bb	bb	bb	bb
Block17756	aaxbb	bb	aa	bb	bb	bb	bb	bb	bb	bb	bb	bb	bb	bb	bb	bb	bb	bb	bb	bb	bb	bb	bb	bb	bb	bb	bb	bb	bb	aa	bb	bb	aa	bb	bb	bb	bb	bb	bb	bb	bb	bb	bb	bb	bb	bb	bb	bb	bb
Block17758	aaxbb	bb	aa	bb	bb	bb	bb	bb	bb	bb	bb	bb	bb	bb	bb	bb	bb	bb	bb	bb	bb	bb	bb	bb	bb	bb	bb	bb	bb	aa	bb	bb	aa	bb	bb	bb	bb	bb	bb	bb	bb	bb	bb	bb	bb	bb	bb	bb	bb
Block17765	aaxbb	bb	aa	bb	bb	bb	bb	bb	bb	bb	bb	bb	bb	bb	bb	bb	bb	bb	bb	bb	bb	bb	bb	bb	bb	bb	bb	bb	bb	aa	bb	bb	aa	bb	bb	bb	bb	bb	bb	bb	bb	bb	bb	bb	bb	bb	bb	bb	bb
Block17766	aaxbb	bb	aa	bb	bb	bb	bb	bb	bb	bb	bb	bb	bb	bb	bb	bb	bb	bb	bb	bb	bb	bb	bb	bb	bb	bb	bb	bb	bb	aa	bb	bb	aa	bb	bb	bb	bb	bb	bb	bb	bb	bb	bb	bb	bb	bb	bb	bb	bb
Block17708	aaxbb	bb	aa	bb	bb	bb	bb	bb	bb	bb	bb	bb	bb	bb	bb	bb	bb	bb	bb	bb	bb	bb	bb	bb	bb	bb	bb	bb	bb	aa	bb	bb	aa	bb	bb	bb	bb	bb	bb	bb	bb	bb	bb	bb	bb	bb	bb	bb	bb
Block17854	aaxbb	bb	aa	bb	bb	bb	bb	bb	bb	bb	bb	bb	bb	bb	bb	bb	bb	bb	bb	bb	bb	bb	bb	bb	bb	bb	bb	bb	bb	aa	bb	bb	bb	bb	bb	bb	bb	bb	bb	bb	bb	bb	bb	bb	bb	bb	bb	bb	bb
Block17771	aaxbb	bb	aa	bb	bb	bb	bb	bb	bb	bb	bb	bb	bb	bb	bb	bb	bb	bb	bb	bb	bb	bb	bb	bb	bb	bb	bb	bb	bb	aa	bb	bb	bb	bb	bb	bb	bb	bb	bb	bb	bb	bb	bb	bb	bb	bb	bb	bb	bb
Block17794	aaxbb	bb	bb	bb	bb	bb	bb	bb	bb	bb	bb	bb	bb	bb	bb	bb	bb	bb	bb	bb	bb	bb	bb	bb	bb	bb	bb	bb	bb	aa	bb	bb	bb	bb	bb	bb	bb	bb	bb	bb	bb	bb	bb	bb	bb	bb	bb	bb	bb
Block17798	aaxbb	bb	bb	bb	bb	bb	bb	bb	bb	bb	bb	bb	bb	bb	bb	bb	bb	bb	bb	bb	bb	bb	bb	bb	bb	bb	bb	bb	bb	aa	bb	bb	bb	bb	bb	bb	bb	bb	bb	bb	bb	bb	bb	bb	bb	bb	bb	bb	bb
Block17818	aaxbb	bb	bb	bb	bb	bb	bb	bb	bb	bb	bb	bb	bb	bb	bb	bb	bb	bb	bb	bb	bb	bb	bb	bb	bb	bb	bb	bb	bb	aa	bb	bb	bb	bb	bb	bb	bb	bb	bb	bb	bb	bb	bb	bb	bb	bb	bb	bb	bb
Block17832	aaxbb	bb	bb	bb	bb	bb	bb	bb	bb	bb	bb	bb	bb	bb	bb	bb	bb	bb	bb	bb	bb	bb	bb	bb	bb	bb	bb	bb	bb	aa	bb	bb	bb	bb	bb	bb	bb	bb	bb	bb	bb	bb	bb	bb	bb	bb	bb	bb	bb
Block17836	aaxbb	bb	bb	bb	bb	bb	bb	bb	bb	bb	bb	bb	bb	bb	bb	bb	bb	bb	bb	bb	bb	bb	bb	bb	bb	bb	bb	bb	bb	aa	bb	bb	bb	bb	bb	bb	bb	bb	bb	bb	bb	bb	bb	bb	bb	bb	bb	bb	bb
Block17848	aaxbb	bb	bb	bb	bb	bb	bb	bb	bb	bb	bb	bb	bb	bb	bb	bb	bb	bb	bb	bb	bb	bb	bb	bb	bb	bb	bb	bb	bb	aa	bb	bb	bb	bb	bb	bb	bb	bb	bb	bb	bb	bb	bb	bb	bb	bb	bb	bb	bb
Block17849	aaxbb	bb	bb	bb	bb	bb	bb	bb	bb	bb	bb	bb	bb	bb	bb	bb	bb	bb	bb	bb	bb	bb	bb	bb	bb	bb	bb	bb	bb	aa	bb	bb	bb	bb	bb	bb	bb	bb	bb	bb	bb	bb	bb	bb	bb	bb	bb	bb	bb
Block17851	aaxbb	bb	bb	bb	bb	bb	bb	bb	bb	bb	bb	bb	bb	bb	bb	bb	bb	bb	bb	bb	bb	bb	bb	bb	bb	bb	bb	bb	bb	aa	bb	bb	bb	bb	bb	bb	bb	bb	bb	bb	bb	bb	bb	bb	bb	bb	bb	bb	bb
Block18067	aaxbb	bb	bb	aa	aa	aa	aa	bb	bb	bb	aa	aa	bb	aa	bb	bb	aa	aa	bb	bb	bb	bb	aa	aa	aa	aa	aa	aa	bb	aa	aa	aa	bb	bb	bb	aa	bb	bb	aa	aa	aa	bb	bb	bb	bb	bb	bb	bb	bb
Block18045	aaxbb	bb	bb	aa	aa	aa	aa	bb	bb	bb	aa	aa	bb	aa	bb	bb	aa	aa	bb	bb	bb	bb	aa	aa	aa	aa	aa	aa	bb	aa	aa	aa	bb	bb	bb	aa	bb	bb	aa	aa	aa	bb	bb	bb	bb	bb	bb	bb	bb
Block18064	aaxbb	bb	bb	aa	aa	aa	aa	bb	bb	bb	aa	aa	bb	aa	bb	bb	aa	aa	bb	bb	aa	aa	aa	aa	aa	aa	aa	aa	bb	aa	aa	aa	bb	bb	bb	aa	bb	bb	aa	aa	aa	bb	bb	bb	bb	bb	bb	bb	bb
Block18066	aaxbb	bb	bb	aa	aa	aa	aa	bb	bb	bb	aa	aa	bb	aa	bb	bb	aa	aa	bb	bb	aa	aa	aa	aa	aa	aa	aa	aa	bb	aa	aa	aa	bb	bb	bb	aa	bb	bb	aa	aa	aa	bb	bb	bb	bb	bb	bb	bb	bb
Block18107	aaxbb	bb	bb	aa	aa	aa	aa	bb	bb	bb	aa	aa	bb	aa	bb	bb	aa	aa	bb	bb	aa	aa	aa	aa	aa	aa	bb	aa	bb	aa	aa	aa	bb	bb	bb	aa	bb	bb	aa	aa	aa	bb	bb	bb	bb	bb	bb	bb	bb
Block18109	aaxbb	bb	bb	aa	aa	aa	aa	bb	bb	bb	aa	aa	bb	aa	bb	bb	aa	aa	bb	bb	aa	aa	aa	aa	aa	aa	bb	aa	bb	aa	aa	aa	bb	bb	bb	aa	bb	bb	aa	aa	aa	bb	bb	bb	bb	bb	bb	bb	bb
Block18053	aaxbb	bb	bb	aa	aa	aa	aa	bb	bb	bb	aa	aa	bb	aa	bb	bb	aa	aa	bb	bb	aa	aa	aa	aa	aa	aa	bb	aa	bb	aa	aa	aa	bb	bb	bb	aa	bb	bb	aa	aa	aa	bb	bb	bb	bb	bb	bb	bb	bb
Block18112	aaxbb	bb	bb	aa	aa	aa	aa	bb	bb	bb	aa	aa	bb	aa	bb	bb	aa	aa	bb	bb	aa	aa	aa	aa	aa	aa	bb	aa	bb	aa	aa	aa	aa	bb	bb	aa	bb	bb	aa	aa	aa	bb	bb	bb	bb	bb	bb	bb	bb
Block18105	aaxbb	bb	bb	aa	aa	aa	aa	bb	bb	bb	aa	aa	bb	aa	bb	bb	aa	aa	bb	bb	aa	aa	aa	aa	aa	aa	bb	aa	bb	aa	aa	aa	aa	bb	bb	aa	bb	bb	aa	aa	aa	bb	bb	bb	bb	bb	bb	bb	bb
Block18137	aaxbb	bb	bb	aa	aa	aa	aa	bb	bb	bb	aa	aa	bb	aa	bb	bb	aa	aa	bb	bb	aa	aa	aa	aa	aa	aa	bb	aa	bb	aa	aa	aa	aa	bb	bb	aa	bb	bb	aa	aa	aa	bb	bb	bb	bb	bb	bb	bb	bb
Block18116	aaxbb	bb	bb	aa	aa	aa	aa	bb	bb	bb	aa	aa	bb	aa	bb	bb	aa	aa	bb	bb	aa	aa	aa	aa	aa	aa	bb	aa	bb	aa	aa	aa	aa	bb	bb	aa	bb	bb	aa	aa	aa	bb	bb	bb	bb	bb	bb	bb	bb
Block18202	aaxbb	bb	bb	aa	aa	aa	aa	bb	bb	bb	aa	aa	bb	aa	bb	bb	aa	aa	bb	bb	aa	aa	aa	aa	aa	aa	bb	aa	bb	aa	aa	aa	aa	bb	aa	aa	aa	bb	aa	aa	aa	bb	bb	bb	bb	bb	bb	bb	bb
Block18206	aaxbb	bb	bb	aa	aa	aa	aa	bb	bb	bb	aa	aa	bb	aa	bb	bb	aa	aa	bb	bb	aa	aa	aa	aa	aa	aa	bb	aa	bb	aa	aa	aa	aa	bb	aa	aa	aa	bb	aa	aa	aa	bb	bb	bb	bb	bb	bb	bb	bb
Block18147	aaxbb	bb	bb	aa	aa	aa	aa	bb	bb	bb	aa	aa	bb	aa	bb	bb	aa	aa	bb	bb	aa	aa	aa	aa	aa	aa	bb	aa	bb	aa	aa	aa	aa	bb	aa	aa	aa	bb	aa	aa	aa	bb	bb	bb	bb	bb	bb	bb	bb
Block18164	aaxbb	bb	bb	aa	aa	aa	aa	bb	bb	bb	aa	aa	bb	aa	bb	bb	aa	aa	bb	bb	aa	aa	aa	aa	aa	aa	bb	aa	bb	aa	aa	aa	aa	bb	aa	aa	aa	bb	aa	aa	aa	bb	bb	bb	bb	bb	bb	bb	bb
Block18200	aaxbb	bb	bb	aa	aa	aa	aa	bb	bb	bb	aa	aa	bb	aa	bb	bb	aa	aa	bb	bb	aa	aa	aa	aa	aa	aa	bb	aa	bb	aa	aa	aa	aa	bb	aa	aa	aa	bb	aa	aa	aa	bb	bb	bb	bb	bb	bb	bb	bb
Block18190	aaxbb	bb	bb	aa	aa	bb	aa	bb	bb	bb	aa	aa	bb	aa	bb	bb	aa	aa	bb	bb	aa	aa	aa	aa	aa	aa	bb	aa	bb	aa	aa	aa	aa	bb	aa	aa	aa	bb	aa	aa	aa	bb	bb	bb	bb	bb	bb	bb	bb
Block18222	aaxbb	bb	bb	aa	aa	bb	aa	bb	bb	bb	aa	aa	bb	aa	bb	bb	aa	aa	bb	bb	aa	aa	aa	aa	aa	aa	bb	aa	bb	aa	aa	aa	aa	bb	aa	aa	aa	bb	aa	aa	aa	bb	bb	bb	bb	bb	bb	bb	bb
Block18216	aaxbb	bb	bb	aa	aa	bb	aa	bb	bb	bb	aa	aa	bb	aa	bb	bb	aa	aa	bb	bb	aa	aa	aa	aa	aa	aa	bb	aa	bb	aa	aa	aa	aa	bb	aa	aa	aa	bb	aa	aa	aa	bb	bb	bb	bb	bb	bb	bb	bb
Block18282	aaxbb	bb	bb	aa	aa	bb	aa	bb	bb	bb	aa	aa	bb	aa	bb	bb	aa	aa	bb	bb	aa	aa	aa	aa	aa	aa	bb	aa	bb	aa	aa	aa	aa	bb	aa	aa	aa	bb	aa	aa	aa	bb	bb	bb	bb	bb	bb	bb	bb
Block18229	aaxbb	bb	bb	aa	aa	bb	aa	bb	bb	bb	aa	aa	bb	aa	bb	bb	aa	aa	bb	bb	aa	aa	aa	aa	aa	aa	bb	aa	bb	aa	aa	aa	aa	bb	aa	aa	aa	bb	aa	aa	aa	bb	bb	bb	bb	bb	bb	bb	bb
Block18245	aaxbb	bb	bb	aa	aa	bb	aa	bb	bb	bb	aa	aa	bb	aa	bb	bb	aa	aa	bb	bb	aa	aa	aa	aa	aa	aa	bb	aa	bb	aa	aa	aa	aa	bb	aa	aa	aa	bb	aa	aa	aa	bb	bb	bb	bb	bb	bb	bb	bb
Block18247	aaxbb	bb	bb	aa	bb	bb	aa	bb	bb	bb	aa	aa	bb	aa	bb	bb	aa	aa	bb	bb	aa	aa	aa	aa	aa	aa	bb	aa	bb	aa	aa	aa	aa	bb	aa	aa	aa	bb	aa	aa	aa	bb	bb	bb	bb	bb	bb	bb	bb
Block18288	aaxbb	bb	bb	aa	bb	bb	aa	bb	bb	bb	aa	aa	bb	aa	bb	aa	aa	aa	bb	bb	aa	aa	aa	aa	aa	aa	bb	aa	bb	aa	aa	aa	aa	bb	aa	aa	aa	bb	aa	aa	aa	bb	bb	bb	bb	bb	bb	bb	bb
Block18291	aaxbb	bb	bb	aa	bb	bb	aa	bb	bb	bb	aa	aa	bb	aa	bb	aa	aa	aa	bb	bb	aa	aa	aa	aa	aa	aa	bb	aa	bb	aa	aa	aa	aa	bb	aa	aa	aa	bb	aa	aa	aa	bb	bb	bb	bb	bb	bb	bb	bb
Block18319	aaxbb	bb	bb	aa	bb	bb	aa	bb	bb	bb	aa	aa	bb	aa	bb	aa	aa	aa	bb	bb	aa	aa	aa	aa	aa	aa	bb	aa	bb	aa	aa	aa	aa	bb	aa	aa	aa	bb	aa	aa	aa	bb	bb	bb	bb	bb	bb	bb	bb
Block18321	aaxbb	bb	bb	aa	bb	bb	aa	bb	bb	bb	aa	aa	bb	aa	bb	aa	aa	aa	bb	bb	aa	aa	aa	aa	aa	aa	bb	aa	bb	aa	aa	aa	aa	bb	aa	aa	aa	bb	aa	aa	aa	bb	bb	bb	bb	bb	bb	bb	bb
Block18292	aaxbb	bb	bb	aa	bb	bb	aa	bb	bb	bb	aa	aa	bb	aa	bb	aa	aa	aa	bb	bb	aa	aa	aa	aa	aa	aa	bb	aa	bb	aa	aa	aa	aa	bb	aa	aa	aa	bb	aa	aa	aa	bb	bb	bb	bb	bb	bb	bb	bb
Block18293	aaxbb	bb	bb	aa	bb	bb	aa	bb	bb	bb	aa	aa	bb	aa	bb	aa	aa	aa	bb	bb	aa	aa	aa	aa	aa	aa	bb	aa	bb	aa	aa	aa	aa	bb	aa	aa	aa	bb	aa	aa	aa	bb	bb	bb	bb	bb	bb	bb	bb
Block18295	aaxbb	bb	bb	aa	bb	bb	aa	bb	bb	bb	aa	aa	bb	aa	bb	aa	aa	aa	bb	bb	aa	aa	aa	aa	aa	aa	bb	aa	bb	aa	aa	aa	aa	bb	aa	aa	aa	bb	aa	aa	aa	bb	bb	bb	bb	bb	bb	bb	bb
Block18299	aaxbb	bb	bb	aa	bb	bb	aa	bb	bb	bb	aa	aa	bb	aa	bb	aa	aa	aa	bb	bb	aa	aa	aa	aa	aa	aa	bb	aa	bb	aa	aa	aa	aa	bb	aa	aa	aa	bb	aa	aa	aa	bb	bb	bb	bb	bb	bb	bb	bb
Block18310	aaxbb	bb	bb	aa	bb	bb	aa	bb	bb	bb	aa	aa	bb	aa	bb	aa	aa	aa	bb	bb	aa	aa	aa	aa	aa	aa	bb	aa	bb	aa	aa	aa	aa	bb	aa	aa	aa	bb	aa	aa	aa	bb	bb	bb	bb	bb	bb	bb	bb
Block18312	aaxbb	bb	bb	aa	bb	bb	aa	bb	bb	bb	aa	aa	bb	aa	bb	aa	aa	aa	bb	bb	aa	aa	aa	aa	aa	aa	bb	aa	bb	aa	aa	aa	aa	bb	aa	aa	aa	bb	aa	aa	aa	bb	bb	bb	bb	bb	bb	bb	bb
Block18284	aaxbb	bb	bb	aa	bb	bb	aa	bb	bb	bb	aa	aa	bb	aa	bb	aa	aa	aa	bb	bb	aa	aa	aa	aa	aa	aa	bb	aa	bb	aa	aa	aa	aa	bb	aa	aa	aa	bb	aa	aa	aa	bb	bb	bb	bb	bb	bb	bb	bb
Block18283	aaxbb	bb	bb	aa	bb	bb	aa	bb	bb	bb	aa	aa	bb	aa	bb	aa	aa	aa	bb	bb	aa	aa	aa	aa	aa	aa	bb	aa	bb	aa	aa	aa	aa	bb	aa	aa	aa	bb	aa	aa	aa	bb	bb	bb	bb	bb	bb	bb	bb
Block18328	aaxbb	bb	bb	aa	bb	bb	aa	bb	bb	bb	aa	aa	bb	aa	bb	aa	aa	aa	bb	bb	aa	aa	aa	aa	aa	aa	bb	aa	bb	aa	aa	aa	aa	bb	aa	aa	aa	bb	aa	aa	aa	bb	bb	bb	bb	bb	bb	bb	bb
Block18334	aaxbb	bb	bb	aa	bb	bb	aa	bb	bb	bb	aa	aa	bb	aa	bb	aa	aa	aa	bb	bb	aa	aa	aa	aa	aa	aa	bb	aa	bb	aa	aa	aa	aa	bb	aa	aa	aa	bb	aa	aa	aa	bb	bb	bb	bb	bb	bb	bb	bb
Block18340	aaxbb	bb	bb	aa	bb	bb	aa	bb	bb	bb	aa	aa	bb	aa	bb	aa	aa	aa	bb	bb	aa	aa	aa	aa	aa	aa	bb	aa	bb	aa	aa	aa	aa	bb	aa	aa	aa	bb	aa	aa	aa	bb	bb	bb	bb	bb	bb	bb	bb
Block18290	aaxbb	bb	bb	aa	bb	bb	aa	bb	bb	bb	aa	aa	bb	aa	bb	aa	aa	aa	bb	bb	aa	aa	aa	aa	aa	aa	bb	aa	bb	aa	aa	aa	aa	bb	aa	aa	aa	bb	aa	aa	aa	bb	bb	bb	bb	bb	bb	bb	bb
Block18317	aaxbb	bb	bb	aa	bb	bb	aa	bb	bb	bb	aa	aa	bb	aa	bb	aa	aa	aa	bb	bb	aa	aa	aa	aa	aa	aa	bb	aa	bb	aa	aa	aa	aa	bb	aa	aa	aa	bb	aa	aa	aa	bb	bb	bb	bb	bb	bb	bb	bb
Block18322	aaxbb	bb	bb	aa	bb	bb	aa	bb	bb	bb	aa	aa	bb	aa	bb	aa	aa	aa	bb	bb	aa	aa	aa	aa	aa	aa	bb	aa	bb	aa	bb	aa	aa	bb	aa	aa	aa	bb	aa	aa	aa	bb	bb	bb	bb	bb	bb	bb	bb
Block18326	aaxbb	bb	bb	aa	bb	bb	aa	bb	bb	bb	aa	aa	bb	aa	bb	aa	aa	aa	bb	bb	aa	aa	aa	aa	aa	aa	bb	aa	bb	aa	bb	aa	aa	bb	aa	aa	aa	bb	aa	aa	aa	bb	bb	bb	bb	bb	bb	bb	bb
Block18353	aaxbb	bb	bb	aa	bb	bb	aa	bb	bb	bb	aa	aa	bb	aa	bb	aa	aa	aa	bb	bb	aa	aa	aa	aa	aa	aa	bb	aa	bb	bb	bb	aa	aa	bb	aa	aa	aa	bb	aa	aa	aa	bb	bb	bb	bb	bb	bb	bb	bb
Block18394	aaxbb	bb	bb	aa	bb	aa	aa	bb	bb	bb	aa	aa	bb	aa	bb	aa	aa	aa	bb	bb	aa	aa	aa	aa	aa	aa	bb	aa	bb	bb	bb	aa	aa	bb	aa	aa	aa	bb	aa	aa	aa	bb	bb	bb	bb	bb	bb	bb	bb
Block18376	aaxbb	bb	bb	aa	bb	aa	aa	bb	bb	bb	aa	aa	bb	aa	bb	aa	aa	aa	bb	bb	aa	aa	aa	aa	aa	aa	bb	aa	bb	bb	bb	aa	aa	bb	aa	aa	aa	bb	aa	aa	aa	bb	bb	bb	bb	bb	bb	bb	bb
Block18347	aaxbb	bb	bb	aa	bb	aa	aa	bb	bb	bb	aa	aa	bb	aa	bb	aa	aa	aa	bb	bb	aa	aa	aa	aa	aa	aa	bb	aa	bb	bb	bb	aa	aa	bb	aa	aa	aa	bb	aa	aa	aa	bb	bb	bb	bb	bb	bb	bb	bb
Block18420	aaxbb	bb	bb	aa	bb	aa	aa	bb	bb	bb	aa	aa	bb	aa	bb	aa	aa	aa	bb	bb	aa	aa	aa	aa	aa	aa	bb	aa	bb	bb	aa	aa	aa	bb	aa	aa	aa	bb	aa	aa	aa	bb	bb	bb	bb	bb	bb	bb	bb
Block18425	aaxbb	bb	bb	aa	bb	aa	aa	bb	bb	bb	aa	aa	bb	aa	bb	aa	aa	aa	bb	bb	aa	aa	aa	aa	aa	aa	bb	aa	bb	bb	aa	aa	aa	bb	aa	aa	aa	bb	aa	aa	aa	bb	bb	bb	bb	bb	bb	bb	bb
Block18378	aaxbb	bb	bb	aa	bb	aa	aa	bb	bb	bb	aa	aa	bb	aa	bb	aa	aa	aa	bb	bb	aa	aa	aa	aa	aa	aa	bb	aa	bb	bb	aa	aa	aa	bb	aa	aa	aa	bb	aa	aa	aa	bb	bb	bb	bb	bb	bb	bb	bb
Block18393	aaxbb	bb	bb	aa	bb	aa	aa	bb	bb	bb	aa	aa	bb	aa	bb	aa	aa	aa	bb	bb	aa	aa	aa	aa	aa	aa	bb	aa	bb	bb	aa	aa	aa	bb	aa	aa	aa	bb	aa	aa	aa	bb	bb	bb	bb	bb	bb	bb	bb
Block18488	aaxbb	bb	bb	aa	bb	aa	aa	bb	bb	bb	aa	aa	bb	aa	bb	aa	aa	aa	bb	bb	aa	aa	aa	aa	aa	aa	bb	aa	bb	bb	aa	aa	aa	bb	aa	aa	aa	bb	aa	aa	aa	bb	bb	bb	bb	bb	bb	bb	bb
Block18489	aaxbb	bb	bb	aa	bb	aa	aa	bb	bb	bb	aa	aa	bb	aa	bb	aa	aa	aa	bb	bb	aa	aa	aa	aa	aa	aa	bb	aa	bb	bb	aa	aa	aa	bb	aa	aa	aa	bb	aa	aa	aa	bb	bb	bb	bb	bb	bb	bb	bb
Block18491	aaxbb	bb	bb	aa	bb	aa	aa	bb	bb	bb	aa	aa	bb	aa	bb	aa	aa	aa	bb	bb	aa	aa	aa	aa	aa	aa	bb	aa	bb	bb	aa	aa	aa	bb	aa	aa	aa	bb	aa	aa	aa	bb	bb	bb	bb	bb	bb	bb	bb
Block18494	aaxbb	bb	bb	aa	bb	aa	aa	bb	bb	bb	aa	aa	bb	aa	bb	aa	aa	aa	bb	bb	aa	aa	aa	aa	aa	aa	bb	aa	bb	bb	aa	aa	aa	bb	aa	aa	aa	bb	aa	aa	aa	bb	bb	bb	bb	bb	bb	bb	bb
Block18496	aaxbb	bb	bb	aa	bb	aa	aa	bb	bb	bb	aa	aa	bb	aa	bb	aa	aa	aa	bb	bb	aa	aa	aa	aa	aa	aa	bb	aa	bb	bb	aa	aa	aa	bb	aa	aa	aa	bb	aa	aa	aa	bb	bb	bb	bb	bb	bb	bb	bb
Block18487	aaxbb	bb	bb	aa	bb	aa	aa	bb	bb	bb	aa	aa	bb	aa	bb	aa	aa	aa	bb	bb	aa	aa	aa	aa	aa	aa	bb	aa	bb	bb	aa	aa	aa	bb	aa	aa	aa	bb	aa	aa	aa	bb	bb	bb	bb	bb	bb	bb	bb
Block18455	aaxbb	bb	bb	aa	bb	aa	aa	bb	bb	bb	aa	aa	bb	aa	bb	aa	aa	aa	bb	bb	aa	aa	aa	aa	aa	aa	bb	aa	bb	bb	aa	aa	aa	bb	aa	aa	aa	bb	aa	aa	aa	bb	bb	bb	bb	bb	bb	bb	bb
Block18456	aaxbb	bb	bb	aa	bb	aa	aa	bb	bb	bb	aa	aa	bb	aa	bb	aa	aa	aa	bb	bb	aa	aa	aa	aa	aa	aa	bb	aa	bb	bb	aa	aa	aa	bb	aa	aa	aa	bb	aa	aa	aa	bb	bb	bb	bb	bb	bb	bb	bb
Block18459	aaxbb	bb	bb	aa	bb	aa	aa	bb	bb	bb	aa	aa	bb	aa	bb	aa	aa	aa	bb	bb	aa	aa	aa	aa	aa	aa	bb	aa	bb	bb	aa	aa	aa	bb	aa	aa	aa	bb	aa	aa	aa	bb	bb	bb	bb	bb	bb	bb	bb
Block18461	aaxbb	bb	bb	aa	bb	aa	aa	bb	bb	bb	aa	aa	bb	aa	bb	aa	aa	aa	bb	bb	aa	aa	aa	aa	aa	aa	bb	aa	bb	bb	aa	aa	aa	bb	aa	aa	aa	bb	aa	aa	aa	bb	bb	bb	bb	bb	bb	bb	bb
Block18462	aaxbb	bb	bb	aa	bb	aa	aa	bb	bb	bb	aa	aa	bb	aa	bb	aa	aa	aa	bb	bb	aa	aa	aa	aa	aa	aa	bb	aa	bb	bb	aa	aa	aa	bb	aa	aa	aa	bb	aa	aa	aa	bb	bb	bb	bb	bb	bb	bb	bb
Block18463	aaxbb	bb	bb	aa	bb	aa	aa	bb	bb	bb	aa	aa	bb	aa	bb	aa	aa	aa	bb	bb	aa	aa	aa	aa	aa	aa	bb	aa	bb	bb	aa	aa	aa	bb	aa	aa	aa	bb	aa	aa	aa	bb	bb	bb	bb	bb	bb	bb	bb
Block18449	aaxbb	bb	bb	aa	bb	aa	aa	bb	bb	bb	aa	aa	bb	aa	bb	aa	aa	aa	bb	bb	aa	aa	aa	aa	aa	aa	bb	aa	bb	bb	aa	aa	aa	bb	aa	aa	aa	bb	aa	aa	aa	bb	bb	bb	bb	bb	bb	bb	bb
Block18396	aaxbb	bb	bb	aa	bb	aa	aa	bb	bb	bb	aa	aa	bb	aa	bb	aa	aa	aa	bb	bb	aa	aa	aa	aa	aa	aa	bb	aa	bb	bb	aa	aa	aa	bb	aa	aa	aa	bb	aa	aa	aa	bb	bb	bb	bb	bb	bb	bb	bb
Block18417	aaxbb	bb	bb	aa	bb	aa	aa	bb	bb	bb	aa	aa	bb	aa	bb	aa	aa	aa	bb	bb	aa	aa	aa	aa	aa	aa	bb	aa	bb	bb	aa	aa	aa	bb	aa	aa	aa	bb	aa	aa	aa	bb	bb	bb	bb	bb	bb	bb	bb
Block18486	aaxbb	aa	bb	aa	bb	aa	aa	bb	aa	aa	aa	aa	bb	aa	aa	aa	aa	aa	bb	aa	aa	aa	aa	aa	aa	aa	bb	aa	bb	bb	aa	aa	aa	bb	aa	aa	aa	bb	aa	aa	aa	aa	aa	aa	bb	bb	bb	aa	bb
Block18687	aaxbb	aa	bb	aa	aa	aa	aa	bb	aa	aa	aa	aa	bb	aa	aa	aa	aa	aa	bb	aa	aa	aa	aa	aa	aa	aa	bb	aa	bb	bb	aa	aa	bb	bb	aa	aa	aa	bb	aa	aa	aa	aa	aa	aa	bb	bb	bb	aa	bb
Block18672	aaxbb	aa	bb	aa	aa	aa	aa	bb	aa	aa	aa	aa	bb	aa	aa	aa	aa	aa	bb	aa	aa	aa	aa	aa	aa	aa	bb	aa	bb	bb	aa	aa	bb	bb	aa	aa	aa	bb	aa	aa	aa	aa	aa	aa	bb	bb	bb	aa	bb
Block18702	aaxbb	aa	aa	aa	aa	aa	aa	aa	aa	aa	aa	aa	aa	aa	aa	aa	aa	aa	aa	aa	aa	aa	aa	aa	aa	aa	bb	aa	aa	bb	aa	aa	bb	aa	aa	aa	aa	aa	aa	aa	aa	aa	aa	aa	aa	aa	aa	aa	bb
Block18688	aaxbb	aa	aa	aa	aa	aa	aa	aa	aa	aa	aa	aa	aa	aa	aa	aa	aa	aa	aa	aa	aa	aa	aa	aa	aa	aa	bb	aa	aa	bb	aa	aa	bb	aa	aa	aa	aa	aa	aa	aa	aa	aa	aa	aa	aa	aa	aa	aa	bb
Block18705	aaxbb	aa	aa	aa	aa	aa	aa	aa	aa	aa	aa	aa	aa	aa	aa	aa	aa	aa	aa	aa	aa	aa	aa	aa	aa	aa	bb	aa	aa	bb	aa	aa	bb	aa	aa	aa	aa	aa	aa	aa	aa	aa	aa	aa	aa	aa	aa	aa	bb
Block18716	aaxbb	aa	aa	aa	aa	aa	aa	aa	aa	aa	aa	aa	aa	aa	aa	aa	aa	aa	aa	aa	aa	aa	aa	aa	aa	aa	bb	aa	aa	bb	aa	aa	bb	aa	aa	aa	aa	aa	aa	aa	aa	aa	aa	aa	aa	aa	aa	aa	bb
Block18717	aaxbb	aa	aa	aa	aa	aa	aa	aa	aa	aa	aa	aa	aa	aa	aa	aa	aa	aa	aa	aa	aa	aa	aa	aa	aa	aa	bb	aa	aa	bb	aa	aa	bb	aa	aa	aa	aa	aa	aa	aa	aa	aa	aa	aa	aa	aa	aa	aa	bb
Block18711	aaxbb	aa	aa	aa	aa	aa	aa	aa	aa	aa	aa	aa	aa	aa	aa	aa	aa	aa	aa	aa	aa	aa	aa	aa	aa	aa	bb	aa	aa	bb	bb	aa	bb	aa	aa	aa	aa	aa	aa	aa	aa	aa	aa	aa	aa	aa	aa	aa	bb
Block18720	aaxbb	aa	aa	aa	aa	aa	bb	aa	aa	aa	aa	bb	aa	bb	aa	aa	bb	bb	aa	aa	aa	aa	bb	bb	bb	bb	bb	aa	aa	bb	bb	aa	bb	aa	aa	bb	aa	aa	aa	bb	bb	aa	aa	aa	aa	aa	aa	aa	bb
Block18749	aaxbb	aa	aa	aa	aa	aa	bb	aa	aa	aa	bb	bb	aa	bb	aa	aa	bb	bb	aa	aa	aa	bb	bb	bb	bb	bb	aa	aa	aa	bb	bb	bb	bb	aa	bb	bb	bb	aa	aa	bb	bb	aa	aa	aa	aa	aa	aa	aa	aa
Block18722	aaxbb	aa	aa	aa	aa	aa	bb	aa	aa	aa	bb	bb	aa	bb	aa	aa	bb	bb	aa	aa	aa	bb	bb	bb	bb	bb	aa	aa	aa	bb	bb	bb	bb	aa	bb	bb	bb	aa	aa	bb	bb	aa	aa	aa	aa	aa	aa	aa	aa
Block18756	aaxbb	aa	aa	aa	aa	aa	bb	aa	aa	aa	bb	bb	aa	bb	aa	aa	bb	bb	aa	aa	aa	bb	bb	bb	bb	bb	aa	aa	aa	bb	bb	bb	bb	aa	bb	bb	bb	aa	aa	bb	bb	aa	aa	aa	aa	aa	aa	aa	aa
Block18734	aaxbb	aa	aa	aa	aa	aa	bb	aa	aa	aa	bb	bb	aa	bb	aa	aa	bb	bb	aa	aa	aa	bb	bb	bb	bb	bb	aa	aa	aa	bb	bb	bb	bb	aa	bb	bb	bb	aa	aa	bb	bb	aa	aa	aa	aa	aa	aa	aa	aa
Block18758	aaxbb	aa	aa	aa	aa	aa	bb	aa	aa	aa	bb	bb	aa	bb	aa	aa	bb	bb	aa	aa	aa	bb	bb	bb	bb	bb	aa	aa	aa	bb	bb	bb	bb	aa	bb	bb	bb	aa	aa	bb	bb	aa	aa	aa	aa	aa	aa	aa	aa
Block18803	aaxbb	aa	aa	aa	aa	aa	bb	aa	aa	aa	bb	bb	aa	bb	aa	aa	bb	bb	aa	aa	aa	bb	bb	bb	bb	bb	aa	aa	aa	bb	bb	bb	bb	aa	bb	bb	bb	aa	aa	bb	bb	aa	aa	aa	aa	aa	aa	aa	aa
Block18916	aaxbb	aa	aa	aa	aa	aa	bb	aa	aa	aa	bb	bb	aa	bb	aa	aa	bb	bb	aa	bb	aa	bb	bb	bb	bb	bb	aa	aa	aa	bb	bb	bb	bb	aa	bb	bb	bb	aa	aa	bb	bb	aa	aa	aa	aa	aa	aa	aa	aa
Block18822	aaxbb	aa	aa	aa	aa	aa	bb	aa	aa	aa	bb	bb	aa	bb	aa	aa	bb	bb	aa	bb	aa	bb	bb	bb	bb	bb	aa	aa	aa	bb	bb	bb	bb	aa	bb	bb	bb	aa	aa	bb	bb	aa	aa	aa	aa	aa	aa	bb	aa
Block19267	aaxbb	aa	aa	aa	aa	aa	bb	aa	aa	aa	bb	bb	aa	bb	aa	aa	bb	bb	aa	bb	aa	bb	bb	bb	bb	bb	aa	aa	aa	bb	bb	bb	bb	aa	bb	bb	bb	aa	aa	bb	bb	aa	aa	aa	aa	aa	aa	bb	aa
Block19270	aaxbb	aa	aa	aa	aa	aa	bb	aa	aa	aa	bb	bb	aa	bb	aa	aa	bb	bb	aa	bb	aa	bb	bb	bb	bb	bb	aa	aa	aa	bb	bb	bb	bb	aa	bb	bb	bb	aa	aa	bb	bb	aa	aa	aa	aa	aa	aa	bb	aa
Block19357	aaxbb	aa	aa	aa	aa	aa	bb	aa	aa	aa	bb	bb	aa	bb	aa	aa	bb	bb	aa	bb	aa	bb	bb	bb	bb	bb	aa	aa	aa	bb	bb	bb	bb	aa	bb	bb	bb	aa	aa	bb	bb	aa	aa	aa	aa	aa	aa	bb	aa
Block19607	aaxbb	aa	aa	aa	aa	aa	bb	aa	aa	aa	bb	bb	aa	bb	aa	aa	bb	bb	aa	bb	aa	bb	bb	bb	bb	bb	aa	aa	aa	bb	bb	bb	bb	aa	bb	bb	bb	aa	aa	bb	bb	aa	aa	aa	aa	aa	aa	bb	aa
Block19622	aaxbb	aa	aa	aa	aa	aa	bb	aa	aa	aa	bb	bb	aa	bb	aa	aa	bb	bb	aa	bb	aa	bb	bb	bb	bb	bb	aa	aa	aa	bb	bb	bb	bb	aa	bb	bb	bb	aa	aa	bb	bb	aa	aa	aa	aa	aa	aa	bb	aa
Block19605	aaxbb	aa	aa	aa	aa	aa	bb	aa	aa	aa	bb	bb	aa	bb	aa	aa	bb	bb	aa	bb	aa	bb	bb	bb	bb	bb	aa	aa	aa	bb	bb	bb	bb	aa	bb	bb	bb	aa	aa	bb	bb	aa	aa	aa	aa	aa	aa	bb	aa
Block19365	aaxbb	aa	aa	aa	aa	aa	bb	aa	aa	aa	bb	bb	aa	bb	aa	aa	bb	bb	aa	bb	aa	bb	bb	bb	bb	bb	aa	aa	aa	bb	bb	bb	bb	aa	bb	bb	bb	aa	aa	bb	bb	aa	aa	aa	aa	aa	aa	bb	aa
Block19662	aaxbb	aa	aa	aa	aa	aa	bb	aa	aa	aa	bb	bb	aa	bb	aa	aa	bb	bb	aa	bb	aa	bb	bb	bb	bb	bb	aa	aa	aa	bb	bb	bb	bb	aa	bb	bb	bb	aa	aa	bb	bb	aa	aa	aa	aa	aa	aa	bb	aa
Block19624	aaxbb	aa	aa	aa	aa	aa	bb	aa	aa	aa	bb	bb	aa	bb	aa	aa	bb	bb	aa	bb	aa	bb	bb	bb	bb	bb	aa	aa	aa	bb	bb	bb	bb	aa	bb	bb	bb	aa	aa	bb	bb	aa	aa	aa	aa	aa	aa	bb	aa
Block19693	aaxbb	aa	aa	aa	aa	aa	bb	aa	aa	aa	bb	bb	aa	bb	aa	aa	bb	bb	aa	bb	aa	bb	bb	bb	bb	bb	aa	aa	aa	bb	bb	bb	bb	aa	bb	bb	bb	aa	aa	bb	bb	aa	aa	aa	aa	aa	aa	bb	aa
Block19700	aaxbb	aa	aa	aa	aa	aa	bb	aa	aa	aa	bb	bb	aa	bb	aa	aa	bb	bb	aa	bb	aa	bb	aa	bb	bb	bb	aa	aa	aa	bb	bb	bb	bb	aa	bb	bb	bb	aa	aa	bb	bb	aa	aa	aa	aa	aa	aa	bb	aa
Block19677	aaxbb	aa	aa	aa	aa	aa	bb	aa	aa	aa	bb	bb	aa	bb	aa	aa	bb	bb	aa	bb	aa	bb	aa	bb	bb	bb	aa	aa	aa	bb	bb	bb	bb	aa	bb	bb	bb	aa	aa	bb	bb	aa	aa	aa	aa	aa	aa	bb	aa
Block19731	aaxbb	aa	aa	aa	aa	aa	bb	aa	aa	aa	bb	bb	aa	bb	aa	aa	aa	aa	aa	bb	aa	aa	aa	bb	bb	aa	aa	aa	aa	bb	bb	aa	bb	aa	bb	bb	bb	aa	aa	bb	bb	aa	aa	aa	aa	aa	aa	bb	aa
Block19715	aaxbb	aa	aa	aa	aa	aa	bb	aa	aa	aa	bb	bb	aa	bb	aa	aa	aa	aa	aa	bb	aa	aa	aa	bb	bb	aa	aa	bb	aa	bb	bb	aa	bb	aa	bb	bb	bb	aa	aa	bb	bb	aa	aa	aa	aa	aa	aa	bb	aa
Block19885	aaxbb	aa	aa	aa	aa	aa	bb	aa	aa	aa	bb	bb	aa	bb	aa	aa	aa	aa	aa	bb	aa	aa	aa	bb	bb	aa	aa	bb	aa	bb	bb	aa	bb	aa	bb	bb	bb	aa	aa	bb	bb	aa	aa	aa	aa	aa	aa	bb	aa
Block19891	aaxbb	aa	aa	aa	aa	aa	bb	aa	aa	aa	bb	bb	aa	bb	aa	aa	aa	aa	aa	bb	aa	aa	aa	bb	bb	aa	aa	bb	aa	bb	bb	aa	bb	aa	bb	bb	bb	aa	aa	bb	bb	aa	aa	aa	aa	aa	aa	bb	aa
Block19922	aaxbb	aa	aa	aa	aa	bb	bb	bb	aa	bb	bb	bb	aa	bb	aa	aa	aa	aa	aa	bb	aa	aa	aa	bb	bb	aa	aa	bb	aa	bb	bb	aa	bb	aa	bb	bb	bb	aa	aa	bb	bb	aa	bb	aa	aa	aa	aa	bb	aa
Block19904	aaxbb	aa	aa	aa	aa	bb	bb	bb	aa	bb	bb	bb	aa	bb	aa	aa	aa	aa	aa	bb	aa	aa	aa	bb	bb	aa	aa	bb	aa	bb	bb	aa	bb	aa	bb	bb	bb	aa	aa	bb	bb	aa	bb	aa	aa	aa	aa	bb	aa
Block20198	aaxbb	bb	aa	aa	aa	bb	bb	bb	aa	bb	bb	bb	aa	bb	aa	aa	aa	aa	aa	bb	aa	aa	aa	bb	bb	aa	aa	bb	aa	bb	bb	aa	bb	aa	bb	bb	bb	aa	aa	bb	bb	aa	bb	aa	aa	aa	aa	bb	aa
Block20224	aaxbb	bb	aa	aa	aa	bb	bb	bb	aa	bb	bb	bb	aa	bb	aa	bb	aa	aa	aa	bb	aa	aa	aa	bb	bb	aa	aa	bb	aa	bb	bb	aa	bb	aa	bb	bb	bb	aa	aa	bb	bb	aa	bb	aa	aa	aa	aa	bb	aa
Block20507	aaxbb	bb	aa	aa	aa	bb	bb	bb	aa	bb	bb	bb	aa	bb	aa	bb	aa	aa	aa	bb	aa	aa	aa	bb	bb	aa	aa	bb	aa	bb	bb	aa	bb	aa	bb	bb	bb	aa	aa	bb	bb	aa	bb	aa	aa	aa	aa	bb	aa
Block20206	aaxbb	bb	aa	aa	aa	bb	bb	bb	aa	bb	bb	bb	aa	bb	aa	bb	aa	aa	aa	bb	aa	aa	aa	bb	bb	aa	aa	bb	aa	bb	bb	aa	bb	aa	bb	bb	bb	aa	aa	bb	bb	aa	bb	aa	aa	aa	aa	bb	aa
Block20217	aaxbb	bb	aa	aa	aa	bb	bb	bb	aa	bb	bb	bb	aa	bb	aa	bb	aa	aa	aa	bb	aa	aa	aa	bb	bb	aa	aa	bb	aa	bb	bb	aa	bb	aa	bb	bb	bb	aa	aa	bb	bb	aa	bb	aa	aa	aa	aa	bb	aa
Block20203	aaxbb	bb	aa	aa	aa	bb	bb	bb	aa	bb	bb	bb	aa	bb	aa	bb	aa	aa	aa	bb	aa	aa	aa	bb	bb	aa	aa	bb	aa	bb	bb	aa	bb	aa	bb	bb	bb	aa	aa	bb	bb	aa	bb	aa	aa	aa	aa	bb	aa
Block19928	aaxbb	bb	aa	aa	aa	bb	bb	bb	aa	bb	bb	bb	aa	bb	aa	bb	aa	aa	aa	bb	aa	aa	aa	bb	bb	aa	aa	bb	aa	bb	bb	aa	bb	aa	bb	bb	bb	aa	aa	bb	bb	aa	bb	aa	aa	aa	aa	bb	aa
Block20512	aaxbb	bb	aa	aa	aa	bb	bb	bb	aa	bb	bb	bb	aa	bb	aa	bb	aa	aa	aa	bb	aa	aa	aa	bb	bb	aa	aa	bb	aa	bb	bb	aa	bb	aa	bb	bb	bb	aa	aa	bb	bb	aa	bb	aa	aa	aa	aa	bb	aa
Block20511	aaxbb	bb	aa	aa	aa	bb	bb	bb	aa	bb	bb	bb	aa	bb	aa	bb	aa	aa	aa	bb	aa	aa	aa	bb	bb	aa	aa	bb	aa	bb	bb	aa	bb	aa	bb	bb	bb	aa	aa	bb	bb	aa	bb	aa	aa	aa	aa	bb	aa
Block20582	aaxbb	bb	aa	aa	aa	bb	bb	bb	aa	bb	bb	bb	aa	bb	bb	bb	aa	aa	aa	bb	aa	aa	aa	bb	bb	aa	aa	bb	aa	bb	bb	aa	bb	aa	aa	bb	aa	aa	aa	bb	aa	aa	bb	aa	aa	aa	aa	bb	aa
Block20588	aaxbb	bb	aa	aa	aa	bb	bb	bb	aa	bb	bb	bb	aa	bb	bb	bb	aa	aa	aa	bb	aa	aa	aa	bb	bb	aa	aa	bb	aa	bb	bb	aa	bb	aa	aa	bb	aa	aa	aa	bb	aa	aa	bb	aa	aa	aa	aa	bb	aa
Block20589	aaxbb	bb	aa	aa	aa	bb	bb	bb	aa	bb	bb	bb	aa	bb	bb	bb	aa	aa	aa	bb	aa	aa	aa	bb	bb	aa	aa	bb	aa	bb	bb	aa	bb	aa	aa	bb	aa	aa	aa	bb	aa	aa	bb	aa	aa	aa	aa	bb	aa
Block20674	aaxbb	bb	aa	aa	aa	bb	bb	bb	aa	bb	bb	bb	aa	bb	bb	bb	aa	aa	aa	bb	aa	aa	aa	bb	bb	aa	aa	bb	aa	bb	bb	aa	bb	aa	aa	bb	aa	aa	aa	bb	aa	aa	bb	aa	aa	aa	aa	bb	aa
Block20586	aaxbb	bb	aa	aa	aa	bb	bb	bb	aa	bb	bb	bb	aa	bb	bb	bb	aa	aa	aa	bb	aa	aa	aa	bb	aa	aa	aa	bb	aa	bb	bb	aa	bb	aa	aa	bb	aa	aa	aa	bb	aa	aa	bb	aa	aa	aa	aa	bb	aa
Block20673	aaxbb	bb	aa	aa	aa	bb	bb	bb	aa	bb	bb	bb	aa	bb	bb	bb	aa	aa	aa	bb	aa	aa	aa	bb	aa	aa	aa	bb	aa	bb	bb	aa	bb	aa	aa	bb	aa	aa	aa	bb	aa	aa	bb	aa	aa	aa	aa	bb	aa
Block20666	aaxbb	bb	aa	aa	aa	bb	bb	bb	aa	bb	bb	bb	aa	bb	bb	bb	aa	aa	aa	bb	aa	aa	aa	bb	aa	aa	aa	bb	aa	bb	bb	aa	bb	aa	aa	bb	aa	aa	aa	bb	aa	aa	bb	aa	aa	aa	aa	bb	aa
Block20678	aaxbb	bb	aa	aa	aa	bb	bb	bb	aa	bb	bb	bb	aa	bb	bb	bb	aa	aa	aa	bb	aa	aa	aa	bb	aa	aa	aa	bb	aa	bb	bb	aa	bb	aa	aa	bb	aa	aa	aa	bb	aa	aa	bb	aa	aa	aa	aa	bb	aa
Block20645	aaxbb	bb	aa	aa	aa	bb	bb	bb	aa	bb	bb	bb	aa	bb	bb	bb	aa	aa	aa	bb	aa	aa	aa	bb	aa	aa	aa	bb	aa	bb	bb	aa	bb	aa	aa	bb	aa	aa	aa	bb	aa	aa	bb	aa	aa	aa	aa	bb	aa
Block20590	aaxbb	bb	aa	aa	aa	bb	bb	bb	aa	bb	bb	bb	aa	bb	bb	bb	aa	aa	aa	bb	aa	aa	aa	bb	aa	aa	aa	bb	aa	bb	bb	aa	bb	aa	aa	bb	aa	aa	aa	bb	aa	aa	bb	aa	aa	aa	aa	bb	aa
Block25862	aaxbb	aa	aa	bb	aa	aa	aa	aa	aa	aa	aa	bb	aa	bb	aa	aa	aa	aa	aa	aa	aa	aa	bb	bb	bb	bb	bb	bb	aa	bb	aa	aa	bb	aa	bb	bb	bb	aa	bb	bb	aa	aa	bb	bb	bb	aa	aa	aa	aa
Block25858	aaxbb	aa	aa	bb	aa	aa	aa	aa	aa	aa	aa	bb	aa	bb	aa	aa	aa	aa	aa	aa	aa	aa	bb	bb	bb	bb	bb	bb	aa	bb	aa	aa	bb	aa	bb	bb	bb	aa	bb	bb	aa	aa	bb	bb	bb	aa	aa	aa	aa
Block25864	aaxbb	aa	aa	bb	aa	aa	aa	aa	aa	aa	aa	bb	aa	bb	aa	aa	aa	aa	aa	aa	aa	aa	bb	bb	bb	bb	bb	bb	aa	bb	aa	aa	bb	aa	bb	bb	bb	aa	bb	bb	aa	aa	bb	bb	bb	aa	aa	aa	aa
Block25868	aaxbb	aa	aa	bb	aa	aa	aa	aa	aa	aa	aa	bb	aa	bb	aa	aa	aa	aa	aa	aa	aa	aa	bb	bb	bb	bb	bb	bb	aa	bb	aa	aa	bb	aa	bb	bb	bb	aa	bb	bb	aa	aa	bb	bb	bb	aa	aa	aa	aa
Block25866	aaxbb	aa	aa	bb	aa	aa	aa	aa	aa	aa	aa	bb	aa	bb	aa	aa	aa	aa	aa	aa	aa	aa	bb	bb	bb	bb	bb	bb	aa	bb	aa	aa	bb	aa	bb	bb	bb	aa	bb	bb	aa	aa	bb	bb	bb	aa	aa	aa	aa
Block25863	aaxbb	aa	aa	bb	aa	aa	aa	aa	aa	aa	aa	bb	aa	bb	aa	aa	aa	aa	aa	aa	aa	aa	bb	bb	bb	bb	bb	bb	aa	bb	aa	aa	bb	aa	bb	bb	bb	aa	bb	bb	aa	aa	bb	bb	bb	aa	aa	aa	aa
Block25857	aaxbb	aa	aa	bb	aa	aa	aa	aa	aa	aa	aa	bb	aa	bb	aa	aa	aa	aa	aa	aa	aa	aa	bb	bb	bb	bb	bb	bb	aa	bb	aa	aa	bb	aa	bb	bb	bb	aa	bb	bb	aa	aa	bb	bb	bb	aa	aa	aa	aa
Block25865	aaxbb	aa	aa	bb	aa	aa	aa	aa	aa	aa	aa	bb	aa	bb	aa	aa	aa	aa	aa	aa	aa	aa	ab	bb	bb	bb	bb	bb	aa	bb	aa	aa	aa	aa	bb	bb	bb	aa	bb	bb	aa	aa	bb	bb	bb	aa	aa	aa	aa
Block26080	aaxbb	aa	aa	bb	aa	aa	aa	aa	aa	aa	aa	bb	aa	bb	aa	aa	aa	aa	aa	aa	aa	aa	ab	bb	bb	bb	bb	bb	aa	bb	aa	aa	aa	aa	bb	bb	bb	aa	bb	bb	aa	aa	bb	bb	bb	aa	aa	aa	aa
Block26087	aaxbb	aa	aa	bb	aa	aa	aa	aa	aa	aa	aa	bb	aa	bb	aa	aa	aa	aa	aa	aa	aa	aa	ab	bb	bb	bb	bb	bb	aa	bb	aa	aa	aa	aa	bb	bb	bb	aa	bb	bb	aa	aa	bb	bb	bb	aa	aa	aa	aa
Block26090	aaxbb	aa	aa	bb	aa	aa	aa	aa	aa	aa	aa	bb	aa	bb	aa	aa	aa	aa	aa	aa	aa	aa	ab	bb	bb	bb	bb	bb	aa	bb	aa	aa	aa	aa	bb	bb	bb	aa	bb	bb	aa	aa	bb	bb	bb	aa	aa	aa	aa
Block26072	aaxbb	aa	aa	bb	aa	aa	aa	aa	aa	aa	aa	bb	aa	bb	aa	aa	aa	aa	aa	aa	aa	aa	ab	bb	bb	bb	bb	bb	aa	bb	aa	aa	aa	aa	bb	bb	bb	aa	bb	bb	aa	aa	bb	bb	bb	aa	aa	aa	aa
Block26089	aaxbb	aa	aa	bb	aa	aa	aa	aa	aa	aa	aa	bb	aa	bb	aa	aa	aa	aa	aa	aa	aa	aa	ab	bb	bb	bb	bb	bb	aa	bb	aa	aa	aa	aa	bb	bb	bb	aa	bb	bb	aa	aa	bb	bb	bb	aa	aa	aa	aa
Block26078	aaxbb	aa	aa	bb	aa	aa	aa	aa	aa	aa	aa	bb	aa	bb	aa	aa	aa	aa	aa	aa	aa	aa	ab	bb	bb	bb	bb	bb	aa	bb	aa	aa	aa	aa	bb	bb	bb	aa	bb	bb	aa	aa	bb	bb	bb	aa	aa	aa	aa
Block26082	aaxbb	aa	aa	bb	aa	aa	aa	aa	aa	aa	aa	bb	aa	bb	aa	aa	aa	aa	aa	aa	aa	aa	ab	bb	bb	bb	bb	bb	aa	bb	aa	aa	aa	aa	bb	bb	bb	aa	bb	bb	aa	aa	bb	bb	bb	aa	aa	aa	aa
Block26085	aaxbb	aa	aa	bb	aa	aa	aa	aa	aa	aa	aa	bb	aa	bb	aa	aa	aa	aa	aa	aa	aa	aa	ab	bb	bb	bb	bb	bb	aa	bb	aa	aa	aa	aa	bb	bb	bb	aa	bb	bb	aa	aa	bb	bb	bb	aa	aa	aa	aa
Block26084	aaxbb	aa	aa	bb	aa	aa	aa	aa	aa	aa	aa	bb	aa	bb	aa	aa	aa	aa	aa	aa	aa	aa	ab	bb	bb	bb	bb	bb	aa	bb	aa	aa	aa	aa	bb	bb	bb	aa	bb	bb	aa	aa	bb	bb	bb	aa	aa	aa	aa
Block26083	aaxbb	aa	aa	bb	aa	aa	aa	aa	aa	aa	aa	bb	aa	bb	aa	aa	aa	aa	aa	aa	aa	aa	ab	bb	bb	bb	bb	bb	aa	bb	aa	aa	aa	aa	bb	bb	bb	aa	bb	bb	aa	aa	bb	bb	bb	aa	aa	aa	aa
Block26081	aaxbb	aa	aa	bb	aa	aa	aa	aa	aa	aa	aa	bb	aa	bb	aa	aa	aa	aa	aa	aa	aa	aa	ab	bb	bb	bb	bb	bb	aa	bb	aa	aa	aa	aa	bb	bb	bb	aa	bb	bb	aa	aa	bb	bb	bb	aa	aa	aa	aa
Block26077	aaxbb	aa	aa	bb	aa	aa	aa	aa	aa	aa	aa	bb	aa	bb	aa	aa	aa	aa	aa	aa	aa	aa	ab	bb	bb	bb	bb	bb	aa	bb	aa	aa	aa	aa	bb	bb	bb	aa	bb	bb	aa	aa	bb	bb	bb	aa	aa	aa	aa
Block26076	aaxbb	aa	aa	bb	aa	aa	aa	aa	aa	aa	aa	bb	aa	bb	aa	aa	aa	aa	aa	aa	aa	aa	ab	bb	bb	bb	bb	bb	aa	bb	aa	aa	aa	aa	bb	bb	bb	aa	bb	bb	aa	aa	bb	bb	bb	aa	aa	aa	aa
Block26075	aaxbb	aa	aa	bb	aa	aa	aa	aa	aa	aa	aa	bb	aa	bb	aa	aa	aa	aa	aa	aa	aa	aa	ab	bb	bb	bb	bb	bb	aa	bb	aa	aa	aa	aa	bb	bb	bb	aa	bb	bb	aa	aa	bb	bb	bb	aa	aa	aa	aa
Block26074	aaxbb	aa	aa	bb	aa	aa	aa	aa	aa	aa	aa	bb	aa	bb	aa	aa	aa	aa	aa	aa	aa	aa	ab	bb	bb	bb	bb	bb	aa	bb	aa	aa	aa	aa	bb	bb	bb	aa	bb	bb	aa	aa	bb	bb	bb	aa	aa	aa	aa
Block26073	aaxbb	aa	aa	bb	aa	aa	aa	aa	aa	aa	aa	bb	aa	bb	aa	aa	aa	aa	aa	aa	aa	aa	ab	bb	bb	bb	bb	bb	aa	bb	aa	aa	aa	aa	bb	bb	bb	aa	bb	bb	aa	aa	bb	bb	bb	aa	aa	aa	aa
Block26071	aaxbb	aa	aa	bb	aa	aa	aa	aa	aa	aa	aa	bb	aa	bb	aa	aa	aa	aa	aa	aa	aa	aa	ab	bb	bb	bb	bb	bb	aa	bb	aa	aa	aa	aa	bb	bb	bb	aa	bb	bb	aa	aa	bb	bb	bb	aa	aa	aa	aa
Block26069	aaxbb	aa	aa	bb	aa	aa	aa	aa	aa	aa	aa	bb	aa	bb	aa	aa	aa	aa	aa	aa	aa	aa	ab	bb	bb	bb	bb	bb	aa	bb	aa	aa	aa	aa	bb	bb	bb	aa	bb	bb	aa	aa	bb	bb	bb	aa	aa	aa	aa
Block26068	aaxbb	aa	aa	bb	aa	aa	aa	aa	aa	aa	aa	bb	aa	bb	aa	aa	aa	aa	aa	aa	aa	aa	ab	bb	bb	bb	bb	bb	aa	bb	aa	aa	aa	aa	bb	bb	bb	aa	bb	bb	aa	aa	bb	bb	bb	aa	aa	aa	aa
Block26066	aaxbb	aa	aa	bb	aa	aa	aa	aa	aa	aa	aa	bb	aa	bb	aa	aa	aa	aa	aa	aa	aa	aa	ab	bb	bb	bb	bb	bb	aa	bb	aa	aa	aa	aa	bb	bb	bb	aa	bb	bb	aa	aa	bb	bb	bb	aa	aa	aa	aa
Block26067	aaxbb	aa	aa	bb	aa	aa	aa	aa	aa	aa	aa	bb	aa	bb	aa	aa	aa	aa	aa	aa	aa	aa	ab	bb	bb	bb	bb	bb	aa	bb	aa	aa	aa	aa	bb	bb	bb	aa	bb	bb	aa	aa	bb	bb	bb	aa	aa	aa	aa
Block26070	aaxbb	aa	aa	bb	aa	aa	aa	aa	aa	aa	aa	bb	aa	bb	aa	aa	aa	aa	aa	aa	aa	aa	ab	bb	bb	bb	bb	bb	aa	bb	aa	aa	aa	aa	bb	bb	bb	aa	bb	bb	aa	aa	bb	bb	bb	aa	aa	aa	aa
Block26092	aaxbb	aa	aa	bb	aa	aa	aa	aa	aa	aa	aa	bb	aa	bb	aa	aa	aa	aa	aa	aa	aa	aa	ab	bb	bb	bb	bb	bb	aa	bb	aa	aa	aa	aa	bb	bb	bb	aa	bb	bb	aa	aa	bb	bb	bb	aa	aa	aa	aa
Block26095	aaxbb	aa	aa	bb	aa	aa	aa	aa	aa	aa	aa	bb	aa	bb	aa	aa	aa	aa	aa	aa	aa	aa	ab	bb	bb	bb	bb	bb	aa	bb	aa	aa	aa	aa	bb	bb	bb	aa	bb	bb	aa	aa	bb	bb	bb	aa	aa	aa	aa
Block26088	aaxbb	aa	aa	bb	aa	aa	aa	aa	aa	aa	aa	bb	aa	bb	aa	aa	aa	aa	aa	aa	aa	aa	ab	bb	bb	bb	bb	bb	aa	bb	aa	aa	aa	aa	bb	bb	bb	aa	bb	bb	aa	aa	bb	bb	bb	aa	aa	aa	aa
Block26094	aaxbb	aa	aa	bb	aa	aa	aa	aa	aa	aa	aa	bb	aa	bb	aa	aa	aa	aa	aa	aa	aa	aa	ab	bb	bb	bb	bb	bb	aa	bb	aa	aa	aa	aa	bb	bb	bb	aa	bb	bb	aa	aa	bb	bb	bb	aa	aa	aa	aa
Block25859	aaxbb	aa	aa	bb	aa	aa	aa	aa	aa	aa	aa	bb	aa	bb	aa	aa	aa	aa	aa	aa	aa	aa	ab	bb	bb	bb	bb	bb	aa	bb	aa	aa	aa	aa	bb	bb	bb	aa	bb	bb	aa	aa	bb	bb	bb	aa	aa	aa	aa
Block25860	aaxbb	aa	aa	bb	aa	aa	aa	aa	aa	aa	aa	bb	aa	bb	aa	aa	aa	aa	aa	aa	aa	aa	ab	bb	bb	bb	bb	bb	aa	bb	aa	aa	aa	aa	bb	bb	bb	aa	bb	bb	aa	aa	bb	bb	bb	aa	aa	aa	aa
Block26079	aaxbb	aa	aa	bb	aa	aa	aa	aa	aa	aa	aa	bb	aa	bb	aa	aa	aa	aa	aa	aa	aa	aa	ab	bb	bb	bb	bb	bb	aa	bb	aa	bb	aa	aa	bb	bb	bb	aa	bb	bb	aa	aa	bb	bb	bb	aa	aa	aa	aa
Block26093	aaxbb	aa	aa	bb	aa	aa	aa	aa	aa	aa	aa	bb	aa	bb	aa	aa	aa	aa	aa	aa	aa	aa	ab	bb	bb	bb	bb	bb	aa	bb	aa	bb	aa	aa	bb	bb	bb	aa	bb	bb	aa	aa	bb	bb	bb	aa	aa	aa	aa
Block26098	aaxbb	aa	aa	bb	aa	aa	aa	aa	aa	aa	aa	bb	aa	bb	aa	aa	aa	aa	aa	aa	aa	aa	ab	bb	bb	bb	bb	bb	aa	bb	aa	bb	aa	aa	bb	bb	bb	aa	bb	bb	aa	aa	bb	bb	bb	aa	aa	aa	aa
Block25861	aaxbb	aa	aa	bb	aa	aa	aa	aa	aa	aa	aa	bb	aa	bb	aa	aa	aa	aa	aa	aa	aa	aa	ab	bb	bb	bb	bb	bb	aa	bb	aa	bb	aa	aa	bb	bb	bb	aa	bb	bb	aa	aa	bb	bb	bb	aa	aa	aa	aa
Block26097	aaxbb	aa	aa	bb	aa	aa	aa	aa	aa	aa	aa	bb	aa	bb	aa	aa	aa	aa	aa	aa	aa	aa	ab	bb	bb	bb	bb	bb	aa	bb	aa	bb	aa	aa	bb	bb	bb	aa	bb	bb	aa	aa	bb	bb	bb	aa	aa	aa	aa
Block26086	aaxbb	aa	aa	bb	aa	aa	aa	aa	aa	aa	aa	bb	aa	bb	aa	aa	aa	aa	aa	aa	aa	aa	ab	bb	bb	bb	bb	bb	aa	bb	aa	bb	bb	aa	bb	bb	bb	aa	bb	bb	aa	aa	bb	bb	bb	aa	aa	aa	aa
Block26099	aaxbb	aa	aa	bb	aa	aa	aa	aa	aa	aa	aa	bb	aa	bb	aa	aa	aa	aa	aa	aa	aa	aa	ab	bb	bb	bb	bb	bb	aa	bb	aa	bb	bb	aa	bb	bb	bb	aa	bb	bb	aa	aa	bb	bb	bb	aa	aa	aa	aa
Block26091	aaxbb	aa	aa	bb	aa	aa	aa	aa	aa	aa	aa	bb	aa	bb	aa	aa	aa	aa	aa	aa	aa	aa	ab	bb	bb	bb	bb	bb	aa	bb	aa	bb	bb	aa	bb	bb	bb	aa	bb	bb	aa	aa	bb	bb	bb	aa	aa	aa	aa
Block26101	aaxbb	aa	aa	bb	aa	aa	aa	aa	aa	aa	aa	bb	aa	bb	aa	aa	aa	aa	aa	aa	aa	aa	ab	bb	bb	bb	bb	bb	aa	bb	aa	bb	bb	aa	bb	bb	bb	aa	bb	bb	aa	aa	bb	bb	bb	aa	aa	aa	aa
Block26096	aaxbb	aa	aa	bb	aa	aa	aa	aa	aa	aa	aa	bb	aa	bb	aa	aa	aa	aa	aa	aa	aa	aa	ab	bb	bb	bb	bb	bb	aa	bb	aa	bb	bb	aa	bb	bb	bb	aa	bb	bb	aa	aa	bb	bb	bb	aa	aa	aa	aa
Block26104	aaxbb	aa	aa	bb	aa	aa	aa	aa	aa	aa	aa	bb	aa	bb	aa	aa	aa	aa	aa	aa	aa	aa	ab	bb	bb	bb	bb	bb	aa	bb	aa	bb	bb	aa	bb	bb	bb	aa	bb	bb	aa	aa	bb	bb	bb	aa	aa	aa	aa
Block26100	aaxbb	aa	aa	bb	aa	aa	aa	aa	aa	aa	aa	bb	aa	bb	aa	aa	aa	aa	aa	aa	aa	aa	ab	bb	bb	bb	bb	bb	aa	bb	aa	bb	bb	aa	bb	bb	bb	aa	bb	bb	aa	aa	bb	bb	bb	aa	aa	aa	aa
Block26105	aaxbb	aa	aa	bb	aa	aa	aa	aa	aa	aa	aa	bb	aa	bb	aa	aa	aa	aa	aa	aa	aa	aa	ab	bb	bb	bb	bb	bb	aa	bb	aa	bb	bb	aa	bb	bb	bb	aa	bb	bb	aa	aa	bb	bb	bb	aa	aa	aa	aa
Block26103	aaxbb	aa	aa	bb	aa	aa	aa	aa	aa	aa	aa	bb	aa	bb	aa	bb	aa	aa	aa	aa	aa	aa	ab	bb	bb	bb	bb	bb	aa	bb	aa	bb	bb	aa	bb	bb	bb	aa	bb	bb	aa	aa	bb	bb	bb	aa	bb	aa	aa
Block26102	aaxbb	aa	aa	bb	aa	aa	bb	aa	aa	aa	aa	bb	aa	bb	aa	bb	aa	aa	bb	aa	aa	aa	ab	bb	bb	bb	bb	bb	aa	bb	aa	bb	bb	aa	bb	bb	bb	aa	bb	bb	aa	aa	bb	bb	bb	aa	bb	aa	aa
Block26106	aaxbb	bb	bb	bb	aa	aa	bb	aa	aa	aa	aa	bb	aa	bb	aa	bb	aa	aa	bb	aa	aa	aa	ab	bb	bb	bb	bb	bb	aa	bb	aa	bb	bb	aa	bb	bb	bb	aa	bb	bb	aa	aa	bb	bb	bb	aa	bb	aa	aa
Block26108	aaxbb	bb	bb	bb	aa	bb	bb	aa	aa	aa	aa	bb	aa	bb	aa	bb	aa	aa	bb	aa	aa	aa	ab	bb	bb	bb	bb	bb	aa	bb	aa	bb	bb	aa	bb	bb	bb	aa	bb	bb	aa	aa	bb	bb	bb	bb	bb	aa	aa
Block26107	aaxbb	bb	bb	bb	aa	bb	bb	aa	aa	aa	aa	bb	aa	bb	bb	bb	aa	aa	bb	aa	aa	aa	ab	bb	bb	bb	bb	bb	aa	bb	aa	bb	bb	aa	bb	bb	bb	aa	bb	bb	aa	aa	bb	bb	bb	bb	bb	aa	aa
Block26111	aaxbb	bb	bb	bb	aa	bb	bb	aa	aa	aa	aa	bb	aa	bb	bb	bb	aa	aa	bb	aa	bb	aa	ab	bb	bb	bb	bb	bb	aa	bb	aa	bb	bb	aa	bb	bb	bb	aa	bb	bb	aa	aa	bb	bb	bb	bb	bb	aa	aa
Block26110	aaxbb	bb	bb	bb	aa	bb	bb	aa	aa	aa	aa	bb	aa	bb	bb	bb	aa	aa	bb	aa	bb	aa	ab	bb	bb	bb	bb	bb	aa	bb	aa	bb	bb	aa	bb	bb	bb	aa	bb	bb	aa	aa	bb	bb	bb	bb	bb	aa	aa
Block26109	aaxbb	bb	bb	bb	aa	bb	bb	aa	aa	aa	aa	bb	aa	bb	bb	bb	aa	aa	bb	bb	bb	aa	ab	bb	bb	bb	bb	bb	aa	bb	aa	bb	bb	aa	bb	bb	bb	aa	bb	bb	aa	aa	bb	bb	bb	bb	bb	aa	aa
Block26112	aaxbb	bb	bb	bb	aa	bb	bb	aa	aa	aa	aa	bb	aa	bb	bb	bb	aa	aa	bb	bb	bb	aa	ab	bb	bb	bb	bb	bb	aa	bb	aa	bb	bb	aa	bb	bb	bb	aa	bb	bb	aa	aa	bb	bb	bb	bb	bb	aa	aa
Block26113	aaxbb	bb	bb	bb	aa	bb	bb	aa	aa	aa	aa	bb	bb	bb	bb	bb	aa	aa	bb	bb	bb	aa	ab	bb	bb	bb	bb	bb	aa	bb	aa	bb	bb	aa	bb	bb	bb	aa	bb	bb	aa	aa	bb	bb	bb	bb	bb	aa	aa
Block26114	aaxbb	bb	bb	bb	aa	bb	bb	aa	aa	aa	aa	bb	bb	bb	bb	bb	aa	aa	bb	bb	bb	aa	ab	bb	bb	bb	bb	bb	aa	bb	aa	bb	bb	aa	bb	bb	bb	aa	bb	bb	aa	aa	bb	bb	bb	bb	bb	aa	aa
Block26117	aaxbb	bb	bb	bb	aa	bb	bb	aa	aa	bb	aa	bb	bb	bb	bb	bb	aa	aa	bb	bb	bb	aa	ab	bb	bb	bb	bb	bb	aa	bb	aa	bb	bb	aa	bb	bb	bb	aa	bb	bb	bb	aa	bb	bb	bb	bb	bb	aa	aa
Block26120	aaxbb	bb	bb	bb	bb	bb	bb	aa	bb	bb	ab	bb	bb	bb	bb	bb	aa	aa	bb	bb	bb	aa	ab	bb	bb	bb	bb	aa	aa	bb	aa	bb	bb	aa	bb	bb	bb	aa	bb	bb	bb	aa	bb	bb	bb	bb	bb	aa	aa
Block26121	aaxbb	bb	bb	bb	bb	bb	bb	aa	bb	bb	ab	bb	bb	bb	bb	bb	aa	aa	bb	bb	bb	aa	ab	bb	bb	bb	bb	aa	aa	bb	aa	bb	bb	aa	bb	bb	bb	aa	bb	bb	bb	aa	bb	bb	bb	bb	bb	aa	aa
Block26124	aaxbb	bb	bb	bb	bb	bb	bb	aa	bb	bb	ab	bb	bb	bb	bb	bb	aa	aa	bb	bb	bb	aa	ab	bb	bb	bb	bb	aa	aa	bb	aa	bb	bb	aa	bb	bb	bb	aa	bb	bb	bb	aa	bb	bb	bb	bb	bb	aa	aa
Block26125	aaxbb	bb	bb	bb	bb	bb	bb	aa	bb	bb	ab	bb	bb	bb	bb	bb	aa	aa	bb	bb	bb	aa	ab	bb	bb	bb	bb	aa	aa	bb	aa	bb	bb	aa	bb	bb	bb	aa	bb	bb	bb	aa	bb	bb	bb	bb	bb	aa	aa
Block26128	aaxbb	bb	bb	aa	bb	bb	bb	aa	bb	bb	ab	bb	bb	bb	bb	bb	aa	aa	bb	bb	bb	aa	ab	bb	bb	aa	bb	aa	aa	bb	aa	bb	bb	aa	bb	bb	bb	aa	bb	bb	bb	aa	bb	bb	bb	bb	bb	aa	aa
Block26132	aaxbb	bb	bb	aa	bb	bb	bb	aa	bb	bb	ab	bb	bb	bb	bb	bb	aa	aa	bb	bb	bb	aa	ab	bb	bb	aa	bb	aa	aa	bb	aa	bb	bb	aa	bb	bb	bb	aa	bb	bb	bb	aa	bb	bb	bb	bb	bb	aa	aa
Block26135	aaxbb	bb	bb	aa	bb	bb	bb	aa	bb	bb	ab	bb	bb	bb	bb	bb	aa	aa	bb	bb	bb	aa	ab	bb	bb	aa	bb	aa	aa	bb	aa	bb	bb	aa	bb	bb	bb	aa	aa	bb	bb	aa	aa	bb	bb	bb	bb	aa	aa
Block26137	aaxbb	bb	bb	aa	bb	bb	bb	aa	bb	bb	ab	bb	bb	aa	bb	bb	aa	aa	bb	bb	bb	aa	aa	bb	bb	aa	aa	aa	aa	bb	aa	aa	bb	aa	bb	bb	bb	aa	aa	aa	bb	aa	aa	aa	bb	bb	bb	aa	aa
Block26139	aaxbb	bb	bb	aa	bb	bb	bb	aa	bb	bb	ab	bb	bb	aa	bb	bb	aa	aa	bb	bb	bb	aa	aa	bb	bb	aa	aa	aa	aa	bb	bb	aa	bb	aa	bb	bb	bb	aa	aa	aa	bb	aa	aa	aa	bb	bb	bb	aa	aa
Block26144	aaxbb	bb	bb	aa	bb	bb	bb	aa	bb	bb	ab	bb	bb	aa	bb	bb	aa	aa	bb	bb	bb	bb	aa	bb	aa	aa	aa	aa	aa	bb	bb	aa	bb	aa	bb	bb	bb	aa	aa	aa	bb	aa	aa	aa	bb	bb	bb	aa	aa
Block26148	aaxbb	bb	bb	aa	bb	bb	bb	aa	bb	bb	bb	bb	bb	aa	bb	bb	aa	aa	bb	bb	bb	bb	aa	bb	aa	aa	aa	aa	aa	bb	bb	aa	bb	aa	bb	bb	bb	aa	aa	aa	bb	aa	aa	aa	ab	bb	bb	aa	aa
Block26157	aaxbb	bb	bb	aa	bb	aa	bb	aa	bb	bb	bb	bb	bb	aa	bb	bb	aa	aa	bb	bb	bb	bb	aa	bb	aa	aa	aa	aa	aa	bb	bb	aa	bb	aa	bb	bb	bb	aa	aa	aa	bb	aa	aa	aa	ab	bb	bb	aa	aa
Block26162	aaxbb	bb	bb	aa	bb	aa	bb	aa	bb	bb	bb	bb	bb	aa	bb	bb	aa	aa	bb	bb	bb	bb	aa	bb	aa	aa	aa	aa	aa	bb	bb	aa	bb	aa	bb	bb	bb	aa	aa	aa	bb	aa	aa	aa	ab	bb	bb	aa	aa
Block26180	aaxbb	bb	bb	aa	bb	aa	bb	aa	bb	bb	bb	bb	bb	aa	bb	bb	aa	aa	bb	bb	bb	bb	aa	bb	aa	aa	aa	aa	aa	bb	bb	aa	bb	aa	bb	bb	bb	aa	aa	aa	bb	aa	aa	aa	ab	bb	bb	aa	aa
Block26170	aaxbb	bb	bb	aa	bb	aa	bb	aa	bb	bb	bb	bb	bb	aa	bb	bb	aa	aa	bb	bb	bb	bb	aa	bb	aa	aa	aa	aa	aa	bb	bb	aa	bb	aa	bb	bb	bb	aa	aa	aa	bb	aa	aa	aa	ab	bb	bb	aa	aa
Block26171	aaxbb	bb	bb	aa	bb	aa	bb	aa	bb	bb	bb	bb	bb	aa	bb	bb	aa	aa	bb	bb	bb	bb	aa	bb	aa	aa	aa	aa	aa	bb	bb	aa	bb	aa	bb	bb	bb	aa	aa	aa	bb	aa	aa	aa	ab	bb	bb	aa	aa
Block26172	aaxbb	bb	bb	aa	bb	aa	bb	aa	bb	bb	bb	bb	bb	aa	bb	bb	aa	aa	bb	bb	bb	bb	aa	bb	aa	aa	aa	aa	aa	bb	bb	aa	bb	aa	bb	bb	bb	aa	aa	aa	bb	aa	aa	aa	ab	bb	bb	aa	aa
Block26173	aaxbb	bb	bb	aa	bb	aa	bb	aa	bb	bb	bb	bb	bb	aa	bb	bb	aa	aa	bb	bb	bb	bb	aa	bb	aa	aa	aa	aa	aa	bb	bb	aa	bb	aa	bb	bb	bb	aa	aa	aa	bb	aa	aa	aa	ab	bb	bb	aa	aa
Block26174	aaxbb	bb	bb	aa	bb	aa	bb	aa	bb	bb	bb	bb	bb	aa	bb	bb	aa	aa	bb	bb	bb	bb	aa	bb	aa	aa	aa	aa	aa	bb	bb	aa	bb	aa	bb	bb	bb	aa	aa	aa	bb	aa	aa	aa	ab	bb	bb	aa	aa
Block26175	aaxbb	bb	bb	aa	bb	aa	bb	aa	bb	bb	bb	bb	bb	aa	bb	bb	aa	aa	bb	bb	bb	bb	aa	bb	aa	aa	aa	aa	aa	bb	bb	aa	bb	aa	bb	bb	bb	aa	aa	aa	bb	aa	aa	aa	ab	bb	bb	aa	aa
Block26176	aaxbb	bb	bb	aa	bb	aa	bb	aa	bb	bb	bb	bb	bb	aa	bb	bb	aa	aa	bb	bb	bb	bb	aa	bb	aa	aa	aa	aa	aa	bb	bb	aa	bb	aa	bb	bb	bb	aa	aa	aa	bb	aa	aa	aa	ab	bb	bb	aa	aa
Block26177	aaxbb	bb	bb	aa	bb	aa	bb	aa	bb	bb	bb	bb	bb	aa	bb	bb	aa	aa	bb	bb	bb	bb	aa	bb	aa	aa	aa	aa	aa	bb	bb	aa	bb	aa	bb	bb	bb	aa	aa	aa	bb	aa	aa	aa	ab	bb	bb	aa	aa
Block26181	aaxbb	bb	bb	aa	bb	aa	bb	aa	bb	bb	bb	bb	bb	aa	bb	bb	aa	aa	bb	bb	bb	bb	aa	bb	aa	aa	aa	aa	aa	bb	bb	aa	bb	aa	bb	bb	bb	aa	aa	aa	bb	aa	aa	aa	ab	bb	bb	aa	aa
Block26178	aaxbb	bb	bb	aa	bb	aa	bb	aa	bb	bb	bb	bb	bb	aa	bb	bb	aa	aa	bb	bb	bb	bb	aa	bb	aa	aa	aa	aa	aa	bb	bb	aa	bb	aa	bb	bb	bb	aa	aa	aa	bb	aa	aa	aa	ab	bb	bb	aa	aa
Block26179	aaxbb	bb	bb	aa	bb	aa	bb	aa	bb	bb	bb	bb	bb	aa	bb	bb	aa	aa	bb	bb	bb	bb	aa	bb	aa	aa	aa	aa	aa	bb	bb	aa	bb	aa	bb	bb	bb	aa	aa	aa	bb	aa	aa	aa	ab	bb	bb	aa	aa
Block26182	aaxbb	bb	bb	aa	bb	aa	bb	aa	bb	bb	bb	bb	bb	aa	bb	bb	aa	aa	bb	bb	bb	bb	aa	bb	aa	aa	aa	aa	aa	aa	bb	aa	bb	aa	bb	bb	bb	aa	aa	aa	bb	aa	aa	aa	ab	bb	bb	aa	aa
Block26183	aaxbb	bb	bb	aa	bb	aa	bb	aa	bb	bb	bb	bb	bb	aa	bb	bb	aa	aa	bb	bb	bb	bb	aa	bb	aa	aa	aa	aa	aa	aa	bb	aa	bb	aa	bb	bb	bb	aa	aa	aa	bb	aa	aa	aa	ab	bb	bb	aa	aa
Block26184	aaxbb	bb	bb	aa	bb	aa	bb	aa	bb	bb	bb	bb	bb	aa	bb	bb	aa	aa	bb	bb	bb	bb	aa	bb	aa	aa	aa	aa	aa	aa	bb	aa	bb	aa	bb	bb	bb	aa	aa	aa	bb	aa	aa	aa	ab	bb	bb	aa	aa
Block26185	aaxbb	bb	bb	aa	bb	aa	bb	aa	bb	bb	bb	bb	bb	aa	bb	bb	aa	aa	bb	bb	bb	bb	aa	bb	aa	aa	aa	aa	aa	aa	bb	aa	bb	aa	bb	bb	bb	aa	aa	aa	bb	aa	aa	aa	ab	bb	bb	aa	aa
Block26186	aaxbb	bb	bb	aa	bb	aa	bb	aa	bb	bb	bb	bb	bb	aa	bb	bb	aa	aa	bb	bb	bb	bb	aa	bb	aa	aa	aa	aa	aa	aa	bb	aa	bb	aa	bb	bb	bb	aa	aa	aa	bb	aa	aa	aa	ab	bb	bb	aa	aa
Block26187	aaxbb	bb	bb	aa	bb	aa	bb	aa	bb	bb	bb	bb	bb	aa	bb	bb	aa	aa	bb	bb	bb	bb	aa	bb	aa	aa	aa	aa	aa	aa	bb	aa	bb	aa	bb	bb	bb	aa	aa	aa	bb	aa	aa	aa	ab	bb	bb	aa	aa
Block26188	aaxbb	bb	bb	aa	bb	aa	bb	aa	bb	bb	bb	bb	bb	aa	bb	bb	aa	aa	bb	bb	bb	bb	aa	bb	aa	aa	aa	aa	aa	aa	bb	aa	bb	aa	bb	bb	bb	aa	aa	aa	bb	aa	aa	aa	ab	bb	bb	aa	aa
Block26189	aaxbb	bb	bb	aa	bb	aa	bb	aa	bb	bb	bb	bb	bb	aa	bb	bb	aa	aa	bb	bb	bb	bb	aa	bb	aa	aa	aa	aa	aa	aa	bb	aa	bb	aa	bb	bb	bb	aa	aa	aa	bb	aa	aa	aa	ab	bb	bb	aa	aa
Block26190	aaxbb	bb	bb	aa	bb	aa	bb	aa	bb	bb	bb	bb	bb	aa	bb	bb	aa	aa	bb	bb	bb	bb	aa	bb	aa	aa	aa	aa	aa	aa	bb	aa	bb	aa	bb	bb	bb	aa	aa	aa	bb	aa	aa	aa	ab	bb	bb	aa	aa
Block26191	aaxbb	bb	bb	aa	bb	aa	bb	aa	bb	bb	bb	bb	bb	aa	bb	bb	aa	aa	bb	bb	bb	bb	aa	bb	aa	aa	aa	aa	aa	aa	bb	aa	bb	aa	bb	bb	bb	aa	aa	aa	bb	aa	aa	aa	ab	bb	bb	aa	aa
Block26192	aaxbb	bb	bb	aa	bb	aa	bb	aa	bb	bb	bb	bb	bb	aa	bb	bb	aa	aa	bb	bb	bb	bb	aa	bb	aa	aa	aa	aa	aa	aa	bb	aa	bb	aa	bb	bb	bb	aa	aa	aa	bb	aa	aa	aa	ab	bb	bb	aa	aa
Block26193	aaxbb	bb	bb	aa	bb	aa	bb	aa	bb	bb	bb	bb	bb	aa	bb	bb	aa	aa	bb	bb	bb	bb	aa	bb	aa	aa	aa	aa	aa	aa	bb	aa	bb	aa	bb	bb	bb	aa	aa	aa	bb	aa	aa	aa	aa	bb	bb	aa	aa
Block26194	aaxbb	bb	bb	aa	bb	aa	bb	aa	bb	bb	bb	bb	bb	aa	bb	bb	aa	aa	bb	bb	bb	bb	aa	bb	aa	aa	aa	aa	aa	aa	bb	aa	bb	aa	bb	bb	bb	aa	aa	aa	bb	aa	aa	aa	aa	bb	bb	aa	aa
Block26195	aaxbb	bb	bb	aa	bb	aa	bb	aa	bb	bb	bb	bb	bb	aa	bb	bb	aa	aa	bb	bb	bb	bb	aa	bb	aa	aa	aa	aa	aa	aa	bb	aa	bb	aa	bb	bb	bb	aa	aa	aa	bb	aa	aa	aa	aa	bb	bb	aa	aa
Block26196	aaxbb	bb	bb	aa	bb	aa	bb	aa	bb	bb	bb	bb	bb	aa	bb	bb	aa	aa	bb	bb	bb	bb	aa	bb	aa	aa	aa	aa	aa	aa	bb	aa	bb	aa	bb	bb	bb	aa	aa	aa	bb	aa	aa	aa	aa	bb	bb	aa	aa
Block26197	aaxbb	bb	bb	aa	bb	aa	bb	aa	bb	bb	bb	bb	bb	aa	bb	bb	aa	aa	bb	bb	bb	bb	aa	bb	aa	aa	aa	aa	aa	aa	bb	aa	bb	aa	bb	bb	bb	aa	aa	aa	bb	aa	aa	aa	aa	bb	bb	aa	aa
Block26198	aaxbb	bb	bb	aa	bb	aa	bb	aa	bb	bb	bb	bb	bb	aa	bb	bb	aa	aa	bb	bb	bb	bb	aa	bb	aa	aa	aa	aa	aa	aa	bb	aa	bb	aa	bb	bb	bb	aa	aa	aa	bb	aa	aa	aa	aa	bb	bb	aa	aa
Block26199	aaxbb	bb	bb	aa	bb	aa	bb	aa	bb	bb	bb	bb	bb	aa	bb	bb	aa	aa	bb	bb	bb	bb	aa	bb	aa	aa	aa	aa	aa	aa	bb	aa	bb	aa	bb	bb	bb	aa	aa	aa	bb	aa	aa	aa	aa	bb	bb	aa	aa
Block26200	aaxbb	bb	bb	aa	bb	aa	bb	aa	bb	bb	bb	bb	bb	aa	bb	bb	aa	aa	bb	bb	bb	bb	aa	bb	aa	aa	aa	aa	aa	aa	bb	aa	bb	aa	bb	bb	bb	aa	aa	aa	bb	aa	aa	aa	aa	bb	bb	aa	aa
Block26201	aaxbb	bb	bb	aa	bb	aa	bb	aa	bb	bb	bb	bb	bb	aa	bb	bb	aa	aa	bb	bb	bb	bb	aa	bb	aa	aa	aa	aa	aa	aa	bb	aa	bb	aa	bb	bb	bb	aa	aa	aa	bb	aa	aa	aa	aa	bb	bb	aa	aa
Block26202	aaxbb	bb	bb	aa	bb	aa	bb	aa	bb	bb	bb	bb	bb	aa	bb	bb	aa	aa	bb	bb	bb	bb	aa	bb	aa	aa	aa	aa	aa	aa	bb	aa	bb	aa	bb	bb	bb	aa	bb	aa	bb	aa	aa	aa	aa	bb	bb	aa	aa
Block26203	aaxbb	bb	bb	aa	bb	aa	bb	aa	bb	bb	bb	bb	bb	aa	bb	bb	aa	aa	bb	bb	bb	bb	aa	bb	aa	aa	aa	aa	aa	aa	bb	aa	bb	aa	bb	bb	bb	aa	bb	aa	bb	aa	aa	aa	aa	bb	bb	aa	aa
Block26204	aaxbb	bb	bb	aa	bb	aa	bb	aa	bb	bb	bb	bb	bb	aa	bb	bb	aa	aa	bb	bb	bb	bb	aa	bb	aa	aa	aa	aa	aa	aa	bb	aa	bb	aa	bb	bb	bb	aa	bb	aa	bb	aa	aa	aa	aa	bb	bb	aa	aa
Block26205	aaxbb	bb	bb	aa	bb	aa	bb	aa	bb	bb	bb	bb	bb	aa	bb	bb	aa	aa	bb	bb	bb	bb	aa	bb	aa	aa	aa	aa	aa	aa	bb	aa	bb	aa	bb	bb	bb	aa	bb	aa	bb	aa	aa	aa	aa	bb	bb	aa	aa
Block26206	aaxbb	bb	bb	aa	bb	aa	bb	aa	bb	bb	bb	bb	bb	aa	bb	bb	aa	aa	bb	bb	bb	bb	aa	bb	aa	aa	aa	aa	aa	aa	bb	aa	bb	aa	bb	bb	bb	aa	bb	aa	bb	aa	aa	aa	aa	bb	bb	aa	aa
Block26207	aaxbb	bb	bb	aa	bb	aa	bb	aa	bb	bb	bb	bb	bb	aa	bb	bb	aa	aa	bb	bb	bb	bb	aa	bb	aa	aa	aa	aa	aa	aa	bb	aa	bb	aa	bb	bb	bb	aa	bb	aa	bb	aa	aa	aa	aa	bb	bb	aa	aa
Block26208	aaxbb	bb	bb	aa	bb	aa	bb	aa	bb	bb	bb	bb	bb	aa	bb	bb	aa	aa	bb	bb	bb	bb	aa	bb	aa	aa	aa	aa	aa	aa	bb	aa	bb	aa	bb	bb	bb	aa	bb	aa	bb	aa	aa	aa	aa	bb	bb	aa	aa
Block26209	aaxbb	bb	bb	aa	bb	aa	bb	aa	bb	bb	bb	bb	bb	aa	bb	bb	aa	aa	bb	bb	bb	bb	aa	bb	aa	aa	aa	aa	aa	aa	bb	aa	bb	aa	bb	bb	bb	aa	bb	aa	bb	aa	aa	aa	aa	bb	bb	aa	aa
Block26210	aaxbb	bb	bb	aa	bb	aa	bb	aa	bb	bb	bb	bb	bb	aa	bb	bb	aa	aa	bb	bb	bb	bb	aa	bb	aa	aa	aa	aa	aa	bb	bb	aa	bb	aa	bb	bb	bb	aa	bb	aa	bb	aa	aa	aa	aa	bb	bb	aa	aa
Block26211	aaxbb	bb	bb	aa	bb	aa	bb	aa	bb	bb	bb	bb	bb	aa	bb	bb	aa	aa	bb	bb	bb	bb	aa	bb	aa	aa	aa	aa	aa	bb	bb	aa	bb	aa	bb	bb	bb	aa	bb	aa	bb	aa	aa	aa	aa	bb	bb	aa	aa
Block26212	aaxbb	bb	bb	aa	bb	aa	bb	aa	bb	bb	bb	bb	bb	aa	bb	bb	aa	aa	bb	bb	bb	bb	aa	bb	aa	aa	aa	aa	aa	bb	bb	aa	bb	aa	bb	bb	bb	aa	bb	aa	bb	aa	aa	aa	aa	bb	bb	aa	aa
Block26213	aaxbb	bb	bb	aa	bb	aa	bb	aa	bb	bb	bb	bb	bb	aa	bb	bb	aa	aa	bb	bb	bb	bb	aa	bb	aa	aa	aa	aa	aa	bb	bb	aa	bb	aa	bb	bb	bb	aa	bb	aa	bb	aa	aa	aa	aa	bb	bb	aa	aa
Block26215	aaxbb	bb	bb	aa	bb	aa	bb	aa	bb	bb	bb	bb	bb	aa	bb	bb	aa	aa	bb	bb	bb	bb	aa	bb	aa	aa	aa	aa	aa	bb	bb	aa	aa	aa	bb	bb	bb	aa	bb	aa	bb	aa	aa	aa	aa	bb	bb	aa	aa
Block26214	aaxbb	bb	bb	aa	bb	aa	bb	aa	bb	bb	bb	bb	bb	aa	bb	bb	aa	aa	bb	bb	bb	bb	aa	bb	aa	aa	aa	aa	aa	bb	bb	aa	aa	aa	bb	bb	bb	aa	bb	aa	bb	aa	aa	aa	aa	bb	bb	aa	aa
Block26216	aaxbb	bb	bb	aa	bb	aa	bb	aa	bb	bb	bb	bb	bb	aa	bb	bb	aa	aa	bb	bb	bb	bb	aa	bb	aa	aa	aa	aa	aa	bb	bb	aa	aa	aa	bb	bb	bb	aa	bb	aa	bb	aa	aa	aa	aa	bb	bb	aa	aa
Block26222	aaxbb	bb	bb	aa	bb	aa	bb	aa	bb	bb	bb	bb	bb	aa	bb	bb	aa	aa	bb	bb	bb	bb	aa	bb	aa	aa	aa	aa	aa	bb	bb	aa	aa	aa	bb	bb	bb	aa	bb	aa	bb	aa	aa	aa	aa	bb	bb	aa	aa
Block26223	aaxbb	bb	bb	aa	bb	aa	bb	aa	bb	bb	bb	bb	bb	aa	bb	bb	aa	aa	bb	bb	bb	bb	aa	bb	aa	aa	aa	aa	aa	bb	bb	aa	aa	aa	bb	bb	bb	aa	bb	aa	bb	aa	aa	aa	aa	bb	bb	aa	aa
Block26224	aaxbb	bb	bb	aa	bb	aa	bb	aa	bb	bb	bb	bb	bb	aa	bb	bb	aa	aa	bb	bb	bb	bb	aa	bb	aa	aa	aa	aa	aa	bb	bb	aa	aa	aa	bb	bb	bb	aa	bb	aa	bb	aa	aa	aa	aa	bb	bb	aa	aa
Block26225	aaxbb	bb	bb	aa	bb	aa	bb	aa	bb	bb	bb	bb	bb	aa	bb	bb	aa	aa	bb	bb	bb	bb	aa	bb	aa	aa	aa	aa	aa	bb	bb	aa	aa	aa	bb	bb	bb	aa	bb	aa	bb	aa	aa	aa	aa	bb	bb	aa	aa
Block26226	aaxbb	bb	bb	aa	bb	aa	bb	aa	bb	bb	bb	bb	bb	aa	bb	bb	aa	aa	bb	bb	bb	bb	aa	bb	aa	aa	aa	aa	aa	bb	bb	aa	aa	aa	bb	bb	bb	aa	bb	aa	bb	aa	aa	aa	aa	bb	bb	aa	aa
Block26233	aaxbb	bb	bb	aa	bb	aa	bb	aa	bb	bb	bb	bb	bb	aa	bb	bb	aa	aa	bb	bb	bb	bb	aa	bb	aa	aa	aa	aa	aa	bb	bb	aa	aa	aa	bb	bb	bb	aa	bb	aa	bb	aa	aa	aa	aa	bb	bb	aa	aa
Block26228	aaxbb	bb	bb	aa	bb	aa	bb	aa	bb	bb	bb	bb	bb	aa	bb	bb	aa	aa	bb	bb	bb	bb	aa	bb	aa	aa	aa	aa	aa	bb	bb	aa	aa	aa	bb	bb	bb	aa	bb	aa	bb	aa	aa	aa	aa	bb	bb	aa	aa
Block26217	aaxbb	bb	bb	aa	bb	aa	bb	aa	bb	bb	bb	bb	bb	aa	bb	bb	aa	aa	bb	bb	bb	bb	aa	bb	aa	aa	aa	aa	aa	bb	bb	aa	aa	aa	bb	bb	bb	aa	bb	aa	bb	aa	aa	aa	aa	bb	bb	aa	aa
Block26232	aaxbb	bb	bb	aa	bb	aa	bb	aa	bb	bb	bb	bb	bb	aa	bb	bb	aa	aa	bb	bb	bb	bb	aa	bb	aa	aa	aa	aa	aa	bb	bb	aa	aa	aa	bb	bb	bb	aa	bb	aa	bb	aa	aa	aa	aa	bb	bb	aa	aa
Block26227	aaxbb	bb	bb	aa	bb	aa	bb	aa	bb	bb	bb	bb	bb	aa	bb	bb	aa	aa	bb	bb	bb	bb	aa	bb	aa	aa	aa	aa	aa	bb	bb	aa	aa	aa	bb	bb	bb	aa	bb	aa	bb	aa	aa	aa	aa	bb	bb	aa	aa
Block26231	aaxbb	bb	bb	aa	bb	aa	bb	aa	bb	bb	bb	bb	bb	aa	bb	bb	aa	aa	bb	bb	bb	bb	aa	bb	aa	aa	aa	aa	aa	bb	bb	aa	aa	aa	bb	bb	bb	aa	bb	aa	bb	aa	aa	aa	aa	bb	bb	aa	aa
Block26219	aaxbb	bb	bb	aa	bb	aa	bb	aa	bb	bb	bb	bb	bb	aa	bb	bb	aa	aa	bb	bb	bb	bb	aa	bb	aa	aa	aa	aa	aa	bb	bb	aa	aa	aa	bb	bb	bb	aa	bb	aa	bb	aa	aa	aa	aa	bb	bb	aa	aa
Block26220	aaxbb	bb	bb	aa	bb	aa	bb	aa	bb	bb	bb	bb	bb	aa	bb	bb	aa	aa	bb	bb	bb	bb	aa	bb	aa	aa	aa	aa	aa	bb	bb	aa	aa	aa	bb	bb	bb	aa	bb	aa	bb	aa	aa	aa	aa	bb	bb	aa	aa
Block26221	aaxbb	bb	bb	aa	bb	aa	bb	aa	bb	bb	bb	bb	bb	aa	bb	bb	aa	aa	bb	bb	bb	bb	aa	bb	aa	aa	aa	aa	aa	bb	bb	aa	aa	aa	bb	bb	bb	aa	bb	aa	bb	aa	aa	aa	aa	bb	bb	aa	aa
Block26218	aaxbb	bb	bb	aa	bb	aa	bb	aa	bb	bb	bb	bb	bb	aa	bb	bb	aa	aa	bb	bb	bb	bb	aa	bb	aa	aa	aa	aa	aa	bb	bb	aa	aa	aa	bb	bb	bb	aa	bb	aa	bb	aa	aa	aa	aa	bb	bb	aa	aa
Block26230	aaxbb	bb	bb	aa	bb	aa	bb	aa	bb	bb	bb	bb	bb	aa	bb	bb	aa	aa	bb	bb	bb	bb	aa	bb	aa	aa	aa	aa	aa	bb	bb	aa	aa	aa	bb	bb	bb	aa	bb	aa	bb	aa	aa	aa	ab	bb	bb	aa	aa
Block26229	aaxbb	bb	bb	aa	bb	bb	bb	aa	bb	bb	bb	bb	bb	aa	bb	bb	aa	aa	bb	bb	bb	bb	aa	bb	aa	aa	aa	aa	aa	bb	bb	aa	aa	bb	bb	bb	bb	aa	bb	aa	bb	aa	aa	aa	ab	bb	bb	aa	aa
Block26234	aaxbb	bb	bb	aa	bb	bb	bb	aa	bb	bb	bb	bb	bb	aa	bb	bb	aa	aa	bb	bb	bb	bb	aa	bb	aa	aa	aa	aa	aa	bb	bb	aa	aa	bb	bb	bb	bb	aa	bb	aa	bb	aa	aa	aa	ab	bb	bb	aa	aa
Block26236	aaxbb	bb	bb	aa	bb	bb	bb	aa	bb	bb	bb	bb	bb	aa	bb	bb	aa	aa	bb	bb	bb	bb	aa	bb	aa	aa	aa	aa	aa	bb	bb	aa	aa	bb	bb	bb	bb	bb	bb	aa	bb	aa	aa	aa	ab	bb	bb	aa	aa
Block26235	aaxbb	bb	bb	aa	bb	bb	bb	aa	bb	bb	bb	bb	bb	aa	bb	bb	aa	aa	bb	bb	bb	bb	aa	bb	aa	aa	aa	aa	aa	bb	bb	aa	aa	bb	bb	bb	bb	bb	bb	aa	bb	aa	aa	aa	ab	bb	bb	aa	bb
Block26237	aaxbb	bb	bb	aa	bb	bb	bb	aa	bb	bb	bb	bb	bb	aa	bb	bb	aa	aa	bb	bb	bb	bb	aa	bb	aa	aa	aa	aa	aa	bb	bb	aa	aa	bb	bb	bb	bb	bb	bb	aa	bb	aa	aa	aa	ab	bb	bb	aa	bb
Block26239	aaxbb	bb	bb	aa	bb	bb	bb	aa	bb	bb	bb	bb	bb	aa	bb	bb	aa	aa	bb	bb	bb	bb	aa	bb	aa	aa	aa	aa	aa	bb	bb	aa	aa	bb	bb	bb	bb	bb	bb	aa	bb	aa	aa	aa	ab	bb	bb	aa	bb
Block26238	aaxbb	bb	bb	aa	bb	bb	bb	aa	bb	bb	bb	bb	bb	aa	bb	bb	aa	aa	bb	bb	bb	bb	aa	bb	aa	aa	aa	aa	aa	aa	bb	aa	aa	bb	bb	bb	bb	bb	bb	aa	bb	aa	aa	aa	ab	bb	bb	aa	bb
Block26240	aaxbb	bb	bb	aa	bb	bb	bb	aa	bb	bb	bb	bb	bb	aa	bb	bb	aa	aa	bb	bb	bb	bb	aa	bb	aa	aa	aa	aa	aa	aa	bb	aa	aa	bb	bb	bb	bb	bb	bb	aa	bb	aa	aa	aa	ab	bb	bb	aa	bb
Block26241	aaxbb	bb	bb	aa	bb	bb	bb	aa	bb	bb	bb	bb	bb	aa	bb	bb	aa	aa	bb	bb	bb	bb	aa	bb	aa	aa	aa	aa	aa	aa	bb	aa	aa	bb	bb	bb	bb	bb	bb	aa	bb	aa	aa	aa	ab	bb	bb	aa	bb
Block26242	aaxbb	bb	bb	aa	bb	bb	bb	aa	bb	bb	bb	bb	bb	aa	bb	bb	aa	aa	bb	bb	bb	bb	aa	bb	aa	aa	aa	aa	aa	aa	bb	aa	aa	bb	bb	bb	bb	bb	bb	aa	bb	aa	aa	aa	ab	bb	bb	aa	bb
Block26248	aaxbb	bb	bb	aa	bb	bb	bb	aa	bb	bb	bb	bb	bb	aa	bb	bb	aa	aa	bb	bb	bb	bb	aa	bb	aa	aa	aa	aa	aa	aa	bb	aa	aa	bb	bb	bb	bb	bb	bb	aa	bb	aa	aa	aa	ab	bb	bb	aa	bb
Block26243	aaxbb	bb	bb	aa	bb	bb	bb	aa	bb	bb	bb	bb	bb	aa	bb	bb	aa	aa	bb	bb	bb	bb	aa	bb	aa	aa	aa	aa	aa	aa	bb	aa	aa	bb	bb	bb	bb	bb	bb	aa	bb	aa	aa	aa	ab	bb	bb	aa	bb
Block26244	aaxbb	bb	bb	aa	bb	bb	bb	aa	bb	bb	bb	bb	bb	aa	bb	bb	aa	aa	bb	bb	bb	bb	aa	bb	aa	aa	aa	aa	aa	aa	bb	aa	aa	bb	bb	bb	bb	bb	bb	aa	bb	aa	aa	aa	ab	bb	bb	aa	bb
Block26246	aaxbb	bb	bb	aa	bb	bb	bb	aa	bb	bb	bb	bb	bb	aa	bb	bb	aa	aa	bb	bb	bb	bb	aa	bb	aa	aa	aa	aa	aa	aa	bb	aa	aa	bb	bb	bb	bb	bb	bb	aa	bb	aa	aa	aa	ab	bb	bb	aa	bb
Block26334	aaxbb	bb	bb	aa	bb	bb	bb	aa	bb	bb	bb	bb	bb	aa	bb	bb	aa	aa	bb	bb	bb	bb	aa	bb	aa	aa	aa	aa	aa	aa	bb	aa	aa	bb	bb	bb	bb	bb	bb	aa	bb	aa	aa	aa	ab	bb	bb	aa	bb
Block26332	aaxbb	bb	bb	aa	bb	bb	bb	aa	bb	bb	bb	bb	bb	aa	bb	bb	aa	aa	bb	bb	bb	bb	aa	bb	aa	aa	aa	aa	aa	aa	bb	aa	aa	bb	bb	bb	bb	bb	bb	aa	bb	aa	aa	aa	ab	bb	bb	aa	bb
Block26335	aaxbb	bb	bb	aa	bb	bb	bb	aa	bb	bb	bb	bb	bb	aa	bb	bb	aa	aa	bb	bb	bb	bb	aa	bb	aa	aa	aa	aa	aa	aa	bb	aa	aa	bb	bb	bb	bb	bb	bb	aa	bb	aa	aa	aa	ab	bb	bb	aa	bb
Block26333	aaxbb	bb	bb	aa	bb	bb	bb	aa	bb	bb	bb	bb	bb	aa	bb	bb	aa	aa	bb	bb	bb	bb	aa	bb	aa	aa	aa	aa	aa	aa	bb	aa	aa	bb	bb	bb	bb	bb	bb	aa	bb	aa	aa	aa	ab	bb	bb	aa	bb
Block27768	aaxbb	aa	aa	aa	bb	bb	bb	bb	aa	bb	aa	ab	aa	bb	bb	bb	aa	aa	bb	aa	bb	bb	bb	aa	aa	aa	bb	aa	aa	aa	bb	bb	aa	bb	aa	bb	aa	bb	aa	bb	bb	bb	aa	bb	aa	aa	aa	bb	bb
Block27765	aaxbb	aa	aa	aa	bb	bb	bb	bb	aa	bb	aa	ab	aa	bb	bb	bb	aa	aa	bb	aa	bb	bb	bb	aa	aa	aa	bb	aa	aa	aa	bb	bb	aa	bb	aa	bb	aa	bb	aa	bb	bb	bb	aa	bb	aa	aa	aa	bb	bb
Block27761	aaxbb	aa	aa	aa	bb	bb	bb	bb	aa	bb	aa	ab	aa	bb	bb	bb	aa	aa	bb	aa	bb	bb	bb	aa	aa	aa	bb	aa	aa	aa	bb	bb	aa	bb	aa	bb	aa	bb	aa	bb	bb	bb	aa	bb	aa	aa	aa	bb	bb
Block27665	aaxbb	aa	aa	aa	bb	bb	bb	bb	aa	bb	aa	ab	aa	bb	bb	bb	aa	aa	bb	aa	bb	bb	bb	aa	aa	aa	bb	aa	aa	aa	bb	bb	aa	bb	aa	bb	aa	bb	aa	bb	bb	bb	aa	bb	aa	aa	aa	bb	bb
Block27663	aaxbb	aa	aa	aa	bb	bb	bb	bb	aa	bb	aa	ab	aa	bb	bb	bb	aa	aa	bb	aa	bb	bb	bb	aa	aa	aa	bb	aa	aa	aa	bb	bb	aa	bb	aa	bb	aa	bb	aa	bb	bb	bb	aa	bb	aa	aa	aa	bb	bb
Block27661	aaxbb	aa	aa	aa	bb	bb	bb	bb	aa	bb	aa	ab	aa	bb	bb	bb	aa	aa	bb	aa	bb	bb	bb	aa	aa	aa	bb	aa	aa	aa	bb	bb	aa	bb	aa	bb	aa	bb	aa	bb	bb	bb	aa	bb	aa	aa	aa	bb	bb
Block27657	aaxbb	aa	aa	aa	bb	bb	bb	bb	aa	bb	aa	ab	aa	bb	bb	bb	aa	aa	bb	aa	bb	bb	bb	aa	aa	aa	bb	aa	aa	aa	bb	bb	aa	bb	aa	bb	aa	bb	aa	bb	bb	bb	aa	bb	aa	aa	aa	bb	bb
Block27656	aaxbb	aa	aa	aa	bb	bb	bb	bb	aa	bb	aa	ab	aa	bb	bb	bb	aa	aa	bb	aa	bb	bb	bb	aa	aa	aa	bb	aa	aa	aa	bb	bb	aa	bb	aa	bb	aa	bb	aa	bb	bb	bb	aa	bb	aa	aa	aa	bb	bb
Block27655	aaxbb	aa	aa	aa	bb	bb	bb	bb	aa	bb	aa	ab	aa	bb	bb	bb	aa	aa	bb	aa	bb	bb	bb	aa	aa	aa	bb	aa	aa	aa	bb	bb	aa	bb	aa	bb	aa	bb	aa	bb	bb	bb	aa	bb	aa	aa	aa	bb	bb
Block27654	aaxbb	aa	aa	aa	bb	bb	bb	bb	aa	bb	aa	ab	aa	bb	bb	bb	aa	aa	bb	aa	bb	bb	bb	aa	aa	aa	bb	aa	aa	aa	bb	bb	aa	bb	aa	bb	aa	bb	aa	bb	bb	bb	aa	bb	aa	aa	aa	bb	bb
Block27651	aaxbb	aa	aa	aa	bb	bb	bb	bb	aa	bb	aa	ab	aa	bb	bb	bb	aa	aa	bb	aa	bb	bb	bb	aa	aa	aa	bb	aa	aa	aa	bb	bb	aa	bb	aa	bb	aa	bb	aa	bb	bb	bb	aa	bb	aa	aa	aa	bb	bb
Block27647	aaxbb	aa	aa	aa	bb	bb	bb	bb	aa	bb	aa	ab	aa	bb	bb	bb	aa	aa	bb	aa	bb	bb	bb	aa	aa	aa	bb	aa	aa	aa	bb	bb	aa	bb	aa	bb	aa	bb	aa	bb	bb	bb	aa	bb	aa	aa	aa	bb	bb
Block27646	aaxbb	aa	aa	aa	bb	bb	bb	bb	aa	bb	aa	ab	aa	bb	bb	bb	aa	aa	bb	aa	bb	bb	bb	aa	aa	aa	bb	aa	aa	aa	bb	bb	aa	bb	aa	bb	aa	bb	aa	bb	bb	bb	aa	bb	aa	aa	aa	bb	bb
Block27631	aaxbb	aa	aa	aa	bb	bb	bb	bb	aa	bb	aa	ab	aa	bb	bb	bb	aa	aa	bb	aa	bb	bb	bb	aa	aa	aa	bb	aa	aa	aa	bb	bb	aa	bb	aa	bb	aa	bb	aa	bb	bb	bb	aa	bb	aa	aa	aa	bb	bb
Block27616	aaxbb	aa	aa	aa	bb	bb	bb	bb	aa	bb	aa	ab	aa	bb	bb	bb	aa	aa	bb	aa	bb	bb	bb	aa	aa	aa	bb	aa	aa	aa	bb	bb	aa	bb	aa	bb	aa	bb	aa	bb	bb	bb	aa	bb	aa	aa	aa	bb	bb
Block27609	aaxbb	aa	aa	aa	bb	bb	bb	bb	aa	bb	aa	ab	aa	bb	bb	bb	aa	aa	bb	aa	bb	bb	bb	aa	aa	aa	bb	aa	aa	aa	bb	bb	aa	bb	aa	bb	aa	bb	aa	bb	bb	bb	aa	bb	aa	aa	aa	bb	bb
Block27603	aaxbb	aa	aa	aa	bb	bb	bb	bb	aa	bb	aa	ab	aa	bb	bb	bb	aa	aa	bb	aa	bb	bb	bb	aa	aa	aa	bb	aa	aa	aa	bb	bb	aa	bb	aa	bb	aa	bb	aa	bb	bb	bb	aa	bb	aa	aa	aa	bb	bb
Block27588	aaxbb	aa	aa	aa	bb	bb	bb	bb	aa	bb	aa	ab	aa	bb	bb	bb	aa	aa	bb	aa	bb	bb	bb	aa	aa	aa	bb	aa	aa	aa	bb	bb	aa	bb	aa	bb	aa	bb	aa	bb	bb	bb	aa	bb	aa	aa	aa	bb	bb
Block27584	aaxbb	aa	aa	aa	bb	bb	bb	bb	aa	bb	aa	ab	aa	bb	bb	bb	aa	aa	bb	aa	bb	bb	bb	aa	aa	aa	bb	aa	aa	aa	bb	bb	aa	bb	aa	bb	aa	bb	aa	bb	bb	bb	aa	bb	aa	aa	aa	bb	bb
Block27583	aaxbb	aa	aa	aa	bb	bb	bb	bb	aa	bb	aa	ab	aa	bb	bb	bb	aa	aa	bb	aa	bb	bb	bb	aa	aa	aa	bb	aa	aa	aa	bb	bb	aa	bb	aa	bb	aa	bb	aa	bb	bb	bb	aa	bb	aa	aa	aa	bb	bb
Block27771	aaxbb	aa	aa	aa	bb	bb	bb	bb	aa	bb	aa	ab	aa	bb	bb	bb	aa	aa	bb	aa	bb	bb	bb	aa	aa	aa	bb	aa	aa	aa	bb	bb	aa	bb	aa	bb	aa	bb	aa	bb	bb	bb	aa	bb	aa	aa	aa	bb	bb
Block27578	aaxbb	aa	aa	aa	bb	bb	bb	bb	aa	bb	aa	ab	aa	bb	bb	bb	aa	aa	bb	aa	bb	bb	bb	aa	aa	aa	bb	aa	aa	aa	bb	bb	aa	bb	aa	bb	aa	bb	aa	bb	bb	bb	aa	bb	aa	aa	aa	bb	bb
Block27766	aaxbb	aa	aa	aa	bb	bb	bb	bb	aa	bb	aa	ab	aa	bb	bb	bb	aa	aa	bb	aa	bb	bb	bb	aa	aa	aa	bb	aa	aa	aa	bb	bb	aa	bb	aa	bb	aa	bb	aa	bb	bb	bb	aa	bb	aa	aa	aa	bb	bb
Block27581	aaxbb	aa	aa	aa	bb	bb	bb	bb	aa	bb	aa	bb	aa	bb	bb	bb	aa	aa	bb	aa	bb	bb	bb	aa	aa	aa	bb	aa	aa	aa	bb	bb	aa	bb	aa	bb	aa	bb	aa	bb	bb	bb	aa	bb	aa	aa	aa	bb	bb
Block27586	aaxbb	aa	aa	aa	bb	bb	bb	bb	aa	bb	aa	bb	aa	bb	bb	bb	aa	aa	bb	aa	bb	bb	bb	aa	aa	aa	bb	aa	aa	aa	bb	bb	aa	bb	aa	bb	aa	bb	aa	bb	bb	bb	aa	bb	aa	aa	aa	bb	bb
Block27575	aaxbb	aa	aa	aa	bb	bb	bb	bb	aa	bb	aa	bb	aa	bb	bb	bb	aa	aa	bb	aa	bb	bb	bb	aa	aa	aa	bb	aa	aa	aa	bb	bb	aa	bb	aa	bb	aa	bb	aa	bb	bb	bb	aa	bb	aa	aa	aa	bb	bb
Block27561	aaxbb	aa	aa	aa	bb	bb	bb	bb	aa	bb	aa	bb	aa	bb	bb	bb	aa	aa	bb	aa	bb	bb	bb	aa	aa	aa	bb	aa	aa	aa	bb	bb	aa	bb	aa	bb	aa	bb	aa	bb	bb	bb	bb	bb	aa	aa	aa	bb	bb
Block27555	aaxbb	aa	aa	aa	bb	bb	bb	bb	aa	bb	aa	bb	aa	bb	bb	bb	aa	aa	bb	aa	bb	bb	bb	aa	aa	aa	bb	aa	aa	aa	bb	bb	aa	bb	aa	bb	aa	bb	bb	bb	bb	bb	bb	bb	aa	aa	aa	bb	bb
Block27241	aaxbb	aa	aa	aa	bb	bb	bb	bb	aa	bb	aa	bb	aa	bb	bb	bb	aa	aa	bb	aa	bb	bb	bb	aa	aa	aa	bb	aa	aa	aa	bb	bb	aa	aa	aa	bb	aa	aa	bb	aa	bb	bb	bb	bb	aa	aa	aa	bb	aa
Block27248	aaxbb	aa	aa	aa	bb	bb	aa	bb	aa	bb	aa	bb	aa	bb	bb	bb	aa	aa	bb	aa	bb	bb	bb	bb	aa	aa	bb	aa	aa	aa	bb	aa	aa	aa	aa	bb	aa	aa	bb	aa	bb	aa	bb	bb	aa	aa	aa	bb	aa
Block27249	aaxbb	aa	aa	aa	bb	bb	aa	bb	aa	bb	aa	bb	aa	bb	bb	bb	aa	aa	bb	aa	bb	bb	bb	bb	aa	aa	bb	aa	aa	aa	bb	aa	aa	aa	aa	bb	aa	aa	bb	aa	bb	aa	bb	bb	aa	aa	aa	bb	aa
Block27264	aaxbb	aa	aa	aa	bb	bb	aa	bb	aa	bb	aa	bb	aa	bb	bb	bb	aa	aa	bb	aa	bb	bb	bb	bb	aa	aa	bb	aa	aa	aa	bb	aa	aa	aa	aa	bb	aa	aa	bb	aa	bb	aa	bb	bb	aa	aa	aa	bb	aa
Block27272	aaxbb	aa	aa	aa	bb	bb	aa	bb	aa	bb	aa	bb	aa	bb	bb	bb	aa	aa	bb	aa	bb	bb	bb	bb	aa	aa	bb	aa	aa	aa	bb	aa	aa	aa	aa	bb	aa	aa	bb	aa	bb	aa	bb	bb	aa	aa	aa	bb	aa
Block27304	aaxbb	aa	aa	aa	bb	bb	aa	bb	aa	bb	aa	bb	aa	bb	bb	bb	aa	aa	bb	aa	bb	bb	bb	bb	aa	aa	bb	aa	aa	aa	bb	aa	aa	aa	aa	bb	aa	aa	bb	aa	bb	aa	bb	bb	aa	aa	aa	bb	aa
Block27315	aaxbb	aa	aa	aa	bb	bb	aa	bb	aa	bb	aa	bb	aa	bb	bb	bb	aa	aa	bb	aa	bb	bb	bb	bb	aa	aa	bb	aa	aa	aa	bb	aa	aa	aa	aa	bb	aa	aa	bb	aa	bb	aa	bb	bb	aa	aa	aa	bb	aa
Block27430	aaxbb	aa	aa	aa	bb	bb	aa	bb	aa	bb	aa	bb	aa	bb	bb	bb	aa	aa	bb	aa	bb	bb	bb	bb	aa	aa	bb	aa	aa	aa	bb	aa	aa	aa	aa	bb	aa	aa	bb	aa	bb	aa	bb	bb	aa	aa	aa	bb	aa
Block27457	aaxbb	aa	aa	aa	bb	bb	aa	bb	aa	bb	aa	bb	aa	bb	bb	bb	aa	aa	bb	aa	bb	bb	bb	bb	aa	aa	bb	aa	aa	aa	bb	aa	aa	aa	aa	bb	aa	aa	bb	aa	bb	aa	bb	bb	aa	aa	aa	bb	aa
Block27459	aaxbb	aa	aa	aa	bb	bb	aa	bb	aa	bb	aa	bb	aa	bb	bb	bb	aa	aa	bb	aa	bb	bb	bb	bb	aa	aa	bb	aa	aa	aa	bb	aa	aa	aa	aa	bb	aa	aa	bb	aa	bb	aa	bb	bb	aa	aa	aa	bb	aa
Block27460	aaxbb	aa	aa	aa	bb	bb	aa	bb	aa	bb	aa	bb	aa	bb	bb	bb	aa	aa	bb	aa	bb	bb	bb	bb	aa	aa	bb	aa	aa	aa	bb	aa	aa	aa	aa	bb	aa	aa	bb	aa	bb	aa	bb	bb	aa	aa	aa	bb	aa
Block27467	aaxbb	aa	aa	aa	bb	bb	aa	bb	aa	bb	aa	bb	aa	bb	bb	bb	aa	aa	bb	aa	bb	bb	bb	bb	aa	aa	bb	aa	aa	aa	bb	aa	aa	aa	aa	bb	aa	aa	bb	aa	bb	aa	bb	bb	aa	aa	aa	bb	aa
Block27469	aaxbb	aa	aa	aa	bb	bb	aa	bb	aa	bb	aa	bb	aa	bb	bb	bb	aa	aa	bb	aa	bb	bb	bb	bb	aa	aa	bb	aa	aa	aa	bb	aa	aa	aa	aa	bb	aa	aa	bb	aa	bb	aa	bb	bb	aa	aa	aa	bb	aa
Block27474	aaxbb	aa	aa	aa	bb	bb	aa	bb	aa	bb	aa	bb	aa	bb	bb	bb	aa	aa	bb	aa	bb	bb	bb	bb	aa	aa	bb	aa	aa	aa	bb	aa	aa	aa	aa	bb	aa	aa	bb	aa	bb	aa	bb	bb	aa	aa	aa	bb	aa
Block27475	aaxbb	aa	aa	aa	bb	bb	aa	bb	aa	bb	aa	bb	aa	bb	bb	bb	aa	aa	bb	aa	bb	bb	bb	bb	aa	aa	bb	aa	aa	aa	bb	aa	aa	aa	aa	bb	aa	aa	bb	aa	bb	aa	bb	bb	aa	aa	aa	bb	aa
Block27488	aaxbb	aa	aa	aa	bb	bb	aa	bb	aa	bb	aa	bb	aa	bb	bb	bb	aa	aa	bb	aa	bb	bb	bb	bb	aa	aa	bb	aa	aa	aa	bb	aa	aa	aa	aa	bb	aa	aa	bb	aa	bb	aa	bb	bb	aa	aa	aa	bb	aa
Block27489	aaxbb	aa	aa	aa	bb	bb	aa	bb	aa	bb	aa	bb	aa	bb	bb	bb	aa	aa	bb	aa	bb	bb	bb	bb	aa	aa	bb	aa	aa	aa	bb	aa	aa	aa	aa	bb	aa	aa	bb	aa	bb	aa	bb	bb	aa	aa	aa	bb	aa
Block27508	aaxbb	aa	aa	aa	bb	bb	aa	bb	aa	bb	aa	bb	aa	bb	bb	bb	aa	aa	bb	aa	bb	bb	bb	bb	aa	aa	bb	aa	aa	aa	bb	aa	aa	aa	aa	bb	aa	aa	bb	aa	bb	aa	bb	bb	aa	aa	aa	bb	aa
Block27510	aaxbb	aa	aa	aa	bb	bb	aa	bb	aa	bb	aa	bb	aa	bb	bb	bb	aa	aa	bb	aa	bb	bb	bb	bb	aa	aa	bb	aa	aa	aa	bb	aa	aa	aa	aa	bb	aa	aa	bb	aa	bb	aa	bb	bb	aa	aa	aa	bb	aa
Block27537	aaxbb	aa	aa	aa	bb	bb	aa	bb	aa	bb	aa	bb	aa	bb	bb	bb	aa	aa	bb	aa	bb	bb	bb	bb	aa	aa	bb	aa	aa	aa	bb	aa	aa	aa	aa	bb	aa	aa	bb	aa	bb	aa	bb	bb	aa	aa	aa	bb	aa
Block27539	aaxbb	aa	aa	aa	bb	bb	aa	bb	aa	bb	aa	bb	aa	bb	bb	bb	aa	aa	bb	aa	bb	bb	bb	bb	aa	aa	bb	aa	aa	aa	bb	aa	aa	aa	aa	bb	aa	aa	bb	aa	bb	aa	bb	bb	aa	aa	aa	bb	aa
Block27542	aaxbb	aa	aa	aa	bb	bb	aa	bb	aa	bb	aa	bb	aa	bb	bb	bb	aa	aa	bb	aa	bb	bb	bb	bb	aa	aa	bb	aa	aa	aa	bb	aa	aa	aa	aa	bb	aa	aa	bb	aa	bb	aa	bb	bb	aa	aa	aa	bb	aa
Block27544	aaxbb	aa	aa	aa	bb	bb	aa	bb	aa	bb	aa	bb	aa	bb	bb	bb	aa	aa	bb	aa	bb	bb	bb	bb	aa	aa	bb	aa	aa	aa	bb	aa	aa	aa	aa	bb	aa	aa	bb	aa	bb	aa	bb	bb	aa	aa	aa	bb	aa
Block27546	aaxbb	aa	aa	aa	bb	bb	aa	bb	aa	bb	aa	bb	aa	bb	bb	bb	aa	aa	bb	aa	bb	bb	bb	bb	aa	aa	bb	aa	aa	aa	bb	aa	aa	aa	aa	bb	aa	aa	bb	aa	bb	aa	bb	bb	aa	aa	aa	bb	aa
Block27547	aaxbb	aa	aa	aa	bb	bb	aa	bb	aa	bb	aa	bb	aa	bb	bb	bb	aa	aa	bb	aa	bb	bb	bb	bb	aa	aa	bb	aa	aa	aa	bb	aa	aa	aa	aa	bb	aa	aa	bb	aa	bb	aa	bb	bb	aa	aa	aa	bb	aa
Block27548	aaxbb	aa	aa	aa	bb	bb	aa	bb	aa	bb	aa	bb	aa	bb	bb	bb	aa	aa	bb	aa	bb	bb	bb	bb	aa	aa	bb	aa	aa	aa	bb	aa	aa	aa	aa	bb	aa	aa	bb	aa	bb	aa	bb	bb	aa	aa	aa	bb	aa
Block27458	aaxbb	aa	aa	aa	bb	bb	aa	bb	aa	bb	aa	bb	aa	bb	bb	bb	aa	aa	bb	aa	bb	bb	bb	bb	aa	aa	bb	aa	aa	aa	bb	aa	aa	aa	aa	bb	aa	aa	bb	aa	bb	aa	bb	bb	aa	aa	aa	bb	aa
Block27450	aaxbb	aa	aa	aa	bb	bb	aa	bb	aa	bb	aa	bb	aa	bb	bb	bb	aa	aa	bb	aa	bb	bb	bb	bb	aa	aa	bb	aa	aa	aa	bb	aa	aa	aa	aa	bb	aa	aa	bb	aa	bb	aa	bb	bb	aa	aa	aa	bb	aa
Block27238	aaxbb	aa	aa	aa	bb	bb	aa	bb	aa	bb	aa	bb	aa	bb	bb	bb	aa	aa	bb	aa	bb	bb	bb	bb	aa	aa	bb	aa	aa	aa	bb	aa	aa	aa	aa	bb	aa	aa	bb	aa	bb	aa	bb	bb	aa	aa	aa	bb	aa
Block27239	aaxbb	aa	aa	aa	bb	bb	aa	bb	aa	bb	aa	bb	aa	bb	bb	bb	aa	aa	bb	aa	bb	bb	bb	bb	aa	aa	bb	aa	aa	aa	bb	aa	aa	aa	aa	bb	aa	aa	bb	aa	bb	aa	bb	bb	aa	aa	aa	bb	aa
Block27242	aaxbb	aa	aa	aa	bb	bb	aa	bb	aa	bb	aa	bb	aa	bb	bb	bb	aa	aa	bb	aa	bb	bb	bb	bb	aa	aa	bb	aa	aa	aa	bb	aa	aa	aa	aa	bb	aa	aa	bb	aa	bb	aa	bb	bb	aa	aa	aa	bb	aa
Block27243	aaxbb	aa	aa	aa	bb	bb	aa	bb	aa	bb	aa	bb	aa	bb	bb	bb	aa	aa	bb	aa	bb	bb	bb	bb	aa	aa	bb	aa	aa	aa	bb	aa	aa	aa	aa	bb	aa	aa	bb	aa	bb	aa	bb	bb	aa	aa	aa	bb	aa
Block27240	aaxbb	aa	aa	aa	bb	bb	aa	bb	aa	bb	aa	bb	aa	bb	bb	bb	aa	aa	bb	aa	bb	bb	bb	bb	aa	aa	bb	aa	aa	aa	bb	aa	aa	aa	aa	bb	aa	aa	bb	aa	bb	aa	bb	bb	aa	aa	aa	bb	aa
Block27236	aaxbb	aa	aa	aa	bb	bb	aa	bb	aa	bb	aa	bb	aa	bb	bb	bb	aa	aa	bb	aa	bb	bb	bb	bb	aa	aa	bb	aa	aa	aa	bb	aa	aa	aa	aa	bb	aa	aa	bb	aa	bb	aa	bb	bb	aa	aa	aa	bb	aa
Block27234	aaxbb	aa	aa	aa	bb	bb	aa	bb	aa	bb	aa	bb	aa	bb	bb	bb	aa	aa	bb	aa	bb	bb	bb	bb	aa	aa	bb	aa	aa	aa	bb	aa	aa	aa	aa	bb	aa	aa	bb	aa	bb	aa	bb	bb	aa	aa	aa	bb	aa
Block27233	aaxbb	aa	aa	aa	bb	bb	aa	bb	aa	bb	aa	bb	aa	bb	bb	bb	aa	aa	bb	aa	bb	bb	bb	bb	aa	aa	bb	aa	aa	aa	bb	aa	aa	aa	aa	bb	aa	aa	bb	aa	bb	aa	bb	bb	aa	aa	aa	bb	aa
Block27237	aaxbb	aa	aa	aa	bb	bb	aa	bb	aa	bb	aa	bb	aa	bb	bb	bb	aa	aa	bb	aa	bb	bb	bb	bb	aa	aa	bb	aa	aa	aa	bb	aa	aa	aa	aa	bb	aa	aa	bb	aa	bb	aa	bb	bb	aa	aa	aa	bb	aa
Block27231	aaxbb	aa	aa	aa	bb	bb	aa	bb	aa	bb	aa	bb	aa	bb	bb	bb	aa	aa	bb	aa	bb	bb	bb	bb	aa	aa	bb	aa	aa	aa	bb	aa	aa	aa	aa	bb	aa	aa	bb	aa	bb	aa	bb	bb	aa	aa	aa	bb	aa
Block27229	aaxbb	aa	aa	aa	bb	bb	aa	bb	aa	bb	aa	bb	aa	bb	bb	bb	aa	aa	bb	aa	bb	bb	bb	bb	aa	aa	bb	aa	aa	aa	bb	aa	aa	aa	aa	bb	aa	aa	bb	aa	bb	aa	bb	bb	aa	aa	aa	bb	aa
Block27227	aaxbb	aa	aa	aa	bb	bb	aa	bb	aa	bb	aa	bb	aa	bb	bb	bb	aa	aa	bb	aa	bb	bb	bb	bb	aa	aa	bb	aa	aa	aa	bb	aa	aa	aa	aa	bb	aa	aa	bb	aa	bb	aa	bb	bb	aa	aa	aa	bb	aa
Block27226	aaxbb	aa	aa	aa	bb	bb	aa	bb	aa	bb	aa	bb	aa	bb	bb	bb	aa	aa	bb	aa	bb	bb	bb	bb	aa	aa	bb	aa	aa	aa	bb	aa	aa	aa	aa	bb	aa	aa	bb	aa	bb	aa	bb	bb	aa	aa	aa	bb	aa
Block27225	aaxbb	aa	aa	aa	bb	bb	aa	bb	aa	bb	aa	bb	aa	bb	bb	bb	aa	aa	bb	aa	bb	bb	bb	bb	aa	aa	bb	aa	aa	aa	bb	aa	aa	aa	aa	bb	aa	aa	bb	aa	bb	aa	bb	bb	aa	aa	aa	bb	aa
Block27215	aaxbb	aa	aa	aa	bb	bb	aa	bb	aa	bb	aa	bb	aa	bb	bb	bb	aa	aa	bb	aa	bb	bb	bb	bb	aa	aa	bb	aa	aa	aa	bb	aa	aa	aa	aa	bb	aa	aa	bb	aa	bb	aa	bb	bb	aa	aa	aa	bb	aa
Block27224	aaxbb	aa	aa	aa	bb	bb	aa	bb	aa	bb	aa	bb	aa	bb	bb	bb	aa	aa	bb	aa	bb	bb	bb	bb	aa	aa	bb	aa	aa	aa	bb	aa	aa	aa	aa	bb	aa	aa	bb	aa	bb	aa	bb	bb	aa	aa	aa	bb	aa
Block27222	aaxbb	aa	aa	aa	bb	bb	aa	bb	aa	bb	aa	bb	aa	bb	bb	bb	aa	aa	bb	aa	bb	bb	bb	bb	aa	aa	bb	aa	aa	aa	bb	aa	aa	aa	aa	bb	aa	aa	bb	aa	bb	aa	bb	bb	aa	aa	aa	bb	aa
Block27221	aaxbb	aa	aa	aa	bb	bb	aa	bb	aa	bb	aa	bb	aa	bb	bb	bb	aa	aa	bb	aa	bb	bb	bb	bb	aa	aa	bb	aa	aa	aa	bb	aa	aa	aa	aa	bb	aa	aa	bb	aa	bb	aa	bb	bb	aa	aa	aa	bb	aa
Block27220	aaxbb	aa	aa	aa	bb	bb	aa	bb	aa	bb	aa	bb	aa	bb	bb	bb	aa	aa	bb	aa	bb	bb	bb	bb	aa	aa	bb	aa	aa	aa	bb	aa	aa	aa	aa	bb	aa	aa	bb	aa	bb	aa	bb	bb	aa	aa	aa	bb	aa
Block27219	aaxbb	aa	aa	aa	bb	bb	aa	bb	aa	bb	aa	bb	aa	bb	bb	bb	aa	aa	bb	aa	bb	bb	bb	bb	aa	aa	bb	aa	aa	aa	bb	aa	aa	aa	aa	bb	aa	aa	bb	aa	bb	aa	bb	bb	aa	aa	aa	bb	aa
Block27218	aaxbb	aa	aa	aa	bb	bb	aa	bb	aa	bb	aa	bb	aa	bb	bb	bb	aa	aa	bb	aa	bb	bb	bb	bb	aa	aa	bb	aa	aa	aa	bb	aa	aa	aa	aa	bb	aa	aa	bb	aa	bb	aa	bb	bb	aa	aa	aa	bb	aa
Block27217	aaxbb	aa	aa	aa	bb	bb	aa	bb	aa	bb	aa	bb	aa	bb	bb	bb	aa	aa	bb	aa	bb	bb	bb	bb	aa	aa	bb	aa	aa	aa	bb	aa	aa	aa	aa	bb	aa	aa	bb	aa	bb	aa	bb	bb	aa	aa	aa	bb	aa
Block27216	aaxbb	aa	aa	aa	bb	bb	aa	bb	aa	bb	aa	bb	aa	bb	bb	bb	aa	aa	bb	aa	bb	bb	bb	bb	aa	aa	bb	aa	aa	aa	bb	aa	aa	aa	aa	bb	aa	aa	bb	aa	bb	aa	bb	bb	aa	aa	aa	bb	aa
Block27179	aaxbb	aa	aa	aa	bb	bb	aa	bb	aa	bb	aa	bb	aa	bb	bb	bb	aa	aa	bb	aa	bb	bb	bb	bb	aa	aa	bb	aa	aa	aa	bb	aa	aa	aa	aa	bb	aa	aa	bb	aa	bb	aa	bb	bb	aa	aa	aa	bb	aa
Block27213	aaxbb	aa	aa	aa	bb	bb	aa	bb	aa	bb	aa	bb	aa	bb	bb	bb	aa	aa	bb	aa	bb	bb	bb	bb	aa	aa	bb	aa	aa	aa	bb	aa	aa	aa	aa	bb	aa	aa	bb	aa	bb	aa	bb	bb	aa	aa	aa	bb	aa
Block27180	aaxbb	aa	aa	aa	bb	bb	aa	bb	aa	bb	aa	bb	aa	bb	bb	bb	aa	aa	bb	aa	bb	bb	bb	bb	aa	aa	bb	aa	aa	aa	bb	aa	aa	aa	aa	bb	aa	aa	bb	aa	bb	aa	bb	bb	aa	aa	aa	bb	aa
Block27212	aaxbb	aa	aa	aa	bb	bb	aa	bb	aa	bb	aa	bb	aa	bb	bb	bb	aa	aa	bb	aa	bb	bb	bb	bb	aa	aa	bb	aa	aa	aa	bb	aa	aa	aa	aa	bb	aa	aa	bb	aa	bb	aa	bb	bb	aa	aa	aa	bb	aa
Block27211	aaxbb	aa	aa	aa	bb	bb	aa	bb	aa	bb	aa	bb	aa	bb	bb	bb	aa	aa	bb	aa	bb	bb	bb	bb	aa	aa	bb	aa	aa	aa	bb	aa	aa	aa	aa	bb	aa	aa	bb	aa	bb	aa	bb	bb	aa	aa	aa	bb	aa
Block27210	aaxbb	aa	aa	aa	bb	bb	aa	bb	aa	bb	aa	bb	aa	bb	bb	bb	aa	aa	bb	aa	bb	bb	bb	bb	aa	aa	bb	aa	aa	aa	bb	aa	aa	aa	aa	bb	aa	aa	bb	aa	bb	aa	bb	bb	aa	aa	aa	bb	aa
Block27207	aaxbb	aa	aa	aa	bb	bb	aa	bb	aa	bb	aa	bb	aa	bb	bb	bb	aa	aa	bb	aa	bb	bb	bb	bb	aa	aa	bb	aa	aa	aa	bb	aa	aa	aa	aa	bb	aa	aa	bb	aa	bb	aa	bb	bb	aa	aa	aa	bb	aa
Block27205	aaxbb	aa	aa	aa	bb	bb	aa	bb	aa	bb	aa	bb	aa	bb	bb	bb	aa	aa	bb	aa	bb	bb	bb	bb	aa	aa	bb	aa	aa	aa	bb	aa	aa	aa	aa	bb	aa	aa	bb	aa	bb	aa	bb	bb	aa	aa	aa	bb	aa
Block27200	aaxbb	aa	aa	aa	bb	bb	aa	bb	aa	bb	aa	bb	aa	bb	bb	bb	aa	aa	bb	aa	bb	bb	bb	bb	aa	aa	bb	aa	aa	aa	bb	aa	aa	aa	aa	bb	aa	aa	bb	aa	bb	aa	bb	bb	aa	aa	aa	bb	aa
Block27197	aaxbb	aa	aa	aa	bb	bb	aa	bb	aa	bb	aa	bb	aa	bb	bb	bb	aa	aa	bb	aa	bb	bb	bb	bb	aa	aa	bb	aa	aa	aa	bb	aa	aa	aa	aa	bb	aa	aa	bb	aa	bb	aa	bb	bb	aa	aa	aa	bb	aa
Block27187	aaxbb	aa	aa	aa	bb	bb	aa	bb	aa	bb	aa	bb	aa	bb	bb	bb	aa	aa	bb	aa	bb	bb	bb	bb	aa	aa	bb	aa	aa	aa	bb	aa	aa	aa	aa	bb	aa	aa	bb	aa	bb	aa	bb	bb	aa	aa	aa	bb	aa
Block27182	aaxbb	aa	aa	aa	bb	bb	aa	bb	aa	bb	aa	bb	aa	bb	bb	bb	aa	aa	bb	aa	bb	bb	bb	bb	aa	aa	bb	aa	aa	aa	bb	aa	aa	aa	aa	bb	aa	aa	bb	aa	bb	aa	bb	bb	aa	aa	aa	bb	aa
Block27178	aaxbb	aa	aa	aa	bb	bb	aa	bb	aa	bb	aa	bb	aa	bb	bb	bb	aa	aa	bb	aa	bb	bb	bb	bb	aa	aa	bb	aa	aa	aa	bb	aa	aa	aa	aa	bb	aa	aa	bb	aa	bb	aa	bb	bb	aa	aa	aa	bb	aa
Block27177	aaxbb	aa	aa	aa	bb	bb	aa	bb	aa	bb	aa	bb	aa	bb	bb	bb	aa	aa	bb	aa	bb	bb	bb	bb	aa	aa	bb	aa	aa	aa	bb	aa	aa	aa	aa	bb	aa	aa	bb	aa	bb	aa	bb	bb	aa	aa	aa	bb	aa
Block27176	aaxbb	aa	aa	aa	bb	bb	aa	bb	aa	bb	aa	bb	aa	bb	bb	bb	aa	aa	bb	aa	bb	bb	bb	bb	aa	aa	bb	aa	aa	aa	bb	aa	aa	aa	aa	bb	aa	aa	bb	aa	bb	aa	bb	bb	aa	aa	aa	bb	aa
Block27172	aaxbb	aa	aa	aa	bb	bb	aa	bb	aa	bb	aa	bb	aa	bb	bb	bb	aa	aa	bb	aa	bb	bb	bb	bb	aa	aa	bb	aa	aa	aa	bb	aa	aa	aa	aa	bb	aa	aa	bb	aa	bb	aa	bb	bb	aa	aa	aa	bb	aa
Block27223	aaxbb	aa	aa	aa	bb	bb	aa	bb	aa	bb	aa	bb	aa	bb	bb	bb	aa	aa	bb	aa	bb	bb	bb	bb	aa	aa	bb	aa	aa	aa	bb	aa	aa	aa	aa	bb	aa	aa	bb	aa	bb	aa	bb	bb	aa	aa	aa	bb	aa
Block27147	aaxbb	aa	aa	aa	bb	bb	aa	bb	aa	bb	aa	bb	aa	bb	bb	bb	aa	aa	bb	aa	bb	bb	bb	bb	aa	aa	bb	aa	bb	aa	bb	aa	aa	aa	aa	bb	aa	bb	bb	bb	bb	aa	bb	bb	bb	aa	aa	bb	aa
Block27010	aaxbb	aa	aa	aa	bb	bb	aa	bb	bb	bb	aa	bb	aa	bb	bb	bb	aa	aa	bb	bb	bb	bb	bb	bb	aa	aa	bb	aa	bb	aa	bb	aa	aa	aa	aa	bb	aa	bb	bb	bb	bb	bb	bb	bb	bb	aa	aa	bb	aa
Block26945	aaxbb	aa	aa	aa	bb	aa	aa	aa	bb	bb	aa	bb	bb	bb	bb	aa	aa	aa	aa	bb	aa	aa	bb	aa	aa	bb	bb	bb	bb	aa	bb	aa	bb	bb	aa	aa	aa	bb	bb	bb	aa	bb	aa	bb	bb	aa	aa	bb	bb
Block26939	aaxbb	aa	aa	aa	bb	aa	aa	aa	bb	aa	aa	bb	bb	bb	aa	aa	aa	aa	aa	bb	aa	aa	bb	aa	ab	bb	bb	bb	bb	aa	bb	aa	bb	bb	aa	aa	aa	bb	bb	bb	aa	bb	aa	aa	bb	aa	aa	aa	bb
Block26865	aaxbb	aa	aa	aa	bb	aa	aa	aa	bb	aa	aa	bb	bb	bb	aa	aa	aa	aa	aa	bb	aa	aa	bb	aa	aa	bb	bb	bb	bb	ab	bb	aa	bb	bb	aa	aa	aa	bb	bb	bb	aa	bb	aa	aa	bb	aa	aa	aa	bb
Block26864	aaxbb	aa	aa	bb	bb	aa	aa	aa	bb	aa	aa	bb	bb	bb	aa	aa	aa	aa	aa	bb	aa	aa	bb	aa	ab	bb	bb	bb	bb	ab	bb	aa	bb	bb	aa	aa	aa	bb	bb	bb	aa	bb	aa	aa	bb	aa	aa	aa	bb
Block26823	aaxbb	aa	bb	bb	bb	aa	aa	aa	bb	aa	aa	bb	bb	bb	aa	aa	aa	aa	aa	bb	aa	aa	bb	aa	ab	bb	bb	bb	bb	ab	bb	aa	bb	bb	aa	aa	aa	bb	bb	bb	aa	bb	aa	aa	bb	aa	aa	aa	bb
Block26795	aaxbb	aa	bb	bb	bb	aa	aa	aa	bb	aa	aa	bb	bb	bb	aa	aa	aa	aa	aa	bb	aa	aa	bb	aa	ab	bb	bb	bb	bb	bb	bb	aa	bb	bb	aa	aa	aa	bb	bb	bb	aa	bb	aa	aa	bb	aa	aa	aa	bb
Block26863	aaxbb	bb	bb	bb	bb	aa	aa	aa	bb	aa	aa	bb	bb	bb	aa	aa	aa	aa	aa	bb	aa	aa	bb	aa	ab	bb	bb	bb	bb	ab	bb	aa	bb	bb	aa	aa	aa	bb	bb	bb	aa	bb	aa	aa	bb	aa	aa	aa	bb
Block26450	aaxbb	bb	bb	bb	bb	aa	aa	aa	bb	aa	aa	bb	bb	bb	aa	aa	aa	aa	aa	bb	aa	aa	bb	aa	ab	bb	bb	bb	bb	ab	bb	aa	bb	bb	aa	aa	aa	bb	bb	bb	aa	bb	aa	aa	bb	aa	aa	aa	bb
Block26793	aaxbb	bb	bb	bb	bb	aa	aa	aa	bb	aa	aa	bb	bb	bb	aa	aa	aa	aa	aa	bb	aa	aa	bb	aa	ab	bb	bb	bb	bb	ab	bb	aa	bb	bb	aa	aa	aa	bb	bb	bb	aa	bb	aa	aa	bb	aa	aa	aa	bb
Block26794	aaxbb	bb	bb	bb	bb	aa	aa	aa	bb	aa	aa	bb	bb	bb	aa	aa	aa	aa	aa	bb	aa	aa	bb	aa	ab	bb	bb	bb	bb	ab	bb	aa	bb	bb	aa	aa	aa	bb	bb	bb	aa	bb	aa	aa	bb	aa	aa	aa	bb
Block26791	aaxbb	bb	bb	bb	bb	aa	aa	aa	bb	aa	aa	bb	bb	bb	aa	aa	aa	aa	aa	bb	aa	aa	bb	aa	ab	bb	bb	bb	bb	ab	bb	aa	bb	bb	aa	aa	aa	bb	bb	bb	aa	bb	aa	aa	bb	aa	aa	aa	bb
Block26790	aaxbb	bb	bb	bb	bb	aa	aa	aa	bb	aa	aa	bb	bb	bb	aa	aa	aa	aa	aa	bb	aa	aa	bb	aa	ab	bb	bb	bb	bb	ab	bb	aa	bb	bb	aa	aa	aa	bb	bb	bb	aa	bb	aa	aa	bb	aa	aa	aa	bb
Block26789	aaxbb	bb	bb	bb	bb	aa	aa	aa	bb	aa	aa	bb	bb	bb	aa	aa	aa	aa	aa	bb	aa	aa	bb	aa	ab	bb	bb	bb	bb	ab	bb	aa	bb	bb	aa	aa	aa	bb	bb	bb	aa	bb	aa	aa	bb	aa	aa	aa	bb
Block26788	aaxbb	bb	bb	bb	bb	aa	aa	aa	bb	aa	aa	bb	bb	bb	aa	aa	aa	aa	aa	bb	aa	aa	bb	aa	ab	bb	bb	bb	bb	ab	bb	aa	bb	bb	aa	aa	aa	bb	bb	bb	aa	bb	aa	aa	bb	aa	aa	aa	bb
Block26787	aaxbb	bb	bb	bb	bb	aa	aa	aa	bb	aa	aa	bb	bb	bb	aa	aa	aa	aa	aa	bb	aa	aa	bb	aa	ab	bb	bb	bb	bb	ab	bb	aa	bb	bb	aa	aa	aa	bb	bb	bb	aa	bb	aa	aa	bb	aa	aa	aa	bb
Block26786	aaxbb	bb	bb	bb	bb	aa	aa	aa	bb	aa	aa	bb	bb	bb	aa	aa	aa	aa	aa	bb	aa	aa	bb	aa	ab	bb	bb	bb	bb	ab	bb	aa	bb	bb	aa	aa	aa	bb	bb	bb	aa	bb	aa	aa	bb	aa	aa	aa	bb
Block26784	aaxbb	bb	bb	bb	bb	aa	aa	aa	bb	aa	aa	bb	bb	bb	aa	aa	aa	aa	aa	bb	aa	aa	bb	aa	ab	bb	bb	bb	bb	ab	bb	aa	bb	bb	aa	aa	aa	bb	bb	bb	aa	bb	aa	aa	bb	aa	aa	aa	bb
Block26783	aaxbb	bb	bb	bb	bb	aa	aa	aa	bb	aa	aa	bb	bb	bb	aa	aa	aa	aa	aa	bb	aa	aa	bb	aa	ab	bb	bb	bb	bb	ab	bb	aa	bb	bb	aa	aa	aa	bb	bb	bb	aa	bb	aa	aa	bb	aa	aa	aa	bb
Block26780	aaxbb	bb	bb	bb	bb	aa	aa	aa	bb	aa	aa	bb	bb	bb	aa	aa	aa	aa	aa	bb	aa	aa	bb	aa	ab	bb	bb	bb	bb	ab	bb	aa	bb	bb	aa	aa	aa	bb	bb	bb	aa	bb	aa	aa	bb	aa	aa	aa	bb
Block26777	aaxbb	bb	bb	bb	bb	aa	aa	aa	bb	aa	aa	bb	bb	bb	aa	aa	aa	aa	aa	bb	aa	aa	bb	aa	ab	bb	bb	bb	bb	ab	bb	aa	bb	bb	aa	aa	aa	bb	bb	bb	aa	bb	aa	aa	bb	aa	aa	aa	bb
Block26775	aaxbb	bb	bb	bb	bb	aa	aa	aa	bb	aa	aa	bb	bb	bb	aa	aa	aa	aa	aa	bb	aa	aa	bb	aa	ab	bb	bb	bb	bb	ab	bb	aa	bb	bb	aa	aa	aa	bb	bb	bb	aa	bb	aa	aa	bb	aa	aa	aa	bb
Block26500	aaxbb	bb	bb	bb	bb	aa	aa	aa	bb	aa	aa	bb	bb	bb	aa	aa	aa	aa	aa	bb	aa	aa	bb	aa	ab	bb	bb	bb	bb	ab	bb	aa	bb	bb	aa	aa	aa	bb	bb	bb	aa	bb	aa	aa	bb	aa	aa	aa	bb
Block26505	aaxbb	bb	bb	bb	bb	aa	aa	aa	bb	aa	aa	bb	bb	bb	aa	aa	aa	aa	aa	bb	aa	aa	bb	aa	ab	bb	bb	bb	bb	ab	bb	aa	bb	bb	aa	aa	aa	bb	bb	bb	aa	bb	aa	aa	bb	aa	aa	aa	bb
Block26578	aaxbb	bb	bb	bb	bb	aa	aa	aa	bb	aa	aa	bb	bb	bb	aa	aa	aa	aa	aa	bb	aa	aa	bb	aa	ab	bb	bb	bb	bb	ab	bb	aa	bb	bb	aa	aa	aa	bb	bb	bb	aa	bb	aa	aa	bb	aa	aa	aa	bb
Block26582	aaxbb	bb	bb	bb	bb	aa	aa	aa	bb	aa	aa	bb	bb	bb	aa	aa	aa	aa	aa	bb	aa	aa	bb	aa	ab	bb	bb	bb	bb	ab	bb	aa	bb	bb	aa	aa	aa	bb	bb	bb	aa	bb	aa	aa	bb	aa	aa	aa	bb
Block26772	aaxbb	bb	bb	bb	bb	aa	aa	aa	bb	aa	aa	bb	bb	bb	aa	aa	aa	aa	aa	bb	aa	aa	bb	aa	ab	bb	bb	bb	bb	ab	bb	aa	bb	bb	aa	aa	aa	bb	bb	bb	aa	bb	aa	aa	bb	aa	aa	aa	bb
Block26583	aaxbb	bb	bb	bb	bb	aa	aa	aa	bb	aa	aa	bb	bb	bb	aa	aa	aa	aa	aa	bb	aa	aa	bb	aa	ab	bb	bb	bb	bb	ab	bb	aa	bb	bb	aa	aa	aa	bb	bb	bb	aa	bb	aa	aa	bb	aa	aa	aa	bb
Block29430	aaxbb	bb	aa	aa	bb	bb	bb	bb	bb	bb	aa	aa	bb	bb	aa	aa	aa	aa	aa	aa	bb	bb	aa	bb	bb	bb	bb	bb	bb	bb	bb	aa	bb	bb	bb	aa	bb	bb	aa	bb	aa	bb	aa	bb	bb	bb	bb	aa	bb
Block29394	aaxbb	bb	aa	aa	bb	bb	bb	bb	bb	bb	aa	aa	bb	bb	aa	aa	aa	aa	aa	aa	bb	bb	aa	bb	bb	bb	bb	bb	bb	bb	bb	aa	bb	bb	bb	aa	bb	bb	aa	bb	aa	bb	aa	bb	bb	bb	bb	aa	bb
Block29395	aaxbb	bb	aa	aa	bb	bb	bb	bb	bb	bb	aa	aa	bb	bb	aa	aa	aa	aa	aa	aa	bb	bb	aa	bb	bb	bb	bb	bb	bb	bb	bb	aa	bb	bb	bb	aa	bb	bb	aa	bb	aa	bb	aa	bb	bb	bb	bb	aa	bb
Block29427	aaxbb	bb	aa	aa	bb	bb	bb	bb	bb	bb	aa	aa	bb	bb	aa	aa	aa	aa	aa	aa	bb	bb	aa	bb	bb	bb	bb	bb	bb	bb	bb	aa	bb	bb	bb	aa	bb	bb	aa	bb	aa	bb	aa	bb	bb	bb	bb	aa	bb
Block29389	aaxbb	bb	aa	aa	bb	bb	bb	bb	bb	bb	aa	aa	bb	bb	aa	aa	aa	aa	aa	aa	bb	bb	aa	bb	bb	bb	bb	bb	bb	bb	bb	aa	bb	bb	bb	aa	bb	bb	aa	bb	aa	bb	aa	bb	bb	bb	bb	aa	bb
Block29383	aaxbb	bb	aa	aa	bb	bb	bb	bb	bb	bb	aa	aa	bb	bb	aa	aa	aa	aa	aa	aa	bb	bb	aa	bb	bb	bb	bb	bb	bb	bb	bb	aa	bb	bb	bb	aa	bb	bb	aa	bb	aa	bb	aa	bb	bb	bb	bb	aa	bb
Block29382	aaxbb	bb	aa	aa	bb	bb	bb	bb	bb	bb	aa	aa	bb	bb	aa	aa	aa	aa	aa	aa	bb	bb	aa	bb	bb	bb	bb	bb	bb	bb	bb	aa	bb	bb	bb	aa	bb	bb	aa	bb	aa	bb	aa	bb	bb	bb	bb	aa	bb
Block29375	aaxbb	bb	aa	aa	bb	bb	bb	bb	bb	bb	aa	aa	bb	bb	aa	aa	aa	aa	aa	aa	bb	bb	aa	bb	bb	bb	bb	bb	bb	bb	bb	aa	bb	bb	bb	aa	bb	bb	aa	bb	aa	bb	aa	bb	bb	bb	bb	aa	bb
Block29368	aaxbb	bb	aa	aa	bb	bb	bb	bb	bb	bb	aa	aa	bb	bb	aa	aa	aa	aa	aa	aa	bb	bb	aa	bb	bb	bb	bb	bb	bb	bb	bb	aa	bb	bb	bb	aa	bb	bb	aa	bb	aa	bb	aa	bb	bb	bb	bb	aa	bb
Block29365	aaxbb	bb	aa	aa	bb	bb	bb	bb	bb	bb	aa	aa	bb	bb	aa	aa	aa	aa	aa	aa	bb	bb	aa	bb	bb	bb	bb	bb	bb	bb	bb	aa	bb	bb	bb	aa	bb	bb	aa	bb	aa	bb	aa	bb	bb	bb	bb	aa	bb
Block29350	aaxbb	bb	aa	aa	bb	bb	bb	bb	bb	bb	aa	aa	bb	bb	aa	aa	aa	aa	aa	aa	bb	bb	aa	bb	bb	bb	bb	bb	bb	bb	bb	aa	bb	bb	bb	aa	bb	bb	aa	bb	aa	bb	aa	bb	bb	bb	bb	aa	bb
Block29340	aaxbb	bb	aa	aa	bb	bb	bb	bb	bb	bb	aa	aa	bb	bb	aa	aa	aa	aa	aa	aa	bb	bb	aa	bb	bb	bb	bb	bb	bb	bb	bb	aa	bb	bb	bb	aa	bb	bb	aa	bb	aa	bb	aa	bb	bb	bb	bb	aa	bb
Block29339	aaxbb	bb	aa	aa	bb	bb	bb	bb	bb	bb	aa	aa	bb	bb	aa	aa	aa	aa	aa	aa	bb	bb	aa	bb	bb	bb	bb	bb	bb	bb	bb	aa	bb	bb	bb	aa	bb	bb	aa	bb	aa	bb	aa	bb	bb	bb	bb	aa	bb
Block29332	aaxbb	bb	aa	aa	bb	bb	bb	bb	bb	bb	aa	aa	bb	bb	aa	aa	aa	aa	aa	aa	bb	bb	aa	bb	bb	bb	bb	bb	bb	bb	bb	aa	bb	bb	bb	aa	bb	bb	aa	bb	aa	bb	aa	bb	bb	bb	bb	aa	bb
Block29327	aaxbb	bb	aa	aa	bb	bb	bb	bb	bb	bb	aa	aa	bb	bb	aa	aa	aa	aa	aa	aa	bb	bb	aa	bb	bb	bb	bb	bb	bb	bb	bb	aa	bb	bb	bb	aa	bb	bb	aa	bb	aa	bb	aa	bb	bb	bb	bb	aa	bb
Block29335	aaxbb	bb	aa	aa	bb	bb	bb	bb	bb	bb	aa	aa	bb	bb	aa	aa	aa	aa	aa	aa	bb	bb	aa	bb	bb	bb	bb	bb	bb	bb	bb	aa	bb	bb	bb	aa	bb	bb	aa	bb	aa	bb	aa	bb	bb	bb	bb	aa	bb
Block29320	aaxbb	bb	aa	aa	bb	bb	bb	bb	bb	bb	aa	aa	bb	bb	aa	aa	aa	aa	aa	aa	bb	bb	aa	bb	bb	bb	bb	bb	bb	bb	bb	aa	bb	bb	bb	aa	bb	bb	aa	bb	aa	bb	aa	bb	bb	bb	bb	aa	bb
Block29322	aaxbb	bb	aa	aa	bb	bb	bb	bb	bb	bb	aa	aa	bb	bb	aa	aa	aa	aa	aa	aa	bb	bb	aa	bb	bb	bb	bb	bb	bb	bb	bb	aa	bb	bb	bb	aa	bb	bb	aa	bb	aa	bb	aa	bb	bb	bb	bb	aa	bb
Block29307	aaxbb	bb	aa	aa	bb	bb	bb	bb	bb	bb	aa	aa	bb	bb	aa	aa	aa	aa	aa	aa	bb	bb	aa	bb	bb	bb	bb	bb	bb	bb	bb	aa	bb	bb	bb	aa	bb	bb	aa	bb	aa	bb	aa	bb	bb	bb	bb	aa	bb
Block29304	aaxbb	bb	aa	aa	bb	bb	bb	bb	bb	bb	aa	aa	bb	bb	aa	aa	aa	aa	aa	aa	bb	bb	aa	bb	bb	bb	bb	bb	bb	bb	bb	aa	bb	bb	bb	aa	bb	bb	aa	bb	aa	bb	aa	bb	bb	bb	bb	aa	bb
Block29301	aaxbb	bb	aa	aa	bb	bb	bb	bb	bb	bb	aa	aa	bb	bb	aa	aa	aa	aa	aa	aa	bb	bb	aa	bb	bb	bb	bb	bb	bb	bb	bb	aa	bb	bb	bb	aa	bb	bb	aa	bb	aa	bb	aa	bb	bb	bb	bb	aa	bb
Block29290	aaxbb	bb	aa	aa	bb	bb	bb	bb	bb	bb	aa	aa	bb	bb	aa	aa	aa	aa	aa	aa	bb	bb	aa	bb	bb	bb	bb	bb	bb	bb	bb	aa	bb	bb	bb	aa	bb	bb	aa	bb	aa	bb	aa	bb	bb	bb	bb	aa	bb
Block29288	aaxbb	bb	aa	aa	bb	bb	bb	bb	bb	bb	aa	aa	bb	bb	aa	aa	aa	aa	aa	aa	bb	bb	aa	bb	bb	bb	bb	bb	bb	bb	bb	aa	bb	bb	bb	aa	bb	bb	aa	bb	aa	bb	aa	bb	bb	bb	bb	aa	bb
Block29285	aaxbb	bb	aa	aa	bb	bb	bb	bb	bb	bb	aa	aa	bb	bb	aa	aa	aa	aa	aa	aa	bb	bb	aa	bb	bb	bb	bb	bb	bb	bb	bb	aa	bb	bb	bb	aa	bb	bb	aa	bb	aa	bb	aa	bb	bb	bb	bb	aa	bb
Block29325	aaxbb	bb	aa	aa	bb	bb	bb	bb	bb	bb	aa	aa	bb	bb	aa	aa	aa	aa	aa	aa	bb	bb	aa	bb	bb	bb	bb	bb	bb	bb	bb	aa	bb	bb	bb	aa	bb	bb	aa	bb	aa	bb	aa	bb	bb	bb	bb	aa	bb
Block29281	aaxbb	bb	aa	aa	bb	bb	bb	bb	bb	bb	aa	aa	bb	bb	aa	aa	aa	aa	aa	aa	bb	bb	aa	bb	bb	bb	bb	bb	bb	bb	bb	aa	bb	bb	bb	aa	bb	bb	aa	bb	aa	bb	aa	bb	bb	bb	bb	aa	bb
Block29323	aaxbb	bb	aa	aa	bb	bb	bb	bb	bb	bb	aa	aa	bb	bb	aa	aa	aa	aa	aa	aa	bb	bb	aa	bb	bb	bb	bb	bb	bb	bb	bb	aa	bb	bb	bb	aa	bb	bb	aa	bb	aa	bb	aa	bb	bb	bb	bb	aa	bb
Block29273	aaxbb	bb	aa	aa	bb	bb	bb	bb	bb	bb	aa	aa	bb	bb	aa	aa	aa	aa	aa	aa	bb	bb	aa	bb	bb	bb	bb	bb	bb	aa	bb	aa	bb	bb	bb	aa	bb	bb	aa	bb	aa	bb	aa	bb	bb	bb	bb	aa	bb
Block29272	aaxbb	bb	aa	aa	bb	bb	bb	bb	bb	bb	aa	aa	bb	bb	aa	aa	aa	aa	aa	aa	bb	bb	aa	bb	bb	bb	bb	bb	bb	aa	bb	aa	bb	bb	bb	aa	bb	bb	aa	bb	aa	bb	aa	bb	bb	bb	bb	aa	bb
Block29275	aaxbb	bb	aa	aa	bb	bb	bb	aa	bb	bb	aa	aa	bb	bb	aa	aa	aa	aa	aa	aa	bb	bb	aa	bb	bb	bb	bb	bb	bb	aa	bb	aa	bb	bb	bb	aa	bb	bb	aa	bb	aa	bb	aa	bb	bb	bb	bb	aa	bb
Block29271	aaxbb	aa	aa	aa	bb	aa	bb	aa	bb	bb	aa	aa	bb	bb	aa	aa	aa	aa	aa	aa	bb	bb	aa	bb	bb	bb	bb	bb	bb	aa	bb	aa	bb	bb	bb	aa	bb	bb	aa	bb	aa	bb	aa	bb	bb	bb	bb	aa	bb
Block29264	aaxbb	aa	aa	aa	bb	aa	bb	aa	bb	bb	aa	aa	bb	bb	aa	aa	aa	aa	aa	bb	bb	bb	aa	bb	bb	bb	bb	bb	bb	aa	bb	aa	aa	bb	bb	aa	bb	bb	aa	bb	aa	bb	bb	bb	bb	bb	bb	aa	bb
Block29267	aaxbb	aa	aa	aa	bb	aa	bb	aa	bb	bb	aa	aa	bb	bb	aa	aa	aa	aa	aa	bb	bb	bb	aa	bb	bb	bb	bb	bb	bb	aa	bb	aa	aa	bb	bb	aa	bb	bb	aa	bb	aa	bb	bb	bb	bb	bb	bb	bb	bb
Block29257	aaxbb	aa	aa	aa	bb	aa	bb	aa	bb	bb	aa	aa	bb	bb	aa	aa	aa	aa	aa	bb	bb	bb	aa	bb	bb	bb	bb	bb	bb	aa	bb	aa	aa	bb	bb	aa	bb	bb	aa	bb	aa	bb	bb	bb	bb	bb	bb	bb	bb
Block29266	aaxbb	aa	aa	aa	bb	aa	bb	aa	bb	bb	aa	aa	bb	bb	aa	aa	aa	aa	aa	bb	bb	bb	aa	bb	bb	bb	bb	bb	bb	aa	bb	aa	aa	bb	bb	aa	bb	bb	aa	bb	aa	bb	bb	bb	bb	bb	bb	bb	bb
Block29261	aaxbb	aa	aa	aa	bb	aa	bb	aa	bb	bb	aa	aa	bb	bb	aa	aa	aa	aa	aa	bb	bb	bb	aa	bb	bb	bb	bb	bb	bb	aa	bb	aa	aa	bb	bb	aa	bb	bb	aa	bb	aa	bb	bb	bb	bb	bb	bb	bb	bb
Block29263	aaxbb	aa	aa	aa	bb	aa	bb	aa	bb	bb	aa	aa	bb	bb	aa	aa	aa	aa	aa	bb	bb	bb	aa	bb	bb	bb	bb	bb	bb	aa	bb	aa	aa	bb	bb	aa	bb	bb	aa	bb	aa	bb	bb	bb	bb	bb	bb	bb	bb
Block29258	aaxbb	aa	aa	aa	bb	aa	bb	aa	bb	bb	aa	aa	bb	bb	aa	aa	aa	aa	aa	bb	bb	bb	aa	bb	bb	bb	bb	bb	bb	aa	bb	aa	aa	bb	bb	aa	bb	bb	aa	bb	aa	bb	bb	bb	bb	bb	bb	bb	bb
Block29259	aaxbb	aa	aa	aa	bb	aa	bb	aa	bb	bb	aa	aa	bb	bb	aa	aa	aa	aa	aa	bb	bb	bb	aa	bb	bb	bb	bb	bb	bb	aa	bb	aa	aa	bb	bb	aa	bb	bb	aa	bb	aa	bb	bb	bb	bb	bb	bb	bb	bb
Block29254	aaxbb	aa	aa	aa	bb	aa	bb	aa	bb	bb	aa	aa	bb	bb	aa	aa	aa	aa	aa	bb	bb	bb	aa	bb	bb	bb	bb	bb	bb	aa	bb	aa	aa	bb	bb	aa	bb	bb	aa	bb	aa	bb	bb	bb	bb	bb	bb	bb	bb
Block29245	aaxbb	aa	aa	aa	bb	aa	bb	aa	bb	bb	aa	aa	bb	bb	aa	aa	aa	aa	aa	bb	bb	bb	aa	bb	bb	bb	bb	bb	bb	aa	bb	aa	aa	bb	bb	aa	bb	bb	aa	bb	aa	bb	bb	bb	bb	bb	bb	bb	bb
Block29241	aaxbb	aa	aa	aa	bb	aa	bb	aa	bb	bb	aa	aa	bb	bb	aa	aa	aa	aa	aa	bb	bb	bb	aa	bb	bb	bb	bb	bb	bb	aa	bb	aa	aa	bb	bb	aa	bb	bb	aa	bb	aa	bb	bb	bb	bb	bb	bb	bb	bb
Block29262	aaxbb	aa	aa	aa	bb	aa	bb	aa	bb	bb	aa	aa	bb	bb	aa	aa	aa	aa	aa	bb	bb	bb	aa	bb	bb	bb	bb	bb	bb	aa	bb	aa	aa	bb	bb	aa	bb	bb	aa	bb	aa	bb	bb	bb	bb	bb	bb	bb	bb
Block29235	aaxbb	aa	aa	aa	bb	aa	bb	aa	bb	bb	aa	aa	bb	bb	aa	aa	aa	aa	aa	bb	bb	bb	aa	bb	bb	bb	bb	bb	bb	aa	bb	aa	aa	bb	bb	aa	bb	bb	aa	bb	aa	bb	bb	bb	bb	bb	bb	bb	bb
Block29251	aaxbb	aa	aa	aa	bb	aa	bb	aa	bb	bb	aa	aa	bb	bb	aa	aa	aa	aa	aa	bb	bb	bb	aa	bb	bb	bb	bb	bb	bb	aa	bb	aa	aa	bb	bb	aa	bb	bb	aa	bb	aa	bb	bb	bb	bb	bb	bb	bb	bb
Block29238	aaxbb	aa	aa	aa	bb	aa	bb	aa	bb	bb	aa	aa	bb	bb	aa	aa	aa	aa	aa	bb	bb	bb	aa	bb	bb	bb	bb	bb	bb	aa	bb	aa	aa	bb	bb	aa	bb	bb	aa	bb	aa	bb	bb	bb	bb	bb	bb	bb	bb
Block29239	aaxbb	aa	aa	aa	bb	aa	bb	aa	bb	bb	aa	aa	bb	bb	aa	aa	aa	aa	aa	bb	bb	bb	aa	bb	bb	bb	bb	bb	bb	aa	bb	aa	aa	bb	bb	aa	bb	bb	aa	bb	aa	bb	bb	bb	bb	bb	bb	bb	bb
Block29253	aaxbb	aa	aa	aa	bb	aa	bb	aa	bb	bb	aa	aa	bb	bb	aa	aa	aa	aa	aa	bb	bb	bb	aa	bb	bb	bb	bb	bb	bb	aa	bb	aa	aa	bb	bb	aa	bb	bb	aa	bb	aa	bb	bb	bb	bb	bb	bb	bb	bb
Block29233	aaxbb	aa	aa	aa	bb	aa	bb	aa	bb	bb	aa	aa	bb	bb	aa	aa	aa	aa	aa	bb	bb	bb	aa	bb	bb	bb	bb	bb	bb	aa	bb	aa	aa	bb	bb	aa	bb	bb	aa	bb	aa	bb	bb	bb	bb	bb	bb	bb	bb
Block29237	aaxbb	bb	aa	aa	bb	aa	bb	aa	bb	bb	aa	aa	bb	bb	aa	aa	aa	aa	aa	bb	bb	bb	aa	bb	bb	bb	bb	bb	bb	aa	bb	aa	aa	bb	bb	aa	bb	bb	aa	bb	aa	bb	bb	bb	bb	bb	bb	bb	bb
Block29160	aaxbb	bb	aa	aa	bb	aa	bb	aa	bb	bb	aa	aa	bb	bb	aa	aa	aa	aa	aa	bb	bb	bb	aa	bb	bb	aa	aa	bb	bb	aa	bb	aa	aa	bb	bb	aa	bb	bb	aa	bb	aa	bb	bb	bb	bb	bb	bb	bb	bb
Block29232	aaxbb	bb	bb	aa	bb	aa	bb	aa	aa	bb	aa	bb	bb	bb	aa	aa	aa	aa	aa	bb	bb	bb	aa	bb	aa	aa	aa	bb	bb	aa	bb	bb	bb	bb	bb	aa	bb	aa	bb	bb	bb	aa	bb	bb	bb	bb	bb	bb	bb
Block29159	aaxbb	bb	bb	aa	bb	aa	bb	aa	aa	bb	aa	bb	bb	bb	aa	aa	aa	aa	aa	bb	bb	bb	aa	bb	aa	aa	aa	bb	bb	aa	bb	bb	bb	bb	bb	aa	bb	aa	bb	bb	bb	aa	bb	bb	bb	bb	bb	bb	bb
Block29158	aaxbb	bb	bb	aa	bb	aa	bb	aa	aa	bb	aa	bb	bb	bb	aa	aa	aa	aa	aa	bb	bb	bb	aa	bb	aa	aa	aa	bb	bb	aa	bb	bb	bb	bb	bb	aa	bb	aa	bb	bb	bb	aa	bb	bb	bb	bb	bb	bb	bb
Block29156	aaxbb	bb	bb	aa	bb	aa	bb	aa	aa	bb	aa	bb	bb	bb	aa	aa	aa	aa	aa	bb	bb	bb	aa	bb	aa	aa	aa	bb	bb	aa	bb	bb	bb	bb	bb	aa	bb	aa	bb	bb	bb	aa	bb	bb	bb	bb	bb	bb	bb
Block29155	aaxbb	bb	bb	aa	bb	aa	bb	aa	aa	bb	aa	bb	bb	bb	aa	aa	aa	aa	aa	bb	bb	bb	aa	bb	aa	aa	aa	bb	bb	aa	bb	bb	bb	bb	bb	aa	bb	aa	bb	bb	bb	aa	bb	bb	bb	bb	bb	bb	bb
Block29152	aaxbb	bb	bb	aa	bb	aa	bb	aa	aa	bb	aa	bb	bb	bb	aa	aa	aa	aa	aa	bb	bb	bb	aa	bb	aa	aa	aa	bb	bb	aa	bb	bb	bb	bb	bb	aa	bb	aa	bb	bb	bb	aa	bb	bb	bb	bb	bb	bb	bb
Block29149	aaxbb	bb	bb	aa	bb	aa	bb	aa	aa	bb	aa	bb	bb	bb	aa	aa	aa	aa	aa	bb	bb	bb	aa	bb	aa	aa	aa	bb	bb	aa	bb	bb	bb	bb	bb	aa	bb	aa	bb	bb	bb	aa	bb	bb	bb	bb	bb	bb	bb
Block29107	aaxbb	bb	bb	aa	bb	aa	bb	aa	aa	bb	aa	bb	bb	bb	aa	aa	aa	aa	aa	bb	bb	bb	aa	bb	aa	aa	aa	bb	bb	aa	bb	bb	bb	bb	bb	aa	bb	aa	bb	bb	bb	aa	bb	bb	bb	bb	bb	bb	bb
Block29092	aaxbb	bb	bb	aa	bb	aa	bb	aa	aa	bb	aa	bb	bb	bb	aa	aa	aa	aa	aa	bb	bb	bb	aa	bb	aa	aa	aa	bb	bb	aa	bb	bb	bb	bb	bb	aa	bb	aa	bb	bb	bb	aa	bb	bb	bb	bb	bb	bb	bb
Block29083	aaxbb	bb	bb	aa	bb	aa	bb	aa	aa	bb	aa	bb	bb	bb	aa	aa	aa	aa	aa	bb	bb	bb	aa	bb	aa	aa	aa	bb	bb	aa	bb	bb	bb	bb	bb	aa	bb	aa	bb	bb	bb	aa	bb	bb	bb	bb	bb	bb	bb
Block29081	aaxbb	bb	bb	aa	bb	aa	bb	aa	aa	bb	aa	bb	bb	bb	aa	aa	aa	aa	aa	bb	bb	bb	aa	bb	aa	aa	aa	bb	bb	aa	bb	bb	bb	bb	bb	aa	bb	aa	bb	bb	bb	aa	bb	bb	bb	bb	bb	bb	bb
Block29078	aaxbb	bb	bb	aa	bb	aa	bb	aa	aa	bb	aa	bb	bb	bb	aa	aa	aa	aa	aa	bb	bb	bb	aa	bb	aa	aa	aa	bb	bb	aa	bb	bb	bb	bb	bb	aa	bb	aa	bb	bb	bb	aa	bb	bb	bb	bb	bb	bb	bb
Block29075	aaxbb	bb	bb	aa	bb	aa	bb	aa	aa	bb	aa	bb	bb	bb	aa	aa	aa	aa	aa	bb	bb	bb	aa	bb	aa	aa	aa	bb	bb	aa	bb	bb	bb	bb	bb	aa	bb	aa	bb	bb	bb	aa	bb	bb	bb	bb	bb	bb	bb
Block29073	aaxbb	bb	bb	aa	bb	aa	bb	aa	aa	bb	aa	bb	bb	bb	aa	aa	aa	aa	aa	bb	bb	bb	aa	bb	aa	aa	aa	bb	bb	aa	bb	bb	bb	bb	bb	aa	bb	aa	bb	bb	bb	aa	bb	bb	bb	bb	bb	bb	bb
Block29071	aaxbb	bb	bb	aa	bb	aa	bb	aa	aa	bb	aa	bb	bb	bb	aa	aa	aa	aa	aa	bb	bb	bb	aa	bb	aa	aa	aa	bb	bb	aa	bb	bb	bb	bb	bb	aa	bb	aa	bb	bb	bb	aa	bb	bb	bb	bb	bb	bb	bb
Block29020	aaxbb	bb	bb	aa	bb	aa	bb	aa	aa	bb	aa	bb	bb	bb	aa	aa	aa	aa	aa	bb	bb	bb	aa	bb	aa	aa	aa	bb	bb	aa	bb	bb	bb	bb	bb	aa	bb	aa	bb	bb	bb	aa	bb	bb	bb	bb	bb	bb	bb
Block29070	aaxbb	bb	aa	aa	bb	aa	aa	aa	aa	bb	aa	bb	bb	bb	aa	aa	aa	aa	aa	bb	bb	bb	aa	bb	aa	aa	aa	bb	aa	aa	bb	bb	bb	bb	bb	aa	bb	aa	bb	aa	bb	aa	bb	bb	bb	bb	bb	bb	bb
Block29018	aaxbb	bb	aa	aa	bb	aa	aa	aa	aa	bb	aa	bb	bb	bb	aa	aa	aa	aa	aa	bb	bb	bb	aa	bb	aa	aa	aa	bb	aa	aa	bb	bb	bb	bb	bb	aa	bb	aa	bb	aa	bb	aa	bb	bb	bb	bb	bb	bb	bb
Block29015	aaxbb	bb	aa	aa	bb	aa	aa	aa	aa	bb	aa	bb	bb	bb	aa	aa	aa	aa	aa	bb	bb	bb	aa	bb	aa	aa	aa	bb	aa	aa	bb	bb	bb	bb	bb	aa	bb	aa	bb	aa	bb	aa	aa	bb	bb	bb	bb	bb	bb
Block29014	aaxbb	bb	aa	aa	bb	aa	aa	aa	aa	bb	aa	bb	bb	bb	aa	aa	aa	aa	aa	bb	bb	bb	aa	bb	aa	aa	aa	bb	aa	aa	bb	bb	bb	bb	bb	aa	bb	aa	aa	aa	bb	aa	aa	bb	bb	bb	bb	bb	bb
Block29016	aaxbb	bb	aa	aa	bb	aa	aa	aa	aa	bb	aa	bb	bb	bb	aa	aa	aa	aa	aa	bb	bb	bb	aa	bb	aa	aa	aa	bb	aa	aa	bb	bb	bb	bb	bb	aa	bb	aa	aa	aa	bb	aa	aa	bb	bb	bb	bb	bb	bb
Block29001	aaxbb	bb	aa	aa	aa	aa	aa	aa	bb	aa	aa	bb	bb	aa	aa	bb	aa	aa	bb	bb	bb	bb	aa	bb	aa	aa	bb	aa	aa	aa	bb	bb	bb	aa	bb	aa	bb	aa	aa	aa	bb	bb	aa	bb	bb	bb	bb	bb	aa
Block28942	aaxbb	bb	aa	aa	aa	aa	aa	aa	aa	aa	aa	bb	aa	aa	aa	bb	aa	aa	bb	bb	bb	bb	aa	aa	aa	aa	bb	aa	aa	aa	bb	bb	bb	aa	aa	aa	bb	aa	aa	aa	bb	aa	aa	bb	bb	aa	aa	aa	aa
Block28998	aaxbb	bb	aa	aa	aa	aa	aa	aa	aa	aa	aa	bb	aa	aa	aa	bb	aa	aa	aa	bb	aa	bb	aa	aa	aa	aa	bb	aa	aa	aa	bb	bb	bb	aa	aa	aa	aa	aa	aa	aa	aa	aa	aa	bb	aa	aa	aa	aa	aa
Block28993	aaxbb	bb	aa	aa	aa	aa	aa	aa	aa	aa	aa	bb	aa	aa	aa	bb	aa	aa	aa	bb	aa	bb	aa	aa	aa	aa	bb	aa	aa	aa	bb	bb	bb	aa	aa	aa	aa	aa	aa	aa	aa	aa	aa	bb	aa	aa	aa	aa	aa
Block28996	aaxbb	bb	aa	aa	aa	aa	aa	aa	aa	aa	aa	bb	aa	aa	aa	bb	aa	aa	aa	bb	aa	bb	aa	aa	aa	aa	bb	aa	aa	aa	bb	bb	bb	aa	aa	aa	aa	aa	aa	aa	aa	aa	aa	bb	aa	aa	aa	aa	aa
Block28995	aaxbb	bb	aa	aa	aa	aa	aa	aa	aa	aa	aa	bb	aa	aa	aa	bb	aa	aa	aa	bb	aa	bb	aa	aa	aa	aa	bb	aa	aa	aa	bb	bb	bb	aa	aa	aa	aa	aa	aa	aa	aa	aa	aa	bb	aa	aa	aa	aa	aa
Block28986	aaxbb	bb	aa	aa	aa	aa	aa	aa	aa	aa	aa	bb	aa	aa	aa	bb	aa	aa	aa	bb	aa	aa	aa	aa	aa	aa	bb	aa	aa	aa	bb	bb	bb	aa	aa	aa	aa	aa	aa	aa	aa	aa	aa	bb	aa	aa	aa	aa	aa
Block28980	aaxbb	bb	aa	aa	aa	aa	aa	aa	aa	aa	aa	bb	aa	aa	aa	aa	aa	aa	aa	bb	aa	aa	aa	aa	aa	aa	bb	aa	aa	aa	bb	bb	bb	aa	aa	aa	aa	aa	aa	aa	aa	aa	aa	bb	aa	aa	aa	aa	aa
Block28958	aaxbb	bb	aa	aa	aa	aa	aa	aa	aa	aa	aa	bb	aa	aa	aa	aa	aa	bb	aa	bb	aa	aa	aa	aa	aa	aa	bb	aa	aa	aa	bb	bb	bb	aa	aa	aa	aa	bb	aa	aa	aa	aa	aa	bb	aa	aa	aa	aa	aa
Block28972	aaxbb	bb	aa	aa	aa	aa	aa	aa	aa	aa	aa	bb	aa	aa	aa	aa	aa	bb	aa	bb	aa	bb	aa	aa	aa	aa	bb	aa	aa	aa	bb	bb	bb	aa	aa	aa	aa	bb	aa	aa	aa	aa	aa	bb	aa	aa	aa	aa	aa
Block28955	aaxbb	bb	aa	aa	aa	aa	aa	aa	aa	aa	aa	bb	aa	aa	aa	aa	aa	bb	aa	bb	aa	bb	aa	aa	aa	aa	aa	aa	aa	aa	bb	bb	bb	aa	aa	aa	aa	bb	aa	aa	aa	aa	aa	bb	aa	aa	aa	aa	aa
Block28791	aaxbb	aa	aa	aa	aa	aa	aa	aa	aa	aa	aa	aa	aa	aa	aa	aa	aa	bb	aa	bb	aa	bb	aa	aa	aa	aa	aa	aa	aa	aa	bb	bb	bb	aa	aa	aa	aa	bb	aa	aa	aa	aa	aa	bb	aa	aa	aa	aa	aa
Block28796	aaxbb	aa	aa	aa	aa	aa	aa	aa	aa	aa	aa	aa	aa	aa	aa	aa	aa	bb	aa	bb	aa	bb	aa	aa	aa	aa	bb	aa	aa	aa	bb	bb	bb	aa	aa	aa	aa	bb	aa	aa	aa	aa	aa	bb	aa	aa	aa	aa	aa
Block28790	aaxbb	aa	aa	aa	aa	aa	aa	aa	aa	aa	aa	aa	aa	aa	aa	aa	aa	bb	aa	bb	aa	bb	aa	aa	aa	aa	bb	aa	aa	aa	bb	bb	bb	aa	aa	aa	aa	bb	aa	aa	aa	aa	aa	bb	aa	aa	aa	aa	aa
Block28787	aaxbb	aa	aa	aa	aa	aa	aa	aa	aa	aa	aa	aa	aa	aa	aa	aa	aa	bb	aa	bb	aa	bb	aa	aa	aa	aa	bb	aa	aa	aa	bb	bb	bb	aa	aa	aa	aa	bb	aa	aa	aa	aa	aa	bb	aa	aa	aa	aa	aa
Block28788	aaxbb	aa	aa	aa	aa	aa	aa	aa	aa	aa	aa	aa	aa	aa	aa	aa	aa	bb	aa	bb	aa	bb	aa	aa	aa	aa	bb	aa	aa	aa	bb	bb	bb	aa	aa	aa	aa	bb	aa	aa	aa	aa	aa	bb	aa	aa	aa	aa	aa
Block28780	aaxbb	aa	aa	aa	aa	aa	aa	aa	aa	aa	aa	aa	aa	aa	aa	aa	aa	bb	aa	bb	aa	bb	bb	aa	aa	aa	bb	aa	bb	aa	bb	bb	aa	aa	aa	aa	aa	bb	aa	aa	aa	aa	aa	bb	aa	aa	aa	aa	aa
Block28741	aaxbb	aa	aa	aa	aa	aa	aa	aa	aa	aa	aa	aa	aa	bb	aa	aa	aa	bb	aa	bb	aa	bb	bb	aa	aa	aa	bb	aa	bb	aa	bb	bb	aa	bb	aa	aa	aa	bb	aa	aa	aa	aa	aa	bb	aa	aa	aa	aa	aa
Block28736	aaxbb	aa	aa	aa	aa	aa	aa	aa	aa	aa	aa	aa	aa	bb	aa	aa	aa	bb	aa	bb	aa	bb	bb	aa	aa	aa	bb	aa	bb	aa	bb	bb	aa	bb	aa	aa	aa	bb	aa	aa	aa	aa	aa	bb	aa	aa	aa	aa	aa
Block28675	aaxbb	aa	aa	aa	aa	aa	aa	aa	aa	aa	aa	aa	aa	bb	aa	aa	bb	bb	aa	bb	aa	bb	bb	aa	aa	aa	bb	aa	bb	aa	bb	bb	aa	bb	aa	aa	aa	bb	aa	aa	aa	aa	aa	bb	aa	aa	aa	aa	aa
Block28662	aaxbb	aa	aa	aa	aa	aa	aa	aa	aa	aa	aa	aa	bb	bb	aa	aa	bb	bb	aa	bb	aa	bb	bb	aa	aa	aa	bb	bb	bb	aa	bb	bb	aa	bb	aa	aa	aa	bb	aa	aa	aa	aa	aa	bb	aa	aa	aa	aa	aa
Block28661	aaxbb	aa	aa	aa	aa	aa	aa	aa	aa	aa	aa	aa	bb	bb	aa	aa	bb	bb	aa	bb	aa	bb	bb	aa	aa	aa	bb	bb	bb	aa	bb	bb	aa	bb	aa	aa	aa	bb	aa	aa	aa	aa	aa	bb	aa	aa	aa	aa	aa
Block28659	aaxbb	aa	aa	aa	aa	aa	aa	aa	aa	aa	aa	aa	bb	bb	aa	aa	bb	bb	aa	bb	aa	bb	bb	bb	aa	aa	bb	bb	bb	aa	bb	bb	aa	bb	aa	aa	aa	bb	aa	aa	aa	aa	aa	bb	aa	aa	aa	aa	aa
Block28654	aaxbb	aa	aa	aa	aa	aa	aa	aa	aa	aa	aa	aa	bb	bb	aa	aa	bb	bb	aa	bb	bb	bb	bb	bb	aa	aa	bb	bb	bb	aa	bb	bb	aa	bb	aa	aa	aa	bb	aa	aa	aa	aa	aa	bb	aa	aa	aa	aa	aa
Block28653	aaxbb	aa	aa	aa	aa	aa	aa	aa	aa	aa	aa	aa	bb	bb	aa	aa	bb	bb	aa	bb	bb	bb	bb	bb	aa	aa	bb	bb	bb	aa	bb	bb	aa	bb	aa	aa	aa	bb	aa	bb	aa	aa	aa	bb	aa	aa	aa	aa	aa
Block28645	aaxbb	aa	aa	aa	aa	aa	aa	aa	aa	aa	aa	aa	bb	bb	aa	aa	bb	bb	aa	bb	bb	bb	bb	bb	aa	aa	bb	bb	bb	aa	bb	bb	aa	bb	aa	aa	aa	bb	aa	bb	aa	aa	aa	bb	bb	aa	aa	aa	aa
Block28647	aaxbb	aa	aa	aa	aa	aa	aa	aa	aa	aa	aa	aa	bb	bb	aa	aa	bb	bb	aa	bb	bb	bb	bb	bb	aa	aa	bb	bb	bb	aa	bb	bb	aa	bb	aa	aa	aa	bb	aa	bb	aa	aa	aa	bb	bb	aa	aa	aa	aa
Block28643	aaxbb	aa	aa	aa	aa	aa	aa	aa	aa	aa	aa	aa	bb	bb	aa	aa	bb	bb	aa	bb	bb	bb	bb	bb	aa	aa	bb	bb	bb	aa	bb	bb	aa	bb	aa	aa	aa	bb	aa	bb	aa	aa	aa	bb	bb	aa	aa	aa	aa
Block28607	aaxbb	aa	aa	aa	aa	aa	aa	aa	aa	aa	aa	aa	bb	bb	aa	aa	bb	bb	aa	bb	bb	bb	bb	bb	aa	aa	bb	bb	bb	aa	bb	bb	aa	bb	aa	aa	aa	bb	aa	bb	aa	aa	aa	bb	bb	aa	aa	aa	aa
Block28611	aaxbb	aa	aa	aa	aa	aa	aa	aa	aa	aa	aa	aa	bb	bb	aa	aa	bb	bb	aa	bb	bb	bb	bb	bb	aa	aa	bb	bb	bb	aa	bb	bb	aa	bb	aa	aa	aa	bb	aa	bb	aa	aa	aa	bb	bb	aa	aa	aa	aa
Block28610	aaxbb	aa	aa	aa	aa	aa	aa	aa	aa	aa	aa	aa	bb	bb	aa	aa	bb	bb	aa	bb	bb	bb	bb	bb	aa	aa	bb	bb	bb	aa	bb	bb	aa	bb	aa	aa	aa	bb	aa	bb	aa	aa	aa	bb	bb	aa	aa	aa	aa
Block28563	aaxbb	aa	aa	aa	aa	aa	aa	aa	aa	aa	aa	aa	bb	bb	aa	aa	bb	bb	aa	bb	bb	bb	bb	bb	aa	aa	bb	bb	bb	aa	bb	bb	aa	bb	aa	aa	aa	bb	aa	bb	aa	aa	aa	bb	bb	aa	aa	aa	aa
Block28558	aaxbb	aa	bb	aa	aa	aa	aa	aa	aa	bb	aa	bb	bb	bb	aa	ab	bb	bb	bb	bb	bb	bb	bb	bb	aa	aa	bb	bb	bb	aa	bb	bb	aa	bb	aa	aa	aa	bb	aa	bb	aa	bb	aa	bb	bb	aa	aa	aa	aa
Block28556	aaxbb	aa	bb	aa	aa	aa	aa	aa	aa	bb	aa	bb	bb	bb	aa	ab	bb	bb	bb	bb	bb	bb	bb	bb	aa	aa	bb	bb	bb	bb	bb	bb	aa	bb	aa	aa	aa	bb	aa	bb	aa	bb	aa	bb	bb	aa	aa	aa	aa
Block28551	aaxbb	aa	bb	aa	aa	aa	aa	aa	aa	bb	aa	bb	bb	bb	aa	ab	bb	bb	bb	bb	bb	bb	bb	bb	aa	aa	bb	bb	bb	bb	bb	bb	aa	bb	aa	aa	aa	bb	aa	bb	aa	bb	aa	bb	bb	aa	aa	aa	aa
Block28540	aaxbb	aa	bb	aa	aa	aa	aa	aa	aa	bb	aa	bb	bb	bb	aa	ab	bb	bb	bb	bb	bb	bb	bb	bb	aa	aa	bb	bb	bb	bb	bb	bb	aa	bb	aa	aa	aa	bb	aa	bb	aa	bb	aa	bb	bb	aa	aa	aa	aa
Block28542	aaxbb	aa	bb	aa	aa	aa	aa	aa	aa	bb	aa	bb	bb	bb	aa	ab	bb	bb	bb	bb	bb	bb	bb	bb	aa	aa	bb	bb	bb	bb	bb	bb	aa	bb	aa	aa	aa	bb	aa	bb	aa	bb	aa	bb	bb	aa	aa	aa	aa
[truncated: 833 more rows]
[truncated: 110 more columns]

## Sheet: Supplementary Table 8
Supplementary Table 8. The genetic position of all the mapped Bin markers in each linkage group
[truncated: 2,800 more rows]

[truncated: 8 more sheets: Supplementary Table 9, Supplementary Table 10, Supplementary Table 11, Supplementary Table 12, Supplementary Table 13, Supplementary Table 14, Supplementary Table 15, Supplementary Table 16]
